# Supplementary material for: Independent director compensation and stock price collapse: Inhibition or promotion—based on a financial background perspective
Source: PLoS One. 2023 Aug 10;18(8):e0289986. doi: 10.1371/journal.pone.0289986 (PMC10414673; doi:10.1371/journal.pone.0289986)
Supplement: S1 Data — (XLSX) [file pone.0289986.s001.xlsx]

## Sheet: Sheet1
id	type	w	year	ret	dir	fap	newfap	newfsal	lnfsal	证券简称	S	独董占比	行业代码	growth	ind	sds	辖区	申万行业	IQ	abacc	dturn	lev	ROEA	报表类型	资产总计	size	lniq	lns	sigma	size1	cq	duvol	duvol1	NCSKEWfen	NCSKEW3	da	NCSKEW1	NCSKEW2	duvol2	R2	adjR2	A	synch	da2	DA	DA1	lnwfap	attendance	lnattendance
2	4	-0.0335517	2014	-0.0015966	4	1	0.25	300000	12.6115	万科A	11	0.363636	K70	-0.004348	房地产业	14.91	深圳辖区	房地产开发	780.41	-0.0369	22.2272	0.772	0.1664	A	500000000000	26.9414	6.65982	2.3979	-0.607939	26.2969	1	-0.951676	-0.951676	-0.954021	-0.940792	-0.465366	0	-0.246737	-1.01923	0.210878	0.193723	0.240269	-1.426	-0.502139	0.252144	0.252144	0	5	1.60944
2	4	-0.0109259	2015	0.0023736	4	2	0.5	600000	13.3047	万科A	11	0.363636	K70	0.22716	房地产业	15.23	深圳辖区	房地产开发	859.8	0.0231	48.0403	0.777	0.1904	A	530000000000	26.9886	6.7567	2.3979	-0.177396	26.2969	1	-1.01923	-1.01923	-1.50171	-2.02901	0.307338	-0.954021	0	0	0.226992	0.209015	0.264246	-1.33088	0.270565	0.0732052	0.0732052	0	8	2.07944
2	4	-0.010067	2017	-0.0054986	4	2	0.5	300000	12.6115	万科A	11	0.363636	K70	-0.066646	房地产业	29.38	深圳辖区	房地产开发	750.32	-0.0372	8.78245	0.8398	0.1993	A	830000000000	27.4455	6.6205	2.3979	-0.161051	26.2969	1	-1.12184	-1.12184	-0.537004	-0.665481	-0.469149	0	-0.236327	-0.332331	0.0120636	-0.0132681	-0.0130944	0	-0.505923	0.255958	0.255958	0	10	2.30259
2	4	-0.0510015	2018	0.0006876	4	2	0.5	1100000	13.9199	万科A	11	0.363636	K70	0.225537	房地产业	29.38	深圳辖区	房地产开发	836.33	0.0345	10.2757	0.8459	0.2091	A	1500000000000	28.0554	6.72902	2.3979	-0.939987	26.2969	1	-0.332331	-0.332331	0.273537	0.184046	0.480235	-0.537004	-0.238971	0.0055547	0.383697	0.367894	0.582014	-0.541261	0.443462	0.196658	0.196658	0	24	3.17805
2	4	-0.032716	2019	-0.0038003	4	2	0.5	1200000	13.9978	万科A	10	0.4	K70	0.5693	房地产业	28.69	深圳辖区	房地产开发	830.81	0.0245	11.0711	0.8436	0.2038	A	1600000000000	28.0866	6.7224	2.30259	-0.592035	26.2969	1	0.0055547	0.0055547	-0.080739	-0.520476	0.342947	0.273537	-0.241587	0.767244	0.464219	0.450825	0.820912	-0.19734	0.306173	0.0937421	0.0937421	0	20	2.99573
2	4	-0.0186794	2020	-0.0042597	4	2	0.5	1200000	13.9978	万科A	11	0.363636	K70	0.050455	房地产业	27.91	深圳辖区	房地产开发	820.19	0.0147	16.9119	0.8128	0.1695	A	1800000000000	28.2222	6.70954	2.3979	-0.324937	26.2969	1	0.767244	0.767244	-0.089263	-0.104565	0.205768	-0.080739	0	0	0.254822	0.236647	0.31001	-1.17115	0.168994	0.0285591	0.0285591	0	20	2.99573
4	4	-0.0836094	2014	-0.0015966	3	1	0.333333	50000	10.8198	国华网安	9	0.333333	C27	-0.348772	医药制造业	26.1	深圳辖区	化学制剂	679.35	0.0358	61.9421	0.5348	0.0993	A	280000000	19.4358	6.52114	2.19722	-1.56048	20.0107	0	0.512607	0.512607	-1.05704	-0.957541	0.387348	0	-0.71062	-1.04135	0.0756099	0.0525002	0.0554091	-2.89301	0.350574	0.122902	0.122902	0	5	1.60944
4	4	0.0123394	2015	0.0023736	3	1	0.333333	50000	10.8198	国华网安	9	0.333333	C27	1.17082	医药制造业	28.42	深圳辖区	化学制剂	563.81	-0.1924	101.218	0.5904	0.042	A	350000000	19.6696	6.33472	2.19722	0.265316	20.0107	0	-1.04135	-1.04135	-0.314194	0.297082	-2.08173	-1.05704	0	0	0.61828	0.609798	1.56277	0.446462	-2.1185	4.48804	2.75196	0	8	2.07944
4	4	0.0308285	2017	-0.0054986	3	2	0.666667	100000	11.5129	国华网安	9	0.333333	C27	-0.673675	医药制造业	28.43	深圳辖区	化学制剂	373.64	0.0931	38.8133	0.3152	0.032	A	220000000	19.2263	5.92329	2.19722	0.617141	20.0107	0	0.360118	0.360118	0.605575	0.338414	1.07185	0	-0.644103	-1.10206	0.216217	0.183559	0.224829	-1.49242	1.03508	1.07139	1.07139	0	14	2.63906
4	4	-0.0385407	2018	0.0006876	3	2	0.666667	100000	11.5129	国华网安	9	0.333333	C27	2.60826	医药制造业	28.43	深圳辖区	化学制剂	540.68	0.0477	14.7684	0.478	-0.1179	A	310000000	19.5525	6.29283	2.19722	-0.702874	20.0107	0	-1.10206	-1.10206	-0.410536	-0.308195	0.549167	0.605575	-0.628393	0.299318	0.0826255	0.0571429	0.0606061	-2.80336	0.512393	0.262546	0.262546	0	16	2.77259
4	4	0.0089213	2019	-0.0038003	3	1	0.333333	2400	7.78322	国华网安	9	0.333333	C27	-0.704944	医药制造业	28.43	深圳辖区	化学制剂	679.23	0.2864	25.1146	0.0602	-0.0026	A	160000000	18.899	6.52096	2.19722	0.200273	20.0107	0	0.299318	0.299318	0.060367	0.143226	2.22912	-0.410536	-0.68184	-1.51671	0.145101	0.119956	0.136307	-1.99284	2.19234	4.80636	2.75196	0	0	0
4	4	-0.0779545	2020	-0.0042597	3	1	0.333333	66000	11.0974	国华网安	8	0.375	C27	-0.782586	医药制造业	14.47	深圳辖区	IT服务	688.69	0.0223	102.247	0.0683	0.0426	A	1500000000	21.1135	6.53479	2.07944	-1.45287	21.1135	0	-1.51671	-1.51671	-1.80098	-1.87602	0.247472	0.060367	0	0	0.193578	0.173909	0.21052	-1.55818	0.210699	0.0443939	0.0443939	0	7	1.94591
6	4	0.0239628	2014	-0.0015966	3	1	0.333333	110250	11.6105	深振业A	9	0.333333	K70	-0.494946	房地产业	21.93	深圳辖区	房地产开发	654.41	0.1966	35.8952	0.6414	0.1216	A	10000000000	23.0327	6.48373	2.19722	0.486494	23.0327	1	-0.900915	-0.900915	-1.17871	-1.06287	2.28262	0	-0.490919	-1.52866	0.158296	0.139998	0.162788	-1.81531	2.24585	5.04385	2.75196	0	14	2.63906
6	4	0.0749522	2015	0.0023736	3	1	0.333333	97800	11.4907	深振业A	8	0.375	K70	2.54765	房地产业	21.93	深圳辖区	房地产开发	671.29	0.0688	83.6405	0.6462	0.0976	A	13000000000	23.2651	6.5092	2.07944	1.45676	23.2651	1	-1.52866	-1.52866	-1.31918	-1.06892	0.790559	-1.17871	-0.428587	-1.09266	0.567126	0.557507	1.25992	0.23105	0.753785	0.568192	0.568192	0	11	2.3979
6	4	-0.0025579	2016	-0.0013573	3	1	0.333333	118600	11.6835	深振业A	8	0.375	K70	-0.570512	房地产业	21.93	深圳辖区	房地产开发	689.69	-0.0784	47.4698	0.6105	0.1567	A	13000000000	23.2712	6.53624	2.07944	-0.0181623	23.2712	1	-1.09266	-1.09266	-0.922528	-0.886372	-0.915987	-1.31917	-0.405761	0.0265617	0.24419	0.221286	0.284169	-1.25819	-0.952761	0.907753	0.907753	0	19	2.94444
6	4	0.0569072	2017	-0.0054986	3	1	0.333333	89400	11.4009	深振业A	7	0.428571	K70	2.05346	房地产业	21.93	深圳辖区	房地产开发	642.04	0.016	28.1134	0.5656	0.1438	A	13000000000	23.3084	6.46465	1.94591	1.11339	23.3084	1	0.0265617	0.0265617	-1.87402	-1.64355	0.182414	-0.922528	-0.411581	-0.60798	0.456853	0.438124	0.779752	-0.24878	0.14564	0.0212111	0.0212111	0	25	3.21888
6	4	-0.002879	2018	0.0006876	3	1	0.333333	106200	11.5731	深振业A	7	0.428571	K70	-0.435394	房地产业	21.93	深圳辖区	房地产开发	667.64	-0.0431	26.059	0.5282	0.1446	A	11000000000	23.1332	6.50375	1.94591	-0.0242731	23.1332	1	-0.60798	-0.60798	1.24329	1.35164	-0.4988	-1.87402	-0.465936	0.158789	0.76799	0.760256	3.17112	1.15408	-0.535573	0.286839	0.286839	0	21	3.04452
6	4	-0.0014195	2019	-0.0038003	3	1	0.333333	106200	11.5731	深振业A	7	0.428571	K70	0.231852	房地产业	21.93	深圳辖区	房地产开发	662.53	0.1024	18.7317	0.5446	0.1176	A	16000000000	23.4684	6.49607	1.94591	0.0035005	23.4684	1	0.158789	0.158789	-0.645536	-0.946316	1.18508	1.24329	-0.471037	0.192706	0.648036	0.639237	1.7719	0.572055	1.14831	1.31862	1.31862	0	34	3.52636
6	4	0.0384518	2020	-0.0042597	3	1	0.333333	112300	11.6289	深振业A	9	0.333333	K70	-0.183343	房地产业	21.93	深圳辖区	房地产开发	657.35	0.0846	38.9583	0.4922	0.1152	A	15000000000	23.4599	6.48822	2.19722	0.762204	23.4599	1	0.192706	0.192706	0.293394	0.328536	0.983807	-0.645536	0	0	0.412124	0.397785	0.660537	-0.414702	0.947034	0.896873	0.896873	0	32	3.46574
8	4	-0.0394535	2014	-0.0015966	3	2	0.666667	72000	11.1844	神州高铁	7	0.428571	H61	-0.018177	住宿业	51.48	北京辖区	铁路设备	653.3	-0.0795	34.1773	0.1123	0.013	A	640000000	20.2806	6.48204	1.94591	-0.720243	20.2806	0	-0.920169	-0.920169	-2.69879	-2.69702	-0.889162	0	-0.227011	-1.05564	0.0509754	0.0170817	0.0173785	-4.05252	-0.925935	0.857356	0.857356	0	14	2.63906
8	4	-0.0120509	2015	0.0023736	3	1	0.333333	90000	11.4076	神州高铁	7	0.428571	H61	2.25186	住宿业	28.22	北京辖区	铁路设备	646.57	0.3044	81.4088	0.1898	0.0653	A	670000000	20.3288	6.47168	1.94591	-0.198803	20.3288	0	-1.05564	-1.05564	-0.856425	-0.627082	3.47246	-2.69879	-0.288292	0.0712507	0.257778	0.214118	0.272455	-1.30028	3.43569	11.804	2.75196	0	7	1.94591
8	4	0.0391359	2016	-0.0013573	3	1	0.333333	120000	11.6952	神州高铁	7	0.428571	C37	0.320033	铁路、船舶、航空航天和其它运输设备制造业	12.46	北京辖区	铁路设备	681.2	0.182	21.8058	0.2466	0.086	A	3600000000	22.0012	6.52386	1.94591	0.77522	22.0012	1	0.0712507	0.0712507	1.05124	0.828699	2.12853	-0.856425	-0.318313	0.604758	0.0674383	0.0373557	0.0388053	-3.2492	2.09176	4.37546	2.75196	0	14	2.63906
8	4	0.0012413	2017	-0.0054986	3	1	0.333333	120000	11.6952	神州高铁	7	0.428571	C37	-0.076916	铁路、船舶、航空航天和其它运输设备制造业	12.42	北京辖区	铁路设备	677.22	0.1341	8.65899	0.3269	0.1238	A	11000000000	23.0915	6.518	1.94591	0.0541322	23.0915	1	0.604758	0.604758	-0.252903	-0.148958	1.56833	1.05124	-0.241328	-0.405836	0.181495	0.160507	0.191196	-1.65446	1.53156	2.34567	2.34567	0	18	2.89037
8	4	0.0272833	2018	0.0006876	3	1	0.333333	80000	11.2898	神州高铁	9	0.333333	C37	0.100376	铁路、船舶、航空航天和其它运输设备制造业	20	北京辖区	铁路设备	636.78	0.0977	16.9986	0.2925	0.0462	A	9900000000	23.0186	6.45642	2.19722	0.54968	23.0186	1	-0.405836	-0.405836	-0.04919	-0.02725	1.10301	-0.252903	-0.321875	-0.0827471	0.0377817	-0.0103292	-0.0102236	0	1.06624	1.13686	1.13686	0	18	2.89037
8	4	-0.0162506	2019	-0.0038003	3	1	0.333333	120000	11.6952	神州高铁	9	0.333333	C37	0.477124	铁路、船舶、航空航天和其它运输设备制造业	22.92	北京辖区	铁路设备	722.75	0.0603	24.746	0.371	0.0604	A	12000000000	23.2119	6.58306	2.19722	-0.278718	23.2119	1	-0.0827471	-0.0827471	-0.349212	-0.167997	0.705223	-0.04919	-0.325398	0.165212	0.48849	0.475703	0.907315	-0.0972662	0.66845	0.446825	0.446825	0	18	2.89037
8	4	0.0011243	2020	-0.0042597	3	1	0.333333	120000	11.6952	神州高铁	9	0.333333	C37	-0.404524	铁路、船舶、航空航天和其它运输设备制造业	25.62	北京辖区	铁路设备	571.01	-0.1132	19.6793	0.4802	-0.1338	A	12000000000	23.211	6.34741	2.19722	0.051906	23.211	1	0.165212	0.165212	-0.06667	-0.167186	-1.3239	-0.349212	0	0	0.508204	0.496209	0.984949	-0.0151657	-1.36068	1.85144	1.85144	0	12	2.48491
9	4	-0.0378118	2014	-0.0015966	3	1	0.333333	130000	11.7753	中国宝安	7	0.428571	S90	-0.203231	综合	12.34	深圳辖区	综合	753.25	0.016	49.7354	0.6289	0.0865	A	14000000000	23.3342	6.6244	1.94591	-0.689002	23.3342	0	-0.406216	-0.406216	-2.86286	-2.92197	0.188405	0	-0.469495	-0.577519	0.426278	0.407154	0.686778	-0.375745	0.151631	0.022992	0.022992	0	15	2.70805
9	4	-0.0087562	2015	0.0023736	3	1	0.333333	21700	9.98507	中国宝安	7	0.428571	S90	0.104617	综合	11.91	深圳辖区	综合	747.88	0.1333	97.7245	0.6382	0.1474	A	17000000000	23.5363	6.61724	1.94591	-0.136109	23.5363	0	-0.577519	-0.577519	-1.09999	-0.611681	1.33101	-2.86286	-0.457762	-0.361485	0.515669	0.501831	1.00735	0.007324	1.29424	1.67505	1.67505	0	13	2.56495
9	4	-0.0014226	2016	-0.0013573	3	2	0.666667	180000	12.1007	中国宝安	9	0.333333	S90	0.317541	综合	11.91	深圳辖区	综合	343.01	0.0104	74.1666	0.6238	0.0516	A	19000000000	23.6935	5.83776	2.19722	0.0034403	23.6935	0	-0.361485	-0.361485	-0.586981	-0.582244	0.125847	-1.09999	-0.492148	-0.178997	0.512395	0.497619	0.990521	-0.0095241	0.0890738	0.0079341	0.0079341	0	12	2.48491
9	4	-0.0038962	2017	-0.0054986	3	2	0.666667	360000	12.7939	中国宝安	9	0.333333	S90	0.162613	综合	11.91	深圳辖区	综合	325.7	0.0283	29.0617	0.6331	0.0325	A	27000000000	24.005	5.78598	2.19722	-0.0436282	24.005	0	-0.178997	-0.178997	-0.960416	-0.244634	0.362066	-0.586981	-0.492148	-1.16977	0.419702	0.404823	0.680171	-0.38541	0.325293	0.105815	0.105815	0	16	2.77259
9	4	-0.0037111	2018	0.0006876	3	2	0.666667	360000	12.7939	中国宝安	9	0.333333	S90	0.363884	综合	11.91	深圳辖区	综合	425.56	0.0298	15.8255	0.6499	0.0636	A	28000000000	24.0646	6.05341	2.19722	-0.0401075	24.0646	0	-1.16977	-1.16977	-1.79129	-1.94651	0.381257	-0.960416	-0.497654	0.0953201	0.590684	0.580189	1.38202	0.323549	0.344483	0.118669	0.118669	0	24	3.17805
9	4	-0.047304	2019	-0.0038003	3	2	0.666667	480000	13.0815	中国宝安	8	0.375	S90	0.106304	综合	11.91	深圳辖区	综合	724.25	-0.0449	29.4903	0.6456	0.0665	A	30000000000	24.1406	6.58514	2.07944	-0.869628	24.1406	1	0.0953201	0.0953201	-2.90837	-2.63631	-0.587361	-1.79129	-0.503101	0.422402	0.620099	0.610601	1.56806	0.449839	-0.624135	0.389544	0.389544	0	20	2.99573
9	4	-0.201858	2020	-0.0042597	3	2	0.666667	600000	13.3047	中国宝安	9	0.333333	S90	-0.321646	综合	9.97	深圳辖区	综合	629.56	0.0494	69.635	0.5842	0.0806	A	32000000000	24.1845	6.44502	2.19722	-3.81061	24.1845	0	0.422402	0.422402	1.76953	1.40931	0.657251	-2.90837	0	0	0.580211	0.569972	1.32543	0.281739	0.620478	0.384993	0.384993	0	24	3.17805
11	4	0.0836505	2014	-0.0015966	3	1	0.333333	20000	9.90349	深物业A	9	0.333333	K70	-0.77812	房地产业	54.33	深圳辖区	房地产开发	632.62	0.162	70.1676	0.4656	0.2012	A	3900000000	22.08	6.44987	2.19722	1.62228	22.08	1	-0.718512	-0.718512	-0.754116	-0.306736	1.60437	0	-0.553495	-1.74762	0.183351	0.165598	0.198463	-1.61715	1.56759	2.45734	2.45734	0	1	0
11	4	-0.0584421	2015	0.0023736	3	1	0.333333	80000	11.2898	深物业A	9	0.333333	K70	-0.150603	房地产业	54.33	深圳辖区	房地产开发	686.63	-0.0597	184.664	0.5203	0.0746	A	3800000000	22.0627	6.5318	2.19722	-1.08157	22.0627	1	-1.74762	-1.74762	-1.22544	-0.929269	-0.674	-0.754116	-0.483217	-0.451438	0.295091	0.279426	0.387783	-0.947309	-0.710774	0.505199	0.505199	0	6	1.79176
11	4	0.0669385	2016	-0.0013573	3	1	0.333333	80000	11.2898	深物业A	9	0.333333	K70	0.098288	房地产业	54.33	深圳辖区	房地产开发	694.33	-0.4441	176.866	0.6376	0.1472	A	6700000000	22.6185	6.54295	2.19722	1.30427	22.6185	1	-0.451438	-0.451438	-1.0979	-1.21497	-5.01379	-1.22544	-0.519515	-0.112425	0.310789	0.289904	0.40826	-0.895851	-5.05057	25.5082	2.75196	0	5	1.60944
11	4	-0.0351814	2017	-0.0054986	3	1	0.333333	80000	11.2898	深物业A	8	0.375	K70	0.410589	房地产业	54.33	深圳辖区	房地产开发	735.29	0.1306	117.297	0.4581	0.2132	A	5400000000	22.4084	6.60027	2.07944	-0.638949	22.4084	1	-0.112425	-0.112425	-0.492871	-0.469027	1.47445	-1.0979	-0.519515	-0.499925	0.157826	0.136232	0.157718	-1.84695	1.43767	2.0669	2.0669	0	7	1.94591
11	4	-0.0008332	2018	0.0006876	3	1	0.333333	43300	10.6759	深物业A	9	0.333333	K70	-0.373635	房地产业	63.82	深圳辖区	房地产开发	688.02	-0.0636	61.5573	0.4259	0.1774	A	4900000000	22.3093	6.53382	2.19722	0.014656	22.3093	1	-0.499925	-0.499925	-0.676622	-0.551077	-0.678988	-0.492871	-0.525328	0.148996	0.58942	0.578892	1.37469	0.318228	-0.715761	0.512314	0.512314	0	3	1.09861
11	4	0.0087091	2019	-0.0038003	3	1	0.333333	80000	11.2898	深物业A	9	0.333333	K70	-0.164346	房地产业	63.82	深圳辖区	房地产开发	696.65	0.0249	43.8946	0.6968	0.2272	A	9100000000	22.9337	6.54628	2.19722	0.196235	22.9337	1	0.148996	0.148996	-0.243571	-0.568416	0.281116	-0.676622	-0.531078	-0.503753	0.559572	0.548561	1.21514	0.194859	0.244342	0.059703	0.059703	0	9	2.19722
11	4	0.16462	2020	-0.0042597	3	1	0.333333	80000	11.2898	深物业A	9	0.333333	K70	0.88125	房地产业	56.96	深圳辖区	房地产开发	667.98	0.0618	51.5181	0.6903	0.1934	A	12000000000	23.2253	6.50426	2.19722	3.16303	23.2253	1	-0.503753	-0.503753	-0.070866	0.052753	0.697708	-0.243571	0	0	0.230084	0.211306	0.267919	-1.31707	0.660935	0.436835	0.436835	0	9	2.19722
12	4	-0.01256	2014	-0.0015966	3	1	0.333333	100000	11.5129	南玻A	9	0.333333	C30	0.017917	非金属矿物制品业	3.62	深圳辖区	玻璃制造	636.13	-0.054	38.0685	0.443	0.1003	A	15000000000	23.4502	6.4554	2.19722	-0.208491	23.4502	1	-0.651324	-0.651324	-0.611953	-0.067905	-0.621698	0	-0.36057	-0.906012	0.457202	0.445402	0.803106	-0.219268	-0.658472	0.433585	0.433585	0	8	2.07944
12	4	-0.0002204	2015	0.0023736	3	1	0.333333	100000	11.5129	南玻A	5	0.6	C30	0.044316	非金属矿物制品业	11.08	深圳辖区	玻璃制造	658.24	0.0428	67.3074	0.5117	0.0716	A	16000000000	23.4742	6.48957	1.60944	0.0263165	23.4742	0	-0.906012	-0.906012	-0.915521	-0.694221	0.492753	-0.611953	-0.347297	-0.535302	0.464906	0.450042	0.818321	-0.200501	0.45598	0.207917	0.207917	0	12	2.48491
12	4	-0.0280876	2016	-0.0013573	3	1	0.333333	0	0	南玻A	7	0.428571	C30	0.266511	非金属矿物制品业	15.45	深圳辖区	玻璃制造	683.03	-0.0034	48.4607	0.5259	0.0989	A	17000000000	23.5522	6.52654	1.94591	-0.503963	23.5522	0	-0.535302	-0.535302	-1.39361	-1.41243	0	-0.915521	-0.373385	0.0780543	0.339346	0.319326	0.469132	-0.756872	-0.0367736	0.0013523	0.0034039	0	2	0.693147
12	4	0.0227763	2017	-0.0054986	3	1	0.333333	108300	11.5927	南玻A	9	0.333333	C30	0.169381	非金属矿物制品业	14.84	深圳辖区	玻璃制造	552.87	-0.0621	31.2462	0.5506	0.0944	A	19000000000	23.6632	6.31512	2.19722	0.463916	23.6632	0	0.0780543	0.0780543	-0.379123	-0.516795	-0.719904	-1.39361	-0.373385	-0.673103	0.117059	0.0944193	0.104264	-2.26083	-0.756678	0.572561	0.572561	0	20	2.99573
12	4	0.0393576	2018	0.0006876	3	1	0.333333	100000	11.5129	南玻A	8	0.375	C30	-0.024766	非金属矿物制品业	14.81	深圳辖区	玻璃制造	538.49	-0.0647	13.8182	0.5056	0.05	A	19000000000	23.6737	6.28877	2.07944	0.77944	23.6737	0	-0.673103	-0.673103	-0.579887	0.040658	-0.744886	-0.379123	-0.377563	-0.716351	0.791302	0.785951	3.67183	1.30069	-0.78166	0.610992	0.610992	0	18	2.89037
12	4	-0.0043439	2019	-0.0038003	3	1	0.333333	150000	11.9184	南玻A	8	0.375	C30	-0.013001	非金属矿物制品业	15.01	深圳辖区	玻璃制造	573.28	-0.081	16.2114	0.458	0.0568	A	18000000000	23.6369	6.35137	2.07944	-0.0521477	23.6369	0	-0.716351	-0.716351	-1.49117	-1.38332	-0.96539	-0.579887	-0.381696	-0.435318	0.521427	0.509462	1.03858	0.0378541	-1.00216	1.00433	1.00433	0	19	2.94444
12	4	0.0415011	2020	-0.0042597	3	1	0.333333	100000	11.5129	南玻A	9	0.333333	C30	0.019025	非金属矿物制品业	15.19	深圳辖区	玻璃制造	679.89	-0.0676	49.1386	0.4064	0.0765	A	18000000000	23.6248	6.52193	2.19722	0.820228	23.6248	0	-0.435318	-0.435318	-0.537317	-0.565856	-0.778274	-1.49117	0	0	0.515233	0.50341	1.01373	0.0136389	-0.815047	0.664302	0.664302	0	11	2.3979
14	4	-0.0602042	2014	-0.0015966	3	2	0.666667	175000	12.0725	沙河股份	9	0.333333	K70	-0.396149	房地产业	32.02	深圳辖区	房地产开发	586.65	0.2222	46.386	0.6766	0.0868	A	2200000000	21.5202	6.37443	2.19722	-1.11511	21.5202	1	-0.315029	-0.315029	0.053331	0.35059	2.68252	0	-0.135589	-0.913452	0.074909	0.0547983	0.0579752	-2.84774	2.64574	6.99997	2.75196	0	8	2.07944
14	4	0.0050243	2015	0.0023736	3	2	0.666667	175000	12.0725	沙河股份	9	0.333333	K70	-0.581976	房地产业	32.02	深圳辖区	房地产开发	640.74	0.021	94.8072	0.6439	0.0691	A	2100000000	21.4853	6.46262	2.19722	0.126118	21.4853	1	-0.913452	-0.913452	-0.047367	0.418919	0.253523	0.053331	-0.118373	-0.643898	0.744918	0.739249	2.83508	1.04207	0.21675	0.0469804	0.0469804	0	9	2.19722
14	4	0.0130708	2016	-0.0013573	3	2	0.666667	200000	12.2061	沙河股份	9	0.333333	K70	-0.234764	房地产业	32.87	深圳辖区	房地产开发	678.19	-0.2794	53.3416	0.576	0.0366	A	1900000000	21.3512	6.51943	2.19722	0.279232	21.3512	1	-0.643898	-0.643898	0.084691	0.015189	-3.41038	-0.047367	-0.127265	1.47208	0.474172	0.458238	0.845829	-0.167438	-3.44715	11.8828	2.75196	0	10	2.30259
14	4	-0.0061673	2017	-0.0054986	3	1	0.333333	100000	11.5129	沙河股份	9	0.333333	K70	1.4674	房地产业	34.02	深圳辖区	房地产开发	685.58	-0.2802	28.8342	0.4764	0.0137	A	1500000000	21.1395	6.53026	2.19722	-0.0868459	21.1395	1	1.47208	1.47208	1.45438	1.3996	-3.22592	0.084691	-0.127265	-0.695298	0.0368236	0.0121268	0.0122757	-4.40014	-3.26269	10.6452	2.75196	0	6	1.79176
14	4	-0.0998149	2018	0.0006876	3	1	0.333333	100000	11.5129	沙河股份	9	0.333333	K70	-0.565842	房地产业	34.02	深圳辖区	房地产开发	726.76	0.0906	114.405	0.5044	0.1626	A	1900000000	21.3742	6.5886	2.19722	-1.86885	21.3742	1	-0.695298	-0.695298	-0.372865	-0.339405	1.04307	1.45438	-0.128689	-0.45627	0.366577	0.350335	0.539255	-0.617566	1.0063	1.01263	1.01263	0	5	1.60944
14	4	-0.0381728	2019	-0.0038003	3	1	0.333333	100000	11.5129	沙河股份	9	0.333333	K70	-0.512003	房地产业	34.02	深圳辖区	房地产开发	663.43	0.0182	57.8704	0.5153	0.0336	A	2000000000	21.4184	6.49742	2.19722	-0.695873	21.4184	1	-0.45627	-0.45627	-0.68819	-0.769663	0.209535	-0.372865	-0.130097	0.0943824	0.616033	0.606434	1.54087	0.432347	0.172762	0.0298466	0.0298466	0	4	1.38629
14	4	-0.0423744	2020	-0.0042597	3	1	0.333333	100000	11.5129	沙河股份	9	0.333333	K70	1.54902	房地产业	34.02	深圳辖区	房地产开发	653.15	-0.112	45.1291	0.6081	0.0096	A	2000000000	21.4311	6.48181	2.19722	-0.775824	21.4311	1	0.0943824	0.0943824	0.58151	0.552713	-1.28945	-0.68819	0	0	0.475804	0.463019	0.862263	-0.148195	-1.32622	1.75886	1.75886	0	5	1.60944
16	4	0.0256936	2014	-0.0015966	3	1	0.333333	95000	11.4616	深康佳A	7	0.428571	C39	-0.029153	计算机、通信和其他电子设备制造业	21.75	深圳辖区	彩电	612.12	0.0488	49.2829	0.7439	0.0141	A	16000000000	23.4797	6.41693	1.94591	0.51943	23.4797	1	0.397321	0.397321	0.45882	0.487296	0.559328	0	0.0683111	0.627647	0.214268	0.197186	0.245619	-1.40397	0.522554	0.273063	0.273063	0	18	2.89037
16	4	0.0472019	2015	0.0023736	3	2	0.666667	350000	12.7657	深康佳A	5	0.6	C39	-0.052942	计算机、通信和其他电子设备制造业	21.75	深圳辖区	彩电	570.76	-0.1551	128.865	0.7842	-0.4148	A	16000000000	23.5214	6.34697	1.60944	0.928708	23.5214	1	0.627647	0.627647	1.53296	1.78407	-1.97996	0.45882	0.0651988	-0.401118	0.0689243	0.0356716	0.0369912	-3.29708	-2.01673	4.06721	2.75196	0	20	2.99573
16	4	-0.03272	2016	-0.0013573	3	2	0.666667	600000	13.3047	深康佳A	7	0.428571	C39	-0.037506	计算机、通信和其他电子设备制造业	21.75	深圳辖区	彩电	740.43	0.0647	45.3204	0.8075	0.0278	A	14000000000	23.3341	6.60723	1.94591	-0.592113	23.3341	1	-0.401118	-0.401118	-0.307553	-0.441441	0.860813	1.53296	0.0787188	-0.610146	0.133583	0.0989258	0.109787	-2.20922	0.82404	0.679041	0.679041	0	28	3.33221
16	4	0.0210426	2017	-0.0054986	3	2	0.666667	600000	13.3047	深康佳A	7	0.428571	C39	0.324876	计算机、通信和其他电子设备制造业	21.75	深圳辖区	彩电	805.19	0.6104	22.7601	0.652	0.6205	A	24000000000	23.8828	6.69108	1.94591	0.430926	23.8828	1	-0.610146	-0.610146	-0.941364	-0.897102	8.12118	-0.307553	0.0787188	-0.448241	0.346051	0.329283	0.490942	-0.711428	8.08441	65.3576	2.75196	0	30	3.4012
16	4	-0.0321295	2018	0.0006876	3	1	0.333333	25000	10.1266	深康佳A	7	0.428571	C39	0.54528	计算机、通信和其他电子设备制造业	21.75	深圳辖区	彩电	766.66	0.0758	19.3356	0.7135	0.0707	A	24000000000	23.8803	6.64204	1.94591	-0.580876	23.8803	1	-0.448241	-0.448241	-0.369454	-0.415729	0.767599	-0.941364	0.0795995	-1.21627	0.578716	0.567913	1.31435	0.273343	0.730825	0.534105	0.534105	0	2	0.693147
16	4	-0.0087407	2019	-0.0038003	3	1	0.333333	300000	12.6115	深康佳A	7	0.428571	C39	0.385795	计算机、通信和其他电子设备制造业	21.75	深圳辖区	彩电	674.86	0.023	28.729	0.7669	0.0337	A	33000000000	24.2193	6.5145	1.94591	-0.135814	24.2193	1	-1.21627	-1.21627	-1.0339	-0.883156	0.290065	-0.369454	0.0804708	-0.832606	0.610998	0.601273	1.50798	0.410771	0.253292	0.0641567	0.0641567	0	19	2.94444
16	4	0.0022862	2020	-0.0042597	3	1	0.333333	300000	12.6115	深康佳A	7	0.428571	C39	-0.285023	计算机、通信和其他电子设备制造业	21.75	深圳辖区	彩电	666.85	0.0274	119.972	0.7851	0.0504	A	43000000000	24.4748	6.50256	1.94591	0.0740138	24.4748	1	-0.832606	-0.832606	-1.27021	-1.15432	0.345556	-1.0339	0	0	0.598305	0.588508	1.43018	0.357801	0.308783	0.0953466	0.0953466	0	16	2.77259
17	4	0.0605485	2014	-0.0015966	3	1	0.333333	47600	10.7706	深中华A	9	0.333333	C37	-0.191164	铁路、船舶、航空航天和其它运输设备制造业	11.52	深圳辖区	其他交运设备	541.17	-0.0085	32.4319	0.7379	0.4285	A	72000000	18.0943	6.29373	2.19722	1.18268	20.0107	0	-0.627887	-0.627887	-0.268889	-0.203415	-0.09155	0	-0.355215	-1.01551	0.0324919	0.0114591	0.0115919	-4.45744	-0.128324	0.0164669	0.0164669	0	5	1.60944
17	4	-0.0244263	2015	0.0023736	3	1	0.333333	40000	10.5966	深中华A	8	0.375	C37	-0.156127	铁路、船舶、航空航天和其它运输设备制造业	11.52	深圳辖区	其他交运设备	599.08	-0.0139	94.1167	0.7081	-0.0079	A	62000000	17.9424	6.39539	2.07944	-0.434292	20.0107	0	-1.01551	-1.01551	-0.41483	-0.318942	-0.147293	-0.268889	-0.276145	0.599528	0.522626	0.512018	1.04926	0.0480799	-0.184067	0.0338806	0.0338806	0	6	1.79176
17	4	-0.0524994	2016	-0.0013573	3	1	0.333333	47600	10.7706	深中华A	8	0.375	C37	-0.014653	铁路、船舶、航空航天和其它运输设备制造业	11.52	深圳辖区	其他交运设备	601.72	0.0432	81.5059	0.6805	0.2252	A	54000000	17.8061	6.39979	2.07944	-0.96849	20.0107	0	0.599528	0.599528	-0.787029	-0.800764	0.465289	-0.41483	-0.310113	0.69047	0.532775	0.514086	1.05798	0.0563605	0.428516	0.183626	0.183626	0	7	1.94591
17	4	-0.0153261	2017	-0.0054986	3	2	0.666667	0	0	深中华A	9	0.333333	C37	-0.203692	铁路、船舶、航空航天和其它运输设备制造业	11.52	深圳辖区	其他交运设备	558.99	0.0052	40.5337	0.7436	0.0837	A	54000000	17.8061	6.32613	2.19722	-0.261126	20.0107	0	0.69047	0.69047	-0.549377	-0.391658	0	-0.787029	-0.333408	-1.26457	0.481185	0.465463	0.870779	-0.138367	-0.0367736	0.0013523	0.0034039	0	6	1.79176
17	4	0.0111902	2018	0.0006876	3	2	0.666667	95200	11.4637	深中华A	9	0.333333	C37	-0.12789	铁路、船舶、航空航天和其它运输设备制造业	11.52	深圳辖区	其他交运设备	582.36	0.0222	67.2667	0.7682	-0.1107	A	73000000	18.1093	6.36709	2.19722	0.243447	20.0107	0	-1.26457	-1.26457	-1.22509	-1.12829	0.254495	-0.549377	-0.337138	-1.95723	0.264531	0.245673	0.325685	-1.12182	0.217721	0.0474026	0.0474026	0	12	2.48491
17	4	0.0676277	2019	-0.0038003	3	2	0.666667	95200	11.4637	深中华A	9	0.333333	C37	-0.365986	铁路、船舶、航空航天和其它运输设备制造业	11.52	深圳辖区	其他交运设备	631.9	-0.0196	70.3255	0.8176	-0.6829	A	65000000	17.9873	6.44873	2.19722	1.31739	20.0107	0	-1.95723	-1.81049	-2.28865	-2.08349	-0.224689	-1.22508	-0.340828	0.701781	0.381629	0.366169	0.577708	-0.548686	-0.261463	0.0683628	0.0683628	0	16	2.77259
17	4	-0.0852953	2020	-0.0042597	3	2	0.666667	95200	11.4637	深中华A	9	0.333333	C37	-0.661364	铁路、船舶、航空航天和其它运输设备制造业	11.52	深圳辖区	其他交运设备		-0.0457	43.3715	0.7205	0.1706	A	70000000	18.0683		2.19722	-1.59256	20.0107	0	0.701781	0.701781	0.234679	0.248038	-0.523893	-2.28865	0	0	0.194368	0.174719	0.211708	-1.55255	-0.560666	0.314347	0.314347	0	20	2.99573
18	4	-0.077465	2015	0.0023736	3	1	0.333333	18300	9.81466	神城A退	9	0.333333	C17	0.096945	纺织业	34.27	深圳辖区	国际工程承包	708.46	2.3173	66.942	0.6813	0.2703	A	3800000000	22.0576	6.56309	2.19722	-1.44356	22.0576	0	-0.486308	-0.486308	-0.180744	-0.27108	22.7435	0	0.162064	0.315299	0.514449	0.503659	1.01474	0.0146364	22.7067	515.596	2.75196	0	4	1.38629
18	4	0.0017138	2016	-0.0013573	3	1	0.333333	95000	11.4616	神城A退	9	0.333333	E50	0.163237	建筑装饰和其他建筑业	34.33	深圳辖区	国际工程承包	627.63	0.6317	107.043	0.7708	0.2579	A	6500000000	22.5912	6.44195	2.19722	0.0631221	22.5912	0	0.315299	0.315299	-0.182724	-0.007804	7.24031	-0.180744	0.192561	0.87703	0.381814	0.358038	0.557724	-0.583891	7.20354	51.891	2.75196	0	11	2.3979
18	4	0.0172936	2017	-0.0054986	3	1	0.333333	110000	11.6082	神城A退	9	0.333333	E50	0.392739	建筑装饰和其他建筑业	34.36	深圳辖区	国际工程承包		0.2978	46.0959	0.8063	0.1699	A	10000000000	23.0743		2.19722	0.359587	23.0743	0	0.87703	0.87703	0.580247	0.795765	3.45693	-0.182724	0.176769	0.708021	0.346981	0.330237	0.493065	-0.707115	3.42016	11.6975	2.75196	0	12	2.48491
18	4	0.199927	2018	0.0006876	3	1	0.333333	13700	9.52515	神城A退	9	0.333333	E50	-0.128717	建筑装饰和其他建筑业	34.36	深圳辖区	国际工程承包		-0.179	50.2682	0.9723	-6.4758	A	12000000000	23.1801		2.19722	3.83489	23.1801	0	0.708021	0.708021	0.396911	0.286318	-1.705	0.580247	0	0	0.305796	0.284102	0.396846	-0.924206	-1.74178	3.03378	2.75196	0	2	0.693147
19	4	0.0361763	2014	-0.0015966	3	1	0.333333	100000	11.5129	深粮控股	9	0.333333	C15	-0.485295	酒、饮料和精制茶制造业	19.09	深圳辖区	贸易	600.09	0.1588	26.76	0.1394	0.0142	A	1200000000	20.867	6.39708	2.19722	0.718903	20.867	1	0.291758	0.291758	0.18218	0.461338	1.82825	0	-0.81689	-0.668432	0.195638	0.178152	0.21677	-1.52892	1.79148	3.2094	2.75196	0	7	1.94591
19	4	-0.0320019	2015	0.0023736	3	1	0.333333	100000	11.5129	深粮控股	9	0.333333	C15	0.381445	酒、饮料和精制茶制造业	19.09	深圳辖区	贸易	631.65	-0.0255	101.426	0.0974	-0.0449	A	1200000000	20.867	6.44834	2.19722	-0.578448	20.867	1	-0.668432	-0.668432	-0.442847	-0.25157	-0.29358	0.18218	-0.71317	-1.57094	0.643552	0.635631	1.74447	0.556453	-0.330353	0.109133	0.109133	0	8	2.07944
19	4	-0.0656534	2016	-0.0013573	3	1	0.333333	100000	11.5129	深粮控股	9	0.333333	C15	0.217303	酒、饮料和精制茶制造业	19.09	深圳辖区	贸易	636.33	0.1148	204.371	0.1093	0.0859	A	1000000000	20.7652	6.45572	2.19722	-1.2188	20.7652	1	-1.57094	-1.57094	-1.45703	-1.4742	1.32168	-0.442847	-0.655409	-1.14231	0.0719898	0.0438682	0.0458809	-3.0817	1.28491	1.65099	1.65099	0	5	1.60944
19	4	0.0180457	2017	-0.0054986	3	1	0.333333	100000	11.5129	深粮控股	9	0.333333	C15	0.019255	酒、饮料和精制茶制造业	19.09	深圳辖区	贸易	671.38	0.0251	71.7834	0.1002	-0.0636	A	1200000000	20.8868	6.50934	2.19722	0.3739	20.8868	1	-1.14231	-1.14231	-0.851323	-1.09861	0.288974	-1.45703	-0.624642	-1.57991	0.453712	0.433479	0.765159	-0.267672	0.252201	0.0636052	0.0636052	0	6	1.79176
19	4	-0.0581185	2018	0.0006876	3	1	0.333333	100000	11.5129	深粮控股	9	0.333333	C15	-0.060576	酒、饮料和精制茶制造业	63.79	深圳辖区	贸易	718.45	0.102	59.0503	0.3295	0.074	A	1000000000	20.7616	6.5771	2.19722	-1.07542	20.7616	1	-1.57991	-1.57991	-1.19473	-1.15884	1.17432	-0.851323	-0.775319	-0.0352029	0.0988131	0.0612636	0.0652618	-2.72935	1.13755	1.29401	1.29401	0	10	2.30259
19	4	-0.0242904	2019	-0.0038003	3	1	0.333333	92800	11.4382	深粮控股	9	0.333333	F51	33.5107	批发业	63.79	深圳辖区	贸易	684.53	0.0177	32.5872	0.3176	0.0832	A	6800000000	22.6365	6.52873	2.19722	-0.431707	22.6365	1	-0.0352029	-0.0352029	-0.654011	-0.605516	0.202456	-1.19473	-0.783806	-1.15708	0.47751	0.464447	0.86723	-0.142451	0.165683	0.0274507	0.0274507	0	7	1.94591
19	4	-0.0827567	2020	-0.0042597	3	1	0.333333	138000	11.835	深粮控股	9	0.333333	F51	0.074552	批发业	63.79	深圳辖区	粮油加工	707.75	0.0465	99.8428	0.344	0.0842	A	6700000000	22.6281	6.56209	2.19722	-1.54425	22.6281	1	-1.15708	-1.15708	-2.62921	-2.6398	0.550328	-0.654011	0	0	0.0332666	0.00968775	0.0097825	-4.62716	0.513554	0.263738	0.263738	0	5	1.60944
20	4	0.0289744	2015	0.0023736	3	1	0.333333	60000	11.0021	深华发A	7	0.428571	C39	-0.32155	计算机、通信和其他电子设备制造业	41.14	深圳辖区	电子系统组装		-0.1136	249.713	0.7282	-0.0134	A	1200000000	20.8768		1.94591	0.58186	20.8768	0	0.0853162	0.0853162	-0.868753	-0.690831	-1.24984	0	-0.419707	-0.666256	0.574692	0.556201	1.25327	0.225756	-1.28661	1.65537	1.65537	0	10	2.30259
20	4	-0.0333139	2016	-0.0013573	3	2	0.666667	80000	11.2898	深华发A	6	0.5	C39	0.171778	计算机、通信和其他电子设备制造业	41.14	深圳辖区	电子系统组装	549.38	0.0346	57.4143	0.4945	0.0171	A	610000000	20.222	6.30879	1.79176	-0.603413	20.222	0	-0.666256	-0.666256	-0.221806	-0.271978	0.390626	-0.868753	-0.355063	2.4398	0.169966	0.144813	0.169335	-1.77588	0.353853	0.125212	0.125212	0	9	2.19722
20	4	-0.0072862	2017	-0.0054986	3	2	0.666667	120000	11.6952	深华发A	6	0.5	C39	0.385796	计算机、通信和其他电子设备制造业	41.14	深圳辖区	电子系统组装	565.32	-0.0596	21.6099	0.4908	0.003	A	650000000	20.2877	6.33739	1.79176	-0.108136	20.2877	0	2.4398	1.62583	1.03624	1.29792	-0.697037	-0.221806	-0.451234	-1.89399	0.0466991	0.0033672	0.0033786	-5.6903	-0.73381	0.538478	0.538478	0	20	2.99573
20	4	-0.0855108	2018	0.0006876	3	2	0.666667	120000	11.6952	深华发A	6	0.5	C39	-0.10535	计算机、通信和其他电子设备制造业	41.21	深圳辖区	电子系统组装	632.51	0.1054	35.1194	0.475	0.0102	A	630000000	20.2609	6.4497	1.79176	-1.59666	20.2609	0	-1.89399	-1.81049	-1.60748	-1.48221	1.23268	1.03624	-0.456283	-0.329333	0.32404	0.306708	0.442393	-0.815557	1.1959	1.43019	1.43019	0	12	2.48491
20	4	-0.0432628	2019	-0.0038003	3	2	0.666667	35000	10.4631	深华发A	6	0.5	C39	-0.161394	计算机、通信和其他电子设备制造业	42.13	深圳辖区	电子系统组装	648.92	-0.1072	20.8343	0.4636	0.0166	A	580000000	20.1779	6.47531	1.79176	-0.792729	20.1779	0	-0.329333	-0.329333	-0.400714	-0.160283	-1.12165	-1.60748	-0.461278	-0.687823	0.505876	0.493523	0.974422	-0.0259103	-1.15842	1.34193	1.34193	0	2	0.693147
20	4	-0.0792715	2020	-0.0042597	3	2	0.666667	120000	11.6952	深华发A	6	0.5	C39	-0.087658	计算机、通信和其他电子设备制造业	42.13	深圳辖区	电子系统组装	622.94	-0.0764	27.7844	0.4644	0.0203	A	630000000	20.261	6.43445	1.79176	-1.47793	20.261	0	-0.687823	-0.687823	-0.417635	-0.254187	-0.893517	-0.400714	0	0	0.431437	0.41757	0.716944	-0.332758	-0.930291	0.86544	0.86544	0	10	2.30259
21	4	-0.003249	2014	-0.0015966	3	2	0.666667	100000	11.5129	深科技	9	0.333333	C39	0.115332	计算机、通信和其他电子设备制造业	44.51	深圳辖区	电子系统组装	654.11	0.0183	26.6566	0.6499	0.0317	A	14000000000	23.3628	6.48327	2.19722	-0.0313137	23.3628	1	-0.164917	-0.164917	-0.161213	-0.084921	0.210686	0	-0.444604	-0.787901	0.0911584	0.071401	0.0768911	-2.56537	0.173913	0.0302457	0.0302457	0	13	2.56495
21	4	0.0726399	2015	0.0023736	3	2	0.666667	80000	11.2898	深科技	9	0.333333	C39	-0.063369	计算机、通信和其他电子设备制造业	44.51	深圳辖区	电子系统组装	674.83	-0.003	60.8758	0.6369	0.0347	A	14000000000	23.394	6.51446	2.19722	1.41276	23.394	1	-0.787901	-0.787901	-1.0615	-0.672294	-0.0338693	-0.161213	-0.444604	-0.774702	0.552285	0.538718	1.16787	0.155183	-0.070643	0.0049904	0.0049904	0	22	3.09104
21	4	-0.0035835	2016	-0.0013573	3	2	0.666667	80000	11.2898	深科技	9	0.333333	C39	-0.046359	计算机、通信和其他电子设备制造业	44.51	深圳辖区	电子系统组装	600.02	0.026	34.7548	0.5479	0.0422	A	12000000000	23.1969	6.39696	2.19722	-0.0376784	23.1969	1	-0.774702	-0.774702	-0.7639	-0.780956	0.293534	-1.0615	-0.478001	0.547911	0.425762	0.408361	0.690219	-0.370746	0.256761	0.0659261	0.0659261	0	54	3.98898
21	4	0.0050395	2017	-0.0054986	3	2	0.666667	80000	11.2898	深科技	9	0.333333	C39	-0.05703	计算机、通信和其他电子设备制造业	44.51	深圳辖区	电子系统组装	698.6	0.0193	17.7333	0.6428	0.0968	A	13000000000	23.324	6.54908	2.19722	0.126407	23.324	1	0.547911	0.547911	0.341222	-0.306124	0.217893	-0.7639	-0.478001	0.0027686	0.487628	0.47449	0.902914	-0.102128	0.181119	0.0328042	0.0328042	0	50	3.91202
21	4	0.0731704	2018	0.0006876	3	2	0.666667	80000	11.2898	深科技	9	0.333333	C39	0.175801	计算机、通信和其他电子设备制造业	44.51	深圳辖区	电子系统组装	667.11	0.0186	24.6094	0.5768	0.0835	A	16000000000	23.4957	6.50296	2.19722	1.42286	23.4957	1	0.0027686	0.0027686	-0.390441	0.024961	0.20999	0.341222	-0.483349	-1.63671	0.49442	0.481456	0.928478	-0.0742081	0.173216	0.0300039	0.0300039	0	36	3.58352
21	4	0.0158646	2019	-0.0038003	3	2	0.666667	80000	11.2898	深科技	9	0.333333	C39	-0.176651	计算机、通信和其他电子设备制造业	43.51	深圳辖区	电子系统组装	646.5	0.1337	60.6783	0.6151	0.0622	A	17000000000	23.5578	6.47157	2.19722	0.332396	23.5578	1	-1.63671	-1.63671	-1.10492	-0.954278	1.50944	-0.390441	-0.48864	-0.533592	0.297717	0.28016	0.389197	-0.943669	1.47267	2.16876	2.16876	0	46	3.82864
21	4	-0.0143776	2020	-0.0042597	3	2	0.666667	160000	11.9829	深科技	8	0.375	C39	0.048128	计算机、通信和其他电子设备制造业	36.61	深圳辖区	电子系统组装	693.41	-0.1023	75.9226	0.6298	0.119	A	22000000000	23.7976	6.54162	2.07944	-0.243079	23.7976	1	-0.533592	-0.533592	-1.02869	-1.09105	-1.22585	-1.10492	0	0	0.384868	0.369865	0.586962	-0.532796	-1.26263	1.59423	1.59423	0	48	3.8712
22	4	-0.0412193	2014	-0.0015966	3	1	0.333333	58300	10.9734	深赤湾A	9	0.333333	G55	0.013472	水上运输业	32.52	深圳辖区	港口	665.93	0.0079	16.8658	0.297	0.1087	A	7400000000	22.7297	6.50118	2.19722	-0.753843	22.7297	1	-0.762682	-0.762682	-0.846161	0.018408	0.0866895	0	0	0	0.358524	0.344578	0.525736	-0.642957	0.0499159	0.0024916	0.0034039	0	4	1.38629
22	4	0.020119	2016	-0.0013573	3	1	0.333333	100000	11.5129	深赤湾A	9	0.333333	G55	0.017355	水上运输业	32.52	深圳辖区	港口	701.4	0.016	18.0485	0.1486	0.1188	A	6900000000	22.6568	6.55308	2.19722	0.413352	22.6568	1	-1.09755	-1.09755	-1.5335	-1.37856	0.184207	0	-0.391879	-0.275161	0.203389	0.17925	0.218397	-1.52144	0.147433	0.0217365	0.0217365	0	6	1.79176
22	4	0.0467358	2017	-0.0054986	3	1	0.333333	100000	11.5129	深赤湾A	9	0.333333	G55	0.313438	水上运输业	32.52	深圳辖区	港口	687.35	0.0033	33.4979	0.1766	0.1087	A	6900000000	22.6481	6.53284	2.19722	0.919839	22.6481	1	-0.275161	-0.275161	-0.534892	-0.451096	0.0379927	-1.5335	0	0	0.110583	0.0836314	0.091264	-2.394	0.001219	1.49e-06	0.0034039	0	5	1.60944
25	4	-0.0028839	2014	-0.0015966	3	1	0.333333	50000	10.8198	特力A	9	0.333333	F51	-0.044669	批发业	66.22	深圳辖区	汽车服务	672.08	0.0652	27.9277	0.7491	0.0423	A	740000000	20.4159	6.51038	2.19722	-0.024366	20.4159	1	-0.604251	-0.604251	-0.083109	0.088259	0.70545	0	-0.604232	-1.00164	0.0370284	0.011687	0.0118252	-4.43752	0.668676	0.447128	0.447128	0	16	2.77259
25	4	0.0281366	2015	0.0023736	3	1	0.333333	29200	10.2819	特力A	9	0.333333	F51	-0.306966	批发业	51.09	深圳辖区	汽车服务	505.11	0.0143	96.5123	0.2482	0.0486	A	1200000000	20.8791	6.22478	2.19722	0.565917	20.8791	1	-1.00164	-1.00164	-0.643309	-0.46926	0.147032	-0.083109	-0.568445	-0.592567	0.331636	0.314047	0.457827	-0.781264	0.110258	0.0121568	0.0121568	0	4	1.38629
25	4	-0.0183854	2016	-0.0013573	3	1	0.333333	50000	10.8198	特力A	9	0.333333	F51	0.067541	批发业	49.09	深圳辖区	汽车服务	656.47	-0.1027	77.6976	0.2359	0.0304	A	1200000000	20.8964	6.48688	2.19722	-0.319341	20.8964	1	-0.592567	-0.592567	-1.4308	-1.36503	-1.11119	-0.643309	-0.611145	-1.38177	0.240933	0.217931	0.27866	-1.27776	-1.14796	1.31782	1.31782	0	8	2.07944
25	4	-0.0351166	2017	-0.0054986	3	1	0.333333	67500	11.1199	特力A	9	0.333333	F51	-0.009883	批发业	49.09	深圳辖区	汽车服务	642.14	0.0719	42.06	0.2888	0.0659	A	1200000000	20.9205	6.46481	2.19722	-0.637717	20.9205	1	-1.38177	-1.38177	-1.61127	-1.82032	0.79952	-1.4308	-0.611145	-0.938324	0.319381	0.301929	0.432519	-0.838128	0.762746	0.581781	0.581781	0	12	2.48491
25	4	-0.0496127	2018	0.0006876	3	1	0.333333	30000	10.3089	特力A	8	0.375	F51	0.192956	批发业	49.09	深圳辖区	汽车服务	692.03	0.0712	29.8835	0.3371	0.0784	A	1400000000	21.0621	6.53963	2.07944	-0.913561	21.0621	1	-0.938324	-0.938324	-0.029059	-0.255551	0.733997	-1.61127	-0.617982	-1.01518	0.309491	0.291786	0.412002	-0.886726	0.697224	0.486121	0.486121	0	7	1.94591
25	4	-0.0520928	2019	-0.0038003	3	1	0.333333	80000	11.2898	特力A	9	0.333333	F51	0.378608	批发业	49.09	深圳辖区	汽车服务	715.49	0.0778	33.6952	0.1863	0.1634	A	1700000000	21.2291	6.57297	2.19722	-0.960753	21.2291	1	-1.01518	-1.01518	-1.78749	-1.5518	0.878345	-0.029059	-0.624747	-1.19843	0.224928	0.205551	0.258735	-1.35195	0.841571	0.708242	0.708242	0	8	2.07944
25	4	-0.0553865	2020	-0.0042597	3	1	0.333333	80000	11.2898	特力A	9	0.333333	F51	-0.309459	批发业	49.09	深圳辖区	汽车服务	608.2	-0.0273	32.6372	0.1895	0.0436	A	1600000000	21.2155	6.4105	2.19722	-1.02343	21.2155	1	-1.19843	-1.19843	-1.32172	-1.34565	-0.308211	-1.78749	0	0	0.461165	0.448023	0.811668	-0.208664	-0.344985	0.119014	0.119014	0	12	2.48491
26	4	-0.0029788	2014	-0.0015966	3	2	0.666667	180000	12.1007	飞亚达	9	0.333333	F52	0.069897	零售业	41.49	深圳辖区	珠宝首饰	697.32	-0.0219	31.9082	0.5526	0.0893	A	3600000000	21.9927	6.54725	2.19722	-0.0261725	21.9927	1	0.583105	0.583105	0.181249	0.670208	-0.265006	0	-0.427538	-0.745221	0.448258	0.436264	0.773879	-0.25634	-0.301779	0.0910707	0.0910707	0	20	2.99573
26	4	0.0261951	2015	0.0023736	3	2	0.666667	180000	12.1007	飞亚达	9	0.333333	F52	0.088145	零售业	41.49	深圳辖区	珠宝首饰	702.55	-0.0573	73.4608	0.4577	0.053	A	3800000000	22.0637	6.55472	2.19722	0.528972	22.0637	1	-0.745221	-0.745221	-0.772728	-0.340527	-0.693371	0.181249	-0.397666	-0.123421	0.732658	0.725803	2.64701	0.973432	-0.730144	0.533111	0.533111	0	18	2.89037
26	4	0.0123829	2016	-0.0013573	3	2	0.666667	180000	12.1007	飞亚达	9	0.333333	F52	-0.121313	零售业	37.15	深圳辖区	珠宝首饰	601.63	-0.1148	50.8286	0.407	0.0465	A	4200000000	22.1694	6.39964	2.19722	0.266143	22.1694	1	-0.123421	-0.123421	-0.661563	-0.585486	-1.38916	-0.772728	-0.427538	1.02328	0.569105	0.556048	1.25249	0.225137	-1.42593	2.03329	2.03329	0	18	2.89037
26	4	-0.0183497	2017	-0.0054986	3	2	0.666667	180000	12.1007	飞亚达	9	0.333333	F52	0.081116	零售业	37.15	深圳辖区	珠宝首饰	706.65	-0.0786	33.0955	0.3106	0.0578	A	3600000000	21.9986	6.56053	2.19722	-0.318662	21.9986	1	1.02328	1.02328	-0.436483	0.094373	-0.951116	-0.661563	-0.427538	-0.825577	0.435513	0.421039	0.727232	-0.31851	-0.987889	0.975926	0.975926	0	22	3.09104
26	4	0.0427309	2018	0.0006876	3	1	0.333333	34800	10.4574	飞亚达	9	0.333333	F52	0.035964	零售业	37.15	深圳辖区	珠宝首饰	651.89	-0.0168	11.3675	0.286	0.0715	A	3600000000	21.9986	6.47988	2.19722	0.843629	21.9986	1	-0.825577	-0.825577	-0.035639	-0.117877	-0.175684	-0.436483	-0.432321	-0.465102	0.563136	0.551935	1.23182	0.208491	-0.212457	0.0451382	0.0451382	0	4	1.38629
26	4	-0.0079052	2019	-0.0038003	3	1	0.333333	90000	11.4076	飞亚达	9	0.333333	F52	0.052565	零售业	36.79	深圳辖区	珠宝首饰	706.14	-0.0782	35.3412	0.2942	0.0813	A	3600000000	21.9986	6.55981	2.19722	-0.119916	21.9986	1	-0.465102	-0.465102	-3.0286	-3.01268	-0.892072	-0.035639	-0.437053	-1.35025	0.529785	0.518029	1.07482	0.0721486	-0.928845	0.862753	0.862753	0	10	2.30259
26	4	-0.0134268	2020	-0.0042597	3	1	0.333333	90000	11.4076	飞亚达	9	0.333333	F52	0.145572	零售业	38.07	深圳辖区	珠宝首饰	696.17	0.0067	58.9702	0.3033	0.105	A	4000000000	22.1142	6.54559	2.19722	-0.224985	22.1142	1	-1.35025	-1.35025	-1.35687	-1.35171	0.0764307	-3.0286	0	0	0.343821	0.327817	0.487689	-0.718077	0.0396571	0.0015727	0.0034039	0	10	2.30259
27	4	0.0227824	2014	-0.0015966	3	1	0.333333	119000	11.6869	深圳能源	9	0.333333	D44	0.137132	电力、热力生产和供应业	47.82	深圳辖区	火电	770.69	0.0287	38.6259	0.4705	0.1148	A	36000000000	24.3189	6.64729	2.19722	0.464032	24.3189	1	-1.5035	-1.5035	-1.51557	-1.02854	0.335413	0	-0.613319	-0.602295	0.121305	0.102203	0.113837	-2.17299	0.29864	0.0891857	0.0891857	0	10	2.30259
27	4	0.0016632	2015	0.0023736	3	1	0.333333	79400	11.2822	深圳能源	9	0.333333	D44	-0.08803	电力、热力生产和供应业	47.82	深圳辖区	火电	324.54	0.1588	85.3034	0.5717	0.0827	A	38000000000	24.3724	5.78241	2.19722	0.0621598	24.3724	1	-0.602295	-0.602295	-0.74495	-0.245068	1.79162	-1.51557	-0.535446	-0.562462	0.766229	0.761034	3.18469	1.15836	1.75485	3.07949	2.75196	0	8	2.07944
27	4	-0.0138498	2016	-0.0013573	3	1	0.333333	119000	11.6869	深圳能源	9	0.333333	D44	-0.005926	电力、热力生产和供应业	47.82	深圳辖区	火电	619.92	0.0255	8.55877	0.5921	0.0567	A	60000000000	24.8252	6.42959	2.19722	-0.233035	24.8252	1	-0.562462	-0.562462	-0.328582	-0.221646	0.298015	-0.74495	-0.575667	-0.533717	0.619113	0.607571	1.54823	0.437113	0.261242	0.0682473	0.0682473	0	16	2.77259
27	4	0.0033231	2017	-0.0054986	3	1	0.333333	119000	11.6869	深圳能源	9	0.333333	D44	0.269308	电力、热力生产和供应业	47.82	深圳辖区	火电	639.22	0.0187	5.0966	0.6799	0.0342	A	70000000000	24.978	6.46025	2.19722	0.0937461	24.978	1	-0.533717	-0.533717	-1.30391	-0.798625	0.218545	-0.328582	-0.575667	0.0644945	0.352534	0.335933	0.505872	-0.681472	0.181771	0.0330407	0.0330407	0	15	2.70805
27	4	-0.0543762	2018	0.0006876	3	1	0.333333	119000	11.6869	深圳能源	9	0.333333	D44	0.422192	电力、热力生产和供应业	47.82	深圳辖区	火电	667.94	-0.0144	2.98814	0.6769	0.0261	A	81000000000	25.1194	6.5042	2.19722	-1.00421	25.1194	1	0.0644945	0.0644945	-0.216712	-0.586775	-0.168291	-1.30391	-0.582108	-0.0871617	0.613531	0.603622	1.52284	0.42058	-0.205065	0.0420515	0.0420515	0	11	2.3979
27	4	-0.0420539	2019	-0.0038003	3	1	0.333333	119000	11.6869	深圳能源	9	0.333333	D44	0.274985	电力、热力生产和供应业	47.82	深圳辖区	火电	663.42	-0.0017	4.86977	0.6506	0.0545	A	96000000000	25.2888	6.49741	2.19722	-0.769725	25.2888	1	-0.0871617	-0.0871617	-1.53479	-1.07228	-0.0198677	-0.216712	-0.58848	0.43883	0.470652	0.457418	0.843039	-0.170742	-0.0566413	0.0032082	0.0034039	0	11	2.3979
27	4	0.0097296	2020	-0.0042597	3	1	0.333333	119000	11.6869	深圳能源	9	0.333333	D44	-0.017414	电力、热力生产和供应业	43.91	深圳辖区	火电	650.12	-0.0079	7.833	0.6331	0.102	A	110000000000	25.389	6.47716	2.19722	0.215653	25.389	1	0.43883	0.43883	-1.07285	-1.15284	-0.0923263	-1.53479	0	0	0.570251	0.559769	1.27153	0.240224	-0.1291	0.0166668	0.0166668	0	10	2.30259
29	4	0.0047408	2014	-0.0015966	3	1	0.333333	56000	10.9331	深深房A	9	0.333333	K70	0.845006	房地产业	63.55	深圳辖区	房地产开发	678.64	0.0217	21.5777	0.5353	0.1466	A	4400000000	22.2116	6.52009	2.19722	0.120722	22.2116	1	-1.11841	-1.11841	-1.70795	-1.30025	0.237248	0	-1.03963	-1.19378	0.118314	0.0991468	0.110059	-2.20674	0.200475	0.0401901	0.0401901	0	3	1.09861
29	4	-0.0324303	2015	0.0023736	3	1	0.333333	84000	11.3386	深深房A	9	0.333333	K70	0.014564	房地产业	63.55	深圳辖区	房地产开发	712.4	-0.1527	56.4987	0.4729	0.1366	A	4400000000	22.2057	6.56864	2.19722	-0.5866	22.2057	1	-1.19378	-1.19378	-0.804802	-0.491223	-1.7314	-1.70795	-0.794959	-1.6909	0.510548	0.499671	0.998687	-0.0013141	-1.76817	3.12644	2.75196	0	5	1.60944
29	4	-0.10103	2016	-0.0013573	3	1	0.333333	84000	11.3386	深深房A	9	0.333333	K70	0.084727	房地产业	63.55	深圳辖区	房地产开发	659.86	-0.0752	38.8951	0.3354	0.1238	A	4200000000	22.1536	6.49203	2.19722	-1.89196	22.1536	1	-1.6909	-1.6909	-0.756931	-0.800548	-0.852661	-0.804802	0	0	0.0716442	0.0329627	0.0340863	-3.37886	-0.889434	0.791093	0.791093	0	7	1.94591
30	4	0.0605341	2018	0.0006876	3	1	0.333333	0	0	富奥股份	9	0.333333	C36	0.091651	汽车制造业	24.41	吉林辖区	汽车零部件	693.77	0.0467	5.2271	0.3898	0.1226	A	11000000000	23.1425	6.54214	2.19722	1.1824	23.1425	1	-0.945212	-0.945212	-0.760295	-0.565084	0	0	0	0	0.493151	0.480155	0.92365	-0.0794217	-0.0367736	0.0013523	0.0034039	0	5	1.60944
31	4	0.0204564	2014	-0.0015966	3	1	0.333333	137500	11.8314	大悦城	9	0.333333	K70	-0.195208	房地产业	50.65	深圳辖区	房地产开发	703.45	0.0877	39.3073	0.7697	0.0847	A	46000000000	24.5587	6.556	2.19722	0.419772	24.5587	1	-2.55371	-1.81049	-3.14306	-3.09088	1.03761	0	-0.798531	-1.26454	0.121323	0.102222	0.113861	-2.17278	1.00084	1.00168	1.00168	0	9	2.19722
31	4	-0.0883666	2015	0.0023736	3	1	0.333333	150000	11.9184	大悦城	9	0.333333	K70	0.184208	房地产业	45.67	深圳辖区	房地产开发	713.91	0.0586	121.444	0.7996	0.0903	A	50000000000	24.6263	6.57076	2.19722	-1.651	24.6263	1	-1.26454	-1.26454	0.494934	-0.023404	0.698418	-3.14306	-0.697142	-0.799606	0.429854	0.417184	0.715807	-0.334345	0.661644	0.437773	0.437773	0	16	2.77259
31	4	0.0044437	2016	-0.0013573	3	1	0.333333	150000	11.9184	大悦城	7	0.428571	K70	3.90064	房地产业	45.67	深圳辖区	房地产开发	733.47	-0.0916	32.0353	0.8158	0.1181	A	57000000000	24.7667	6.59779	1.94591	0.115069	24.7667	1	-0.799606	-0.799606	-0.669717	-0.60667	-1.09173	0.494934	0	0	0.425227	0.40781	0.688647	-0.373026	-1.1285	1.27351	1.27351	0	36	3.58352
31	4	0.0303603	2018	0.0006876	3	1	0.333333	37500	10.5321	大悦城	9	0.333333	K70	0.088609	房地产业	47.27	深圳辖区	房地产开发	728.59	0.0633	10.34	0.8491	0.1457	A	81000000000	25.1129	6.59111	2.19722	0.608232	25.1129	1	0.0602819	0.0602819	0.537593	0.493695	0.666682	0	-0.757895	-0.607497	0.491241	0.470043	0.886945	-0.119972	0.629908	0.396784	0.396784	0	9	2.19722
31	4	-0.038851	2019	-0.0038003	3	1	0.333333	150000	11.9184	大悦城	8	0.375	K70	2.85429	房地产业	53.8	深圳辖区	房地产开发	722.86	0.0437	18.4267	0.7678	0.0871	A	180000000000	25.9337	6.58322	2.07944	-0.708777	25.9337	1	-0.607497	-0.607497	-0.699234	-0.681476	0.520834	0.537593	-0.76619	1.26733	0.335228	0.318609	0.467585	-0.760174	0.48406	0.234314	0.234314	0	12	2.48491
31	4	-0.0305588	2020	-0.0042597	4	1	0.25	150000	11.9184	大悦城	11	0.363636	K70	-0.20277	房地产业	49.28	深圳辖区	房地产开发	597.09	-0.035	13.9615	0.7716	0.0246	A	180000000000	25.9392	6.39207	2.3979	-0.550987	25.9392	1	1.26733	1.26733	-0.074106	-0.297265	-0.417144	-0.699234	0	0	0.56099	0.550282	1.22362	0.201811	-0.453917	0.206041	0.206041	0	9	2.19722
32	4	-0.102203	2015	0.0023736	3	2	0.666667	160000	11.9829	深桑达A	10	0.3	F51	-0.358459	批发业	49.18	深圳辖区	终端设备	623.15	-0.0973	67.5243	0.2904	0.0328	A	1300000000	20.9909	6.43479	2.30259	-1.91429	20.9909	1	-0.882267	-0.882267	-1.13803	-0.707087	-1.16594	0	-0.54133	-0.385417	0.680318	0.673214	2.06011	0.722759	-1.20271	1.44652	1.44652	0	22	3.09104
32	4	-0.0543905	2016	-0.0013573	3	2	0.666667	160000	11.9829	深桑达A	9	0.333333	F51	0.008754	批发业	49.18	深圳辖区	终端设备	564.55	-0.0537	38.5484	0.2075	0.0295	A	2100000000	21.4774	6.33603	2.19722	-1.00448	21.4774	1	-0.385417	-0.385417	-0.907634	-0.372572	-0.643483	-1.13803	0	0	0.532494	0.518327	1.0761	0.0733402	-0.680257	0.462749	0.462749	0	16	2.77259
32	4	-0.0129089	2018	0.0006876	3	1	0.333333	80000	11.2898	深桑达A	9	0.333333	F51	0.02914	批发业	49.04	深圳辖区	终端设备	702.49	-0.0368	23.9539	0.2959	0.0737	A	2100000000	21.4853	6.55463	2.19722	-0.215131	21.4853	1	-0.234834	-0.234834	-0.370188	-0.297057	-0.415464	0	-0.588505	-0.658963	0.510648	0.4981	0.992431	-0.0075982	-0.452238	0.204519	0.204519	0	10	2.30259
32	4	-0.0014165	2019	-0.0038003	3	1	0.333333	80000	11.2898	深桑达A	9	0.333333	F51	-0.06219	批发业	49.04	深圳辖区	终端设备	637.53	0.0219	26.6304	0.292	0.0952	A	2200000000	21.4993	6.4576	2.19722	0.003556	21.4993	1	-0.658963	-0.658963	-1.76677	-1.47813	0.247246	-0.370188	0	0	0.37494	0.359313	0.560825	-0.578347	0.210473	0.0442987	0.0442987	0	8	2.07944
34	4	-0.0404629	2014	-0.0015966	3	1	0.333333	29000	10.2751	神州数码	7	0.428571	S90	-0.045029	综合	21.88	深圳辖区	IT服务	654.1	0.2457	40.471	0.6412	0.3711	A	380000000	19.751	6.48326	1.94591	-0.73945	20.0107	0	-0.422326	-0.422326	-0.912896	-0.56734	2.52458	0	0	0	0.128188	0.109236	0.122631	-2.09857	2.48781	6.18918	2.75196	0	3	1.09861
34	4	0.0415457	2016	-0.0013573	3	1	0.333333	64100	11.0682	神州数码	7	0.428571	F51	70.7985	批发业	23.66	深圳辖区	IT服务	803.56	-0.0444	41.0962	0.8444	0.152	A	17000000000	23.5587	6.68905	1.94591	0.821076	23.5587	0	-0.969421	-0.969421	0.018944	-0.055044	-0.491428	0	0	0	0.415839	0.383385	0.621758	-0.475204	-0.528202	0.278997	0.278997	0	9	2.19722
34	4	-0.0215021	2018	0.0006876	4	2	0.5	192000	12.1653	神州数码	8	0.5	F51	0.291187	批发业	23.66	深圳辖区	IT服务	839.19	-0.0143	36.5268	0.852	0.1342	A	24000000000	23.9126	6.73244	2.07944	-0.378649	23.9126	0	-0.503919	-0.503919	0.061504	0.1975	-0.173963	0	-0.0419908	-1.26804	0.195286	0.15505	0.183502	-1.69553	-0.210737	0.04441	0.04441	0	22	3.09104
34	4	-0.0482613	2019	-0.0038003	4	2	0.5	192000	12.1653	神州数码	8	0.5	F51	0.281082	批发业	23.66	深圳辖区	IT服务	846.74	-0.0443	53.4271	0.8513	0.1604	A	26000000000	23.9808	6.74139	2.07944	-0.887845	23.9808	0	-1.26804	-1.26804	-1.30996	-1.33084	-0.538921	0.061504	-0.0424505	0.359067	0.386196	0.370851	0.58945	-0.528566	-0.575694	0.331424	0.331424	0	22	3.09104
34	4	0.0735791	2020	-0.0042597	4	2	0.5	192000	12.1653	神州数码	7	0.571429	F51	-0.040508	批发业	23.47	深圳辖区	IT服务	743.79	-0.0155	103.681	0.8468	0.1327	A	27000000000	24.0336	6.61176	1.94591	1.43063	24.0336	0	0.359067	0.359067	0.799942	0.824586	-0.188561	-1.30996	0	0	0.167735	0.147435	0.172932	-1.75486	-0.225335	0.0507759	0.0507759	0	20	2.99573
35	4	0.0248069	2014	-0.0015966	3	1	0.333333	100000	11.5129	中国天楹	7	0.428571	C39	3.2058	计算机、通信和其他电子设备制造业	21.29	江苏辖区	环保工程及服务	679.51	3.2608	43.9675	0.5043	0.1079	A	8900000	15.9999	6.52137	1.94591	0.502558	20.0107	0	0.241031	0.241031	-0.23895	-0.254176	37.5413	0	-0.219706	-0.316446	0.157733	0.139016	0.161461	-1.82349	37.5046	1406.59	2.75196	0	5	1.60944
35	4	0.016416	2015	0.0023736	3	1	0.333333	100000	11.5129	中国天楹	7	0.428571	N77	0.575171	生态保护和环境治理业	21.29	江苏辖区	环保工程及服务	713.82	0.0435	82.9762	0.5794	0.1233	A	4000000000	22.1043	6.57063	1.94591	0.342889	22.1043	0	-0.316446	-0.316446	0.268627	-0.313199	0.500812	-0.23895	-0.203259	0.0382078	0.563305	0.548247	1.2136	0.193589	0.464039	0.215332	0.215332	0	9	2.19722
35	4	-0.086849	2016	-0.0013573	3	1	0.333333	100000	11.5129	中国天楹	7	0.428571	N77	0.228395	生态保护和环境治理业	32.29	江苏辖区	环保工程及服务	659.88	0.0158	43.4752	0.6562	0.1027	A	4600000000	22.2414	6.49206	1.94591	-1.62212	22.2414	0	0.0382078	0.0382078	1.14904	0.847604	0.181904	0.268627	-0.213271	0.669083	0.528351	0.508699	1.03541	0.0347988	0.145131	0.0210629	0.0210629	0	11	2.3979
35	4	0.0210464	2017	-0.0054986	3	1	0.333333	105000	11.5617	中国天楹	7	0.428571	N77	0.466084	生态保护和环境治理业	29.59	江苏辖区	环保工程及服务	674.37	0.0604	19.8173	0.6251	0.0738	A	8100000000	22.8189	6.51378	1.94591	0.430999	22.8189	0	0.669083	0.669083	0.108956	-0.070904	0.698328	1.14904	0	0	0.518508	0.500675	1.0027	0.0027012	0.661554	0.437654	0.437654	0	14	2.63906
35	4	0.0111802	2019	-0.0038003	3	1	0.333333	120000	11.6952	中国天楹	7	0.428571	N77	8.318	生态保护和环境治理业	16.2	江苏辖区	环保工程及服务	774	-0.0664	28.6121	0.7526	0.0658	A	8800000000	22.899	6.65157	1.94591	0.243258	22.899	0	-0.544528	-0.544528	-0.522208	-0.550321	-0.776564	0	-0.255051	1.12628	0.329595	0.312835	0.455255	-0.786897	-0.813338	0.661519	0.661519	0	12	2.48491
35	4	0.0007217	2020	-0.0042597	3	1	0.333333	120000	11.6952	中国天楹	7	0.428571	N77	0.176488	生态保护和环境治理业	16.2	江苏辖区	环保工程及服务	738.27	-0.0438	10.5922	0.752	0.0663	A	50000000000	24.6428	6.60431	1.94591	0.044245	24.6428	0	1.12628	1.12628	0.809753	0.567007	-0.512252	-0.522208	0	0	0.459651	0.446472	0.806593	-0.214937	-0.549025	0.301429	0.301429	0	10	2.30259
37	4	-0.128013	2015	0.0023736	6	2	0.333333	238000	12.38	深南电A	15	0.4	D44	0.233523	电力、热力生产和供应业	15.28	深圳辖区	燃机发电		-0.2056	103.869	0.8801	-1.5109	A	5100000000	22.359		2.70805	-2.40542	22.359	1	-0.545322	-0.545322	-0.506577	-0.400917	-2.54533	0	0	0	0.605882	0.597124	1.48215	0.393495	-2.58211	6.66728	2.75196	0	20	2.99573
38	4	0.041588	2014	-0.0015966	3	1	0.333333	69600	11.1505	深大通	7	0.428571	K70	0.022492	房地产业	44.79	深圳辖区	营销服务	611.06	-0.0895	88.9866	0.7852	-0.3744	A	680000000	20.3424	6.41519	1.94591	0.821881	20.3424	0	0.127522	0.127522	-0.714753	-0.264539	-0.997972	0	-0.351279	-0.368596	0.118111	0.0989397	0.109804	-2.20906	-1.03475	1.0707	1.0707	0	8	2.07944
38	4	0.13146	2015	0.0023736	3	1	0.333333	69600	11.1505	深大通	7	0.428571	K70	0.432648	房地产业	44.79	深圳辖区	营销服务	687.94	-0.0405	212.844	0.7921	0.0521	A	680000000	20.3424	6.5337	1.94591	2.53204	20.3424	0	-0.368596	-0.368596	0.030909	-0.044553	-0.451596	-0.714753	0	0	0.530832	0.49732	0.989338	-0.010719	-0.48837	0.238505	0.238505	0	7	1.94591
38	4	0.129478	2019	-0.0038003	3	2	0.666667	139200	11.8437	深大通	6	0.5	L72	-0.297779	商务服务业	21.42	深圳辖区	营销服务	560.72	0.2592	137.239	0.056	0.045	A	3000000000	21.8063	6.32922	1.79176	2.49432	21.8063	0	-1.07204	-1.07204	-0.947119	-0.942355	3.06988	0	-0.539416	-0.33754	0.149361	0.128095	0.146914	-1.91791	3.0331	9.19973	2.75196	0	36	3.58352
38	4	-0.111344	2020	-0.0042597	3	2	0.666667	142800	11.8692	深大通	6	0.5	L72	-0.446903	商务服务业	21.42	深圳辖区	综合	495.9	0.1254	103.883	0.102	0.0273	A	3100000000	21.8447	6.20637	1.79176	-2.08823	21.8447	0	-0.33754	-0.33754	-0.972291	-0.966224	1.4884	-0.947119	0	0	0.432338	0.418493	0.719669	-0.328964	1.45162	2.10721	2.10721	0	14	2.63906
39	4	0.0828786	2014	-0.0015966	3	2	0.666667	400000	12.8992	中集集团	8	0.375	C33	0.21074	金属制品业	53.52	深圳辖区	金属制品	813.88	-0.005	24.2576	0.6892	0.1112	A	82000000000	25.136	6.70181	2.07944	1.60759	25.136	1	-0.948621	-0.948621	-1.0484	-1.14595	-0.0644961	0	-0.2169	-1.01215	0.40287	0.389889	0.639047	-0.447777	-0.10127	0.0102556	0.0102556	0	40	3.68888
39	4	0.0023584	2015	0.0023736	3	2	0.666667	400000	12.8992	中集集团	7	0.428571	C33	0.203731	金属制品业	48.03	深圳辖区	金属制品	614.84	0.1343	56.8604	0.6675	0.064	A	110000000000	25.3939	6.42136	1.94591	0.0753879	25.3939	1	-1.01215	-1.01215	-0.364596	0.147382	1.73236	-1.0484	-0.18936	-1.22452	0.512151	0.50131	1.00525	0.0052387	1.69559	2.87503	2.75196	0	38	3.63759
39	4	0.0850611	2016	-0.0013573	3	1	0.333333	200000	12.2061	中集集团	8	0.375	C33	-0.278652	金属制品业	55.44	深圳辖区	金属制品	526.34	0.0552	19.5939	0.686	0.0188	A	120000000000	25.5485	6.26595	2.07944	1.64912	25.5485	1	-1.22452	-1.22452	-1.0804	-0.684494	0.673775	-0.364596	-0.203584	-0.148071	0.300423	0.279223	0.387392	-0.948317	0.637002	0.405771	0.405771	0	22	3.09104
39	4	0.0170317	2017	-0.0054986	3	1	0.333333	200000	12.2061	中集集团	8	0.375	C33	0.492809	金属制品业	58.02	深圳辖区	金属制品	697.18	0.0199	25.3934	0.6689	0.073	A	130000000000	25.5869	6.54704	2.07944	0.354604	25.5869	1	-0.148071	-0.148071	0.008872	0.138219	0.242901	-1.0804	-0.203584	0.727954	0.333451	0.31636	0.462758	-0.770551	0.206127	0.0424884	0.0424884	0	21	3.04452
39	4	-0.043067	2018	0.0006876	3	1	0.333333	240000	12.3884	中集集团	8	0.375	C33	0.304705	金属制品业	58	深圳辖区	金属制品	675.91	0.0601	16.0232	0.6702	0.0776	A	130000000000	25.5954	6.51606	2.07944	-0.789002	25.5954	1	0.727954	0.727954	0.135509	0.709856	0.744542	0.008872	-0.205862	0.0795402	0.810213	0.805347	4.13734	1.42005	0.707769	0.500937	0.500937	0	26	3.2581
39	4	0.0012016	2019	-0.0038003	3	2	0.666667	280000	12.5426	中集集团	8	0.375	C33	-0.019345	金属制品业	58.12	深圳辖区	金属制品	538.58	0.0479	13.4385	0.6802	0.0456	A	160000000000	25.8134	6.28894	2.07944	0.0533762	25.8134	1	0.0795402	0.0795402	0.148661	-0.185743	0.600788	0.135509	-0.208115	-1.22238	0.547831	0.536526	1.15762	0.146366	0.564014	0.318112	0.318112	0	24	3.17805
39	4	-0.0122742	2020	-0.0042597	3	2	0.666667	480000	13.0815	中集集团	9	0.333333	C33	0.031328	金属制品业	58.2	深圳辖区	金属制品	749.69	-0.0242	21.9885	0.6317	0.1116	A	180000000000	25.9179	6.61966	2.19722	-0.203053	25.9179	1	-1.22238	-1.22238	-1.76584	-1.93582	-0.316573	0.148661	0	0	0.283799	0.266331	0.363013	-1.01332	-0.353347	0.124854	0.124854	0	40	3.68888
40	4	0.03814	2014	-0.0015966	4	1	0.25	120000	11.6952	东旭蓝天	11	0.363636	K70	1.02058	房地产业	19.8	深圳辖区	新能源发电	610.9	0.0386	19.5565	0.7029	0.0419	A	4000000000	22.1187	6.41493	2.3979	0.75627	22.1187	0	-0.104173	-0.104173	-1.50119	-1.27716	0.451437	0	-0.111408	-1.11606	0.287667	0.272182	0.373969	-0.983581	0.414663	0.171945	0.171945	0	12	2.48491
40	4	-0.155855	2015	0.0023736	4	1	0.25	22500	10.0213	东旭蓝天	11	0.363636	K70	0.440638	房地产业	29.88	深圳辖区	新能源发电	699.35	-0.0298	71.5996	0.8042	0.0468	A	4300000000	22.1918	6.55015	2.3979	-2.93522	22.1918	0	-1.11606	-1.11606	-0.595973	-0.639953	-0.298634	-1.50119	-0.107727	-0.0996923	0.370234	0.345044	0.526819	-0.640898	-0.335408	0.112498	0.112498	0	5	1.60944
40	4	0.0616599	2016	-0.0013573	4	1	0.25	120000	11.6952	东旭蓝天	11	0.363636	K70	2.02551	房地产业	30.98	深圳辖区	新能源发电	684.55	0.0321	32.8013	0.3658	0.016	A	17000000000	23.5733	6.52876	2.3979	1.20382	23.5733	0	-0.0996923	-0.0996923	-0.158697	-0.172064	0.375417	-0.595973	-0.125112	0.246196	0.418818	0.393549	0.648938	-0.432418	0.338644	0.11468	0.11468	0	17	2.83321
40	4	0.0615863	2017	-0.0054986	4	1	0.25	120000	11.6952	东旭蓝天	11	0.363636	K70	1.49137	房地产业	30.98	深圳辖区	新能源发电	679.18	-0.0077	19.7268	0.6001	0.0467	A	21000000000	23.7737	6.52089	2.3979	1.20243	23.7737	0	0.246196	0.246196	-0.220352	-0.023106	-0.0900534	-0.158697	0	0	0.478559	0.462757	0.861357	-0.149246	-0.126827	0.0160851	0.0160851	0	23	3.13549
40	4	-0.0129102	2019	-0.0038003	4	1	0.25	90000	11.4076	东旭蓝天	9	0.444444	D44	1.08624	电力、热力生产和供应业	39.04	深圳辖区	新能源发电	530.03	-0.0241	53.3796	0.5637	-0.0708	A	33000000000	24.2218	6.27293	2.19722	-0.215155	24.2218	0	0.638387	0.638387	-0.559494	-0.436296	-0.274922	0	-0.137504	-0.492331	0.51869	0.504938	1.01995	0.0197545	-0.311696	0.0971544	0.0971544	0	14	2.63906
40	4	0.0559073	2020	-0.0042597	3	1	0.333333	120000	11.6952	东旭蓝天	9	0.333333	D44	-0.746416	电力、热力生产和供应业	39.04	深圳辖区	新能源发电	424.21	-0.03	75.8576	0.5346	-0.0854	A	26000000000	23.9891	6.05023	2.19722	1.09436	23.9891	0	-0.492331	-0.492331	-0.619233	-0.618846	-0.350857	-0.559494	0	0	0.510591	0.498654	0.994631	-0.0053837	-0.387631	0.150258	0.150258	0	10	2.30259
42	4	0.0973039	2014	-0.0015966	3	1	0.333333	104200	11.5541	中洲控股	9	0.333333	K70	0.945596	房地产业	28.83	深圳辖区	房地产开发	667.68	0.2578	15.7382	0.7962	0.0926	A	16000000000	23.5081	6.50381	2.19722	1.88209	23.5081	0	-0.609551	-0.609551	-0.490887	-0.406828	2.97864	0	-0.137975	-0.81867	0.17881	0.160958	0.191836	-1.65112	2.94186	8.65457	2.75196	0	11	2.3979
42	4	0.0365496	2015	0.0023736	3	1	0.333333	125000	11.7361	中洲控股	9	0.333333	K70	0.729541	房地产业	47.35	深圳辖区	房地产开发	617.9	0.0632	46.0193	0.7719	0.0712	A	21000000000	23.7451	6.42633	2.19722	0.726006	23.7451	0	-0.81867	-0.81867	-0.706678	0.196808	0.741719	-0.490887	-0.105504	0.0117477	0.550651	0.540666	1.17706	0.163023	0.704946	0.496949	0.496949	0	16	2.77259
42	4	-0.0481488	2016	-0.0013573	3	1	0.333333	125000	11.7361	中洲控股	9	0.333333	K70	0.607773	房地产业	47.37	深圳辖区	房地产开发	662.17	-0.0976	14.1308	0.799	0.0378	A	25000000000	23.9269	6.49552	2.19722	-0.885704	23.9269	0	0.0117477	0.0117477	-0.455572	-0.261385	-1.14544	-0.706678	-0.108994	0.931389	0.296183	0.266857	0.363991	-1.01063	-1.18221	1.39763	1.39763	0	16	2.77259
42	4	0.0102613	2017	-0.0054986	3	1	0.333333	125000	11.7361	中洲控股	9	0.333333	K70	-0.248156	房地产业	47.37	深圳辖区	房地产开发	668.99	0.2148	4.08979	0.8422	0.0885	A	44000000000	24.4988	6.50577	2.19722	0.225772	24.4988	0	0.931389	0.931389	0.35749	0.202463	2.52091	-0.455572	-0.11729	-0.451375	0.180245	0.148716	0.174696	-1.74471	2.48413	6.17092	2.75196	0	16	2.77259
42	4	-0.0169327	2018	0.0006876	3	1	0.333333	125000	11.7361	中洲控股	9	0.333333	K70	-0.082286	房地产业	49.37	深圳辖区	房地产开发	564.38	-0.0461	6.36541	0.8335	0.0541	A	44000000000	24.5148	6.33573	2.19722	-0.291699	24.5148	0	-0.451375	-0.451375	1.51074	1.60398	-0.541033	0.35749	-0.130953	0.687688	0.0291076	-0.00221145	-0.0022066	0	-0.577806	0.33386	0.33386	0	16	2.77259
42	4	-0.0230795	2019	-0.0038003	3	1	0.333333	125000	11.7361	中洲控股	9	0.333333	K70	-0.091782	房地产业	49.77	深圳辖区	房地产开发	660.99	0.0536	6.61312	0.8225	0.0841	A	44000000000	24.5053	6.49374	2.19722	-0.408665	24.5053	0	0.687688	0.687688	0.191781	0.199563	0.629053	1.51074	0	0	0.472615	0.45943	0.849899	-0.162638	0.59228	0.350795	0.350795	0	13	2.56495
43	4	0.0349248	2014	-0.0015966	3	1	0.333333	90000	11.4076	中航善达	9	0.333333	K70	0.713999	房地产业	22.35	广东辖区	房地产开发	657.76	0.1886	34.3924	0.793	0.1154	A	21000000000	23.7441	6.48884	2.19722	0.695089	23.7441	1	-1.08315	-1.08315	-1.21577	-0.999549	2.15147	0	-0.584209	-1.35623	0.196813	0.179352	0.21855	-1.52074	2.11469	4.47193	2.75196	0	12	2.48491
43	4	-0.0896639	2015	0.0023736	3	1	0.333333	90000	11.4076	中航善达	9	0.333333	K70	-0.17898	房地产业	22.35	广东辖区	房地产开发	665.57	0.0047	82.3889	0.7948	0.079	A	23000000000	23.8536	6.50064	2.19722	-1.67569	23.8536	1	-1.35623	-1.35623	-0.809789	-0.503372	0.0536156	-1.21577	-0.415725	-0.685215	0.556983	0.547138	1.20818	0.189115	0.0168419	0.0002837	0.0034039	0	15	2.70805
43	4	0.0453687	2016	-0.0013573	3	1	0.333333	45000	10.7144	中航善达	9	0.333333	K70	0.683044	房地产业	22.35	广东辖区	房地产开发	613.99	-0.1187	45.1944	0.7825	0.029	A	24000000000	23.9004	6.41998	2.19722	0.893824	23.9004	1	-0.685215	-0.685215	-0.464436	-0.259323	-1.2718	-0.809789	-0.548344	0.0347148	0.420376	0.391394	0.6431	-0.441455	-1.30858	1.71237	1.71237	0	8	2.07944
43	4	0.0237738	2017	-0.0054986	3	1	0.333333	90000	11.4076	中航善达	9	0.333333	K70	-0.067882	房地产业	22.35	广东辖区	房地产开发	600.12	-0.1005	19.1504	0.7594	-0.0076	A	19000000000	23.6737	6.39713	2.19722	0.482899	23.6737	1	0.0347148	0.0347148	-0.779623	-0.246966	-1.14646	-0.464436	-0.548344	0.339268	0.345933	0.329162	0.490673	-0.711977	-1.18323	1.40004	1.40004	0	15	2.70805
43	4	0.0407145	2018	0.0006876	3	1	0.333333	90000	11.4076	中航善达	9	0.333333	K70	0.173979	房地产业	22.35	广东辖区	房地产开发	633.42	0.004	9.79	0.6309	0.1687	A	19000000000	23.6747	6.45113	2.19722	0.80526	23.6747	1	0.339268	0.339268	1.11525	0.767289	0.0456303	-0.779623	0	0	0.490023	0.476947	0.911851	-0.0922788	0.0088566	7.84e-05	0.0034039	0	12	2.48491
45	4	0.136334	2014	-0.0015966	3	1	0.333333	80000	11.2898	深纺织A	8	0.375	F51	-0.017698	批发业	46.21	深圳辖区	显示器件	595.47	0.0317	43.1134	0.222	-0.0517	A	2800000000	21.761	6.38935	2.07944	2.62478	21.761	1	-1.55853	-1.55853	0.40695	0.90328	0.357886	0	-0.168478	-0.188602	0.0678191	0.0272894	0.0280551	-3.57359	0.321113	0.103113	0.103113	0	7	1.94591
45	4	0.0050792	2015	0.0023736	3	1	0.333333	80000	11.2898	深纺织A	8	0.375	F51	0.316713	批发业	46.21	深圳辖区	显示器件	701.9	0.0217	69.541	0.2677	0.0039	A	2900000000	21.7835	6.55379	2.07944	0.127163	21.7835	1	-0.188602	-0.188602	0.022405	0.15964	0.244988	0.40695	-0.115189	-0.714197	0.637527	0.629472	1.69885	0.529952	0.208215	0.0433533	0.0433533	0	8	2.07944
45	4	-0.0622029	2016	-0.0013573	3	1	0.333333	80000	11.2898	深纺织A	7	0.428571	C39	-0.110848	计算机、通信和其他电子设备制造业	46.21	深圳辖区	显示器件	580.32	0.0239	59.7295	0.1649	-0.0254	A	2800000000	21.7448	6.36358	1.94591	-1.15314	21.7448	1	-0.714197	-0.714197	0.004199	0.031305	0.269826	0.022405	-0.158135	-0.277822	0.0514754	-0.00122041	-0.0012189	0	0.233052	0.0543133	0.0543133	0	12	2.48491
45	4	-0.0159891	2017	-0.0054986	3	2	0.666667	134200	11.8071	深纺织A	9	0.333333	C39	0.247673	计算机、通信和其他电子设备制造业	45.78	深圳辖区	显示器件	692.08	0.0323	51.2802	0.1603	0.0209	A	4100000000	22.1435	6.5397	2.19722	-0.273742	22.1435	1	-0.277822	-0.277822	-1.20344	-0.816821	0.381369	0.004199	-0.158135	-0.557543	0.423929	0.409158	0.6925	-0.367447	0.344595	0.118746	0.118746	0	21	3.04452
45	4	0.0319515	2018	0.0006876	3	2	0.666667	200000	12.2061	深纺织A	9	0.333333	C39	-0.137704	计算机、通信和其他电子设备制造业	45.78	深圳辖区	显示器件	620.49	0.1394	21.3072	0.2511	-0.018	A	4200000000	22.1519	6.43051	2.19722	0.63851	22.1519	1	-0.557543	-0.557543	-0.853084	-0.780881	1.70153	-1.20344	-0.159904	-0.140982	0.299577	0.281617	0.392016	-0.936453	1.66475	2.7714	2.75196	0	14	2.63906
45	4	-0.0466425	2019	-0.0038003	3	2	0.666667	220600	12.3041	深纺织A	8	0.375	C39	0.69621	计算机、通信和其他电子设备制造业	45.96	深圳辖区	显示器件	687.04	-0.1019	36.234	0.1494	-0.0048	A	4600000000	22.2535	6.53239	2.07944	-0.857042	22.2535	1	-0.140982	-0.140982	-0.282296	-0.314724	-1.25379	-0.853084	-0.161654	0.417651	0.381959	0.366507	0.578551	-0.547229	-1.29056	1.66555	1.66555	0	20	2.99573
45	4	0.0268757	2020	-0.0042597	3	1	0.333333	120000	11.6952	深纺织A	9	0.333333	C39	-0.15121	计算机、通信和其他电子设备制造业	46.1	深圳辖区	显示器件	649.76	0.0284	34.4428	0.2154	0.0112	A	4500000000	22.2221	6.4766	2.19722	0.541924	22.2221	1	0.417651	0.417651	0.250943	0.296807	0.332145	-0.282296	0	0	0.51193	0.500026	1.0001	0.0001036	0.295371	0.0872443	0.0872443	0	9	2.19722
46	4	-0.0518243	2014	-0.0015966	5	1	0.2	169000	12.0376	泛海控股	15	0.333333	K70	0.235677	房地产业	73.67	北京辖区	房地产开发	656.19	0.0391	6.60209	0.8235	0.133	A	45000000000	24.5205	6.48645	2.70805	-0.955644	24.5205	0	-1.63699	-1.63699	-1.27392	-0.92545	0.470672	0	-0.158539	-0.498781	0.21073	0.193572	0.240037	-1.42696	0.433899	0.188268	0.188268	0	27	3.29584
46	4	-0.0569125	2015	0.0023736	6	1	0.166667	60500	11.0104	泛海控股	17	0.352941	K70	1.11983	房地产业	73.82	北京辖区	房地产开发	665.75	0.0468	17.811	0.8719	0.1754	A	120000000000	25.497	6.50091	2.83321	-1.05247	25.497	0	-0.498781	-0.498781	-0.344493	-0.463447	0.515287	-1.27392	-0.136569	-0.0893235	0.405247	0.39074	0.641336	-0.444201	0.478513	0.228975	0.228975	0	9	2.19722
46	4	-0.016876	2016	-0.0013573	6	1	0.166667	180000	12.1007	泛海控股	18	0.333333	K70	1.92429	房地产业	66.59	北京辖区	房地产开发	697.48	0.156	3.31608	0.8517	0.1228	A	140000000000	25.6576	6.54747	2.89037	-0.290619	25.6576	0	-0.0893235	-0.0893235	-0.134207	-0.23348	1.88771	-0.344493	-0.155087	-0.439462	0.360999	0.338964	0.512777	-0.667914	1.85094	3.42597	2.75196	0	19	2.94444
46	4	-0.0355435	2017	-0.0054986	6	1	0.166667	180000	12.1007	泛海控股	18	0.333333	K70	-0.335455	房地产业	67.15	北京辖区	房地产开发	570.36	0.1531	1.8879	0.8536	0.1125	A	190000000000	25.9522	6.34627	2.89037	-0.64584	25.9522	0	-0.439462	-0.439462	-0.916199	-1.0257	1.85262	-0.134207	-0.128451	-0.910064	0.124533	0.102085	0.113691	-2.17427	1.81584	3.29729	2.75196	0	17	2.83321
46	4	0.022475	2018	0.0006876	6	1	0.166667	180000	12.1007	泛海控股	18	0.333333	K70	-0.158738	房地产业	68.49	北京辖区	房地产开发	623.47	-0.0487	3.37597	0.866	0.0363	A	210000000000	26.0604	6.4353	2.89037	0.458183	26.0604	0	-0.910064	-0.910064	-0.94744	-0.851086	-0.589305	-0.916199	-0.156823	0.366296	0.258744	0.229094	0.297175	-1.21344	-0.626078	0.391974	0.391974	0	15	2.70805
46	4	-0.0251903	2019	-0.0038003	6	1	0.166667	180000	12.1007	泛海控股	13	0.461538	K70	0.027435	房地产业	68.49	北京辖区	房地产开发	675.83	0.0014	6.26125	0.8139	0.0431	A	180000000000	25.9357	6.51594	2.56495	-0.448831	25.9357	0	0.366296	0.366296	0.068381	0.229196	0.016941	-0.94744	-0.158539	0.5321	0.667899	0.659596	1.93769	0.661495	-0.0198326	0.0003933	0.0034039	0	16	2.77259
46	4	0.024091	2020	-0.0042597	3	1	0.333333	180000	12.1007	泛海控股	9	0.333333	J69	0.056448	其他金融业	68.49	北京辖区	多元金融	254.11	-0.0712	7.86326	0.8067	-0.1349	A	180000000000	25.9311	5.53777	2.19722	0.488934	25.9311	0	0.5321	0.5321	0.256666	0.395411	-0.861571	0.068381	0	0	0.621946	0.612725	1.58214	0.45878	-0.898344	0.807022	0.807022	0	33	3.49651
48	4	-0.0229457	2014	-0.0015966	4	1	0.25	80000	11.2898	京基智农	11	0.363636	C13	0.369964	农副食品加工业	26.36	深圳辖区	饲料	388.97	-0.1141	16.4516	0.6951	0.1987	A	1800000000	21.2967	5.9635	2.3979	-0.406119	21.2967	0	0.695768	0.695768	-0.061383	0.081954	-1.28816	0	-0.372769	-0.738893	0.279628	0.263968	0.358637	-1.02545	-1.32494	1.75546	1.75546	0	9	2.19722
48	4	0.0405851	2015	0.0023736	4	1	0.25	50000	10.8198	京基智农	11	0.363636	C13	0.073496	农副食品加工业	28.54	深圳辖区	饲料	287.43	0.0164	47.0243	0.5866	0.2615	A	2100000000	21.4798	5.66098	2.3979	0.802798	21.4798	0	-0.738893	-0.738893	-0.30398	-0.426615	0.177444	-0.061383	-0.372769	-1.81296	0.202223	0.174714	0.211701	-1.55258	0.140671	0.0197883	0.0197883	0	9	2.19722
48	4	-0.051217	2016	-0.0013573	4	1	0.25	100000	11.5129	京基智农	11	0.363636	C13	-0.332706	农副食品加工业	31.65	深圳辖区	饲料	493.91	0.3636	18.1963	0.5785	0.0073	A	1900000000	21.3864	6.20235	2.3979	-0.944088	21.3864	0	-1.81296	-1.81049	0.255397	0.308541	4.1861	-0.30398	0	0	0.156078	0.126977	0.145445	-1.92796	4.14933	17.2169	2.75196	0	13	2.56495
48	4	0.146674	2018	0.0006876	4	1	0.25	50000	10.8198	京基智农	11	0.363636	C13	0.453303	农副食品加工业	41.65	深圳辖区	饲料		-0.1902	2.98566	0.7636	0.3669	A	3600000000	22.0179		2.3979	2.82154	22.0179	0	-0.995865	-0.995865	1.001	1.10077	-2.05792	0	-0.428052	-0.961507	0.00023884	-0.0397516	-0.0382318	0	-2.0947	4.38775	2.75196	0	9	2.19722
48	4	-0.0326691	2019	-0.0038003	4	1	0.25	100000	11.5129	京基智农	11	0.363636	C13	0.870341	农副食品加工业	41.65	深圳辖区	饲料		0.0808	3.25784	0.6326	0.4871	A	5200000000	22.3686		2.3979	-0.591144	22.3686	0	-0.961507	-0.961507	-1.13105	-1.23849	0.930244	1.001	-0.432737	-0.279723	0.0527019	0.0290195	0.0298868	-3.51034	0.893471	0.79829	0.79829	0	11	2.3979
48	4	0.0613155	2020	-0.0042597	4	1	0.25	100000	11.5129	京基智农	11	0.363636	C13	-0.288186	农副食品加工业	42.88	深圳辖区	饲料	259.42	-0.0904	13.5794	0.7192	0.3156	A	9900000000	23.0162	5.55845	2.3979	1.19727	23.0162	0	-0.279723	-0.279723	0.156699	0.222464	-1.04077	-1.13105	0	0	0.102088	0.0801878	0.0871785	-2.4398	-1.07754	1.1611	1.1611	0	9	2.19722
49	4	-0.027358	2014	-0.0015966	3	1	0.333333	50000	10.8198	德赛电池	9	0.333333	C38	0.451357	电气机械及器材制造业	45.23	深圳辖区	电子系统组装	749.44	0.0361	38.4003	0.8036	0.3407	A	4700000000	22.2656	6.61933	2.19722	-0.49008	22.2656	1	0.31984	0.31984	0.238394	0.25867	0.390594	0	-0.348453	-0.794992	0.204947	0.187663	0.231016	-1.46527	0.35382	0.125189	0.125189	0	9	2.19722
49	4	0.0717737	2015	0.0023736	3	1	0.333333	40000	10.5966	德赛电池	9	0.333333	C38	0.525824	电气机械及器材制造业	45.23	深圳辖区	电子系统组装	738.17	-0.1006	80.1744	0.648	0.2572	A	3400000000	21.9478	6.60417	2.19722	1.39628	21.9478	1	-0.794992	-0.794992	-0.872964	-0.639508	-1.06602	0.238394	-0.30421	-0.855448	0.376515	0.362659	0.56902	-0.56384	-1.10279	1.21616	1.21616	0	5	1.60944
49	4	-0.0237621	2016	-0.0013573	3	1	0.333333	69200	11.1448	德赛电池	9	0.333333	C38	-0.090475	电气机械及器材制造业	45.23	深圳辖区	电子系统组装	706.14	0.0865	69.1023	0.7085	0.2331	A	2800000000	21.7525	6.55981	2.19722	-0.421654	21.7525	1	-0.855448	-0.855448	-0.667465	-0.605494	0.964021	-0.872964	-0.327062	0.380661	0.239322	0.216271	0.275951	-1.28753	0.927248	0.859788	0.859788	0	9	2.19722
49	4	0.0267724	2017	-0.0054986	3	1	0.333333	79200	11.2797	德赛电池	9	0.333333	C38	0.504041	电气机械及器材制造业	45.23	深圳辖区	电子系统组装	729.71	0.1112	38.5381	0.7618	0.2004	A	4400000000	22.1944	6.59265	2.19722	0.539958	22.1944	1	0.380661	0.380661	0.348875	0.377319	1.25431	-0.667465	-0.327062	-0.813515	0.116737	0.094089	0.103861	-2.2647	1.21753	1.48239	1.48239	0	9	2.19722
49	4	-0.0392879	2018	0.0006876	3	1	0.333333	80000	11.2898	德赛电池	9	0.333333	C38	0.501877	电气机械及器材制造业	45.23	深圳辖区	电子系统组装	789.45	-0.1152	28.9448	0.7433	0.2321	A	9400000000	22.9669	6.67134	2.19722	-0.717091	22.9669	1	-0.813515	-0.813515	-0.886361	-0.814344	-1.30058	0.348875	0	0	0.575479	0.564594	1.29671	0.259827	-1.33736	1.78852	1.78852	0	9	2.19722
50	4	-0.094842	2014	-0.0015966	3	1	0.333333	105800	11.5693	深天马A	9	0.333333	C39	0.104164	计算机、通信和其他电子设备制造业	25.76	深圳辖区	显示器件	656.83	-0.1741	72.2298	0.4544	0.0802	A	7600000000	22.7519	6.48742	2.19722	-1.77422	22.7519	1	-1.22342	-1.22342	-0.970814	-1.20829	-2.01422	0	-0.189465	-0.616236	0.144628	0.126033	0.144208	-1.9365	-2.05099	4.20656	2.75196	0	11	2.3979
50	4	-0.0818334	2015	0.0023736	3	1	0.333333	128000	11.7598	深天马A	8	0.375	C39	1.06703	计算机、通信和其他电子设备制造业	25.76	深圳辖区	显示器件	743.45	-0.2561	73.1971	0.3875	0.0419	A	17000000000	23.5617	6.6113	2.07944	-1.52668	23.5617	1	-0.616236	-0.616236	-0.518777	-0.487284	-3.01168	-0.970814	-0.146862	-0.0806795	0.708818	0.701885	2.35441	0.856289	-3.04846	9.29308	2.75196	0	13	2.56495
50	4	-0.0492576	2016	-0.0013573	3	1	0.333333	64000	11.0666	深天马A	9	0.333333	C39	0.00464	计算机、通信和其他电子设备制造业	20.81	深圳辖区	显示器件	662.13	0.0122	60.3287	0.3653	0.0414	A	22000000000	23.7996	6.49546	2.19722	-0.906803	23.7996	1	-0.0806795	-0.0806795	-0.139621	-0.068156	0.135013	-0.518777	-0.159131	-0.243819	0.395943	0.36968	0.586495	-0.53359	0.0982394	0.009651	0.009651	0	6	1.79176
50	4	0.111881	2017	-0.0054986	3	1	0.333333	128000	11.7598	深天马A	9	0.333333	C39	0.24825	计算机、通信和其他电子设备制造业	20.81	深圳辖区	显示器件	694.71	-0.0251	47.9256	0.5118	0.0558	A	25000000000	23.9295	6.5435	2.19722	2.15948	23.9295	1	-0.243819	-0.243819	0.042058	0.120067	-0.295171	-0.139621	-0.183375	-0.193845	0.328844	0.304874	0.438588	-0.824195	-0.331944	0.110187	0.110187	0	16	2.77259
50	4	-0.0256153	2018	0.0006876	3	1	0.333333	128000	11.7598	深天马A	9	0.333333	C39	1.26477	计算机、通信和其他电子设备制造业	19.02	深圳辖区	显示器件	626.73	-0.029	22.7739	0.5669	0.0378	A	60000000000	24.8095	6.44052	2.19722	-0.456918	24.8095	1	-0.193845	-0.193845	0.255495	0.234869	-0.341034	0.042058	-0.185427	0.558178	0.626361	0.616781	1.60947	0.475907	-0.377807	0.142738	0.142738	0	13	2.56495
50	4	-0.119556	2019	-0.0038003	3	1	0.333333	128000	11.7598	深天马A	9	0.333333	C39	0.047401	计算机、通信和其他电子设备制造业	19.02	深圳辖区	显示器件	652.84	-0.0376	51.3103	0.592	0.0311	A	65000000000	24.9046	6.48133	2.19722	-2.24449	24.9046	1	0.558178	0.558178	-0.467454	-0.574178	-0.442168	0.255495	-0.187457	0.256105	0.199644	0.179635	0.218969	-1.51883	-0.478942	0.229385	0.229385	0	12	2.48491
50	4	-0.0358887	2020	-0.0042597	3	1	0.333333	128000	11.7598	深天马A	9	0.333333	C39	-0.031537	计算机、通信和其他电子设备制造业	15.85	深圳辖区	显示器件	610.99	-0.0484	25.5092	0.5436	0.0439	A	73000000000	25.0103	6.41508	2.19722	-0.652409	25.0103	1	0.256105	0.256105	-0.769999	-0.44847	-0.569174	-0.467454	0	0	0.717746	0.710862	2.45855	0.899572	-0.605947	0.367172	0.367172	0	9	2.19722
55	4	-0.107611	2014	-0.0015966	3	1	0.333333	60000	11.0021	方大集团	7	0.428571	C33	0.122519	金属制品业	9.09	深圳辖区	其他专业工程	653.48	0.2805	34.0109	0.6449	0.0713	A	3700000000	22.0215	6.48231	1.94591	-2.01721	22.0215	0	-0.45711	-0.45711	0.076627	-0.033369	3.08609	0	-0.324434	-0.319507	0.025565	0.00438168	0.004401	-5.42593	3.04931	9.29832	2.75196	0	8	2.07944
55	4	-0.043345	2015	0.0023736	3	1	0.333333	80000	11.2898	方大集团	7	0.428571	C33	0.392874	金属制品业	9.09	深圳辖区	其他专业工程	740.42	0.1312	76.1641	0.7012	0.0511	A	4500000000	22.2193	6.60722	1.94591	-0.794293	22.2193	0	-0.319507	-0.319507	-1.02665	-0.741863	1.48122	0.076627	-0.283241	-1.12247	0.72933	0.723315	2.61422	0.960965	1.44445	2.08642	2.08642	0	10	2.30259
55	4	-0.0077521	2016	-0.0013573	3	1	0.333333	80000	11.2898	方大集团	7	0.428571	C33	0.648273	金属制品业	8.72	深圳辖区	其他专业工程	696	0.1166	47.9535	0.6608	0.2849	A	5200000000	22.3715	6.54535	1.94591	-0.117002	22.3715	0	-1.12247	-1.12247	-0.512906	-0.524417	1.31639	-1.02665	-0.304517	-0.145088	0.367902	0.348748	0.535503	-0.624548	1.27961	1.63741	1.63741	0	7	1.94591
55	4	-0.0157575	2017	-0.0054986	3	1	0.333333	57600	10.9613	方大集团	7	0.428571	C33	-0.298867	金属制品业	8.72	深圳辖区	其他专业工程	741.34	0.1574	28.6388	0.5752	0.3554	A	6300000000	22.5632	6.60846	1.94591	-0.269337	22.5632	0	-0.145088	-0.145088	-0.670633	-0.265863	1.72531	-0.512906	-0.304517	-1.13692	0.340484	0.323573	0.478356	-0.737399	1.68853	2.85114	2.75196	0	5	1.60944
55	4	-0.0233242	2018	0.0006876	3	1	0.333333	80000	11.2898	方大集团	7	0.428571	C33	0.133357	金属制品业	10.08	深圳辖区	其他专业工程	764.16	0.3428	38.4881	0.5126	0.4324	A	7600000000	22.7548	6.63878	1.94591	-0.41332	22.7548	0	-1.13692	-1.13692	-1.35234	-0.898668	3.87014	-0.670633	-0.307924	-0.593422	0.336205	0.319184	0.468826	-0.757523	3.83336	14.6947	2.75196	0	6	1.79176
55	4	-0.144775	2019	-0.0038003	3	1	0.333333	80000	11.2898	方大集团	7	0.428571	C33	0.031412	金属制品业	10.22	深圳辖区	其他专业工程	618.29	0.0455	52.4112	0.5399	0.0663	A	11000000000	23.1158	6.42696	1.94591	-2.72438	23.1158	0	-0.593422	-0.593422	-0.453102	0.213927	0.513685	-1.35234	-0.311295	-0.632862	0.579004	0.568479	1.31738	0.275647	0.476911	0.227444	0.227444	0	8	2.07944
55	4	-0.0154927	2020	-0.0042597	3	1	0.333333	80000	11.2898	方大集团	7	0.428571	C33	-0.008801	金属制品业	10.87	深圳辖区	其他建材	629.49	-0.0101	26.0722	0.541	0.0701	A	12000000000	23.197	6.44491	1.94591	-0.264298	23.197	0	-0.632862	-0.632862	-0.955664	-1.08676	-0.114027	-0.453102	0	0	0.608742	0.599199	1.495	0.402128	-0.1508	0.0227408	0.0227408	0	8	2.07944
56	4	-0.0686597	2014	-0.0015966	3	1	0.333333	80000	11.2898	皇庭国际	8	0.375	K70	1.80336	房地产业	13.7	深圳辖区	房地产开发	677.38	-0.0159	61.9889	0.6284	-0.1855	A	9100000000	22.9265	6.51823	2.07944	-1.276	22.9265	0	0.17868	0.17868	-0.976356	-1.0233	-0.179507	0	-0.388097	-0.339596	0.224389	0.202844	0.25446	-1.36861	-0.216281	0.0467775	0.0467775	0	9	2.19722
56	4	0.0489883	2015	0.0023736	3	1	0.333333	80000	11.2898	皇庭国际	5	0.6	K70	4.09434	房地产业	21.49	深圳辖区	房地产开发	709.22	-0.0153	88.0656	0.3747	0.0077	A	7900000000	22.7875	6.56417	1.60944	0.962701	22.7875	0	-0.339596	-0.339596	-0.138149	-0.090132	-0.172734	-0.976356	-0.33882	-0.548046	0.557824	0.547998	1.21238	0.192585	-0.209507	0.0438933	0.0438933	0	12	2.48491
56	4	0.0054765	2016	-0.0013573	3	1	0.333333	80000	11.2898	皇庭国际	9	0.333333	K70	0.182712	房地产业	21.49	深圳辖区	房地产开发	625.23	-0.0185	27.0394	0.4823	0.0211	A	8400000000	22.8508	6.43812	2.19722	0.134723	22.8508	0	-0.548046	-0.548046	-0.825264	-0.86804	-0.208861	-0.138149	-0.334396	0.591348	0.310966	0.290086	0.408621	-0.894968	-0.245635	0.0603364	0.0603364	0	16	2.77259
56	4	-0.0618712	2017	-0.0054986	3	1	0.333333	80000	11.2898	皇庭国际	9	0.333333	K70	1.15527	房地产业	20.99	深圳辖区	房地产开发	657.01	-0.0244	14.6698	0.5916	0.0363	A	14000000000	23.3483	6.4877	2.19722	-1.14683	23.3483	0	0.591348	0.591348	0.208329	0.270227	-0.275471	-0.825264	-0.301707	-0.139826	0.0144273	-0.0163719	-0.0161082	0	-0.312244	0.0974965	0.0974965	0	16	2.77259
56	4	-0.002864	2018	0.0006876	3	1	0.333333	80000	11.2898	皇庭国际	9	0.333333	K70	0.223102	房地产业	21.6	深圳辖区	房地产开发	607.1	-0.0016	19.6893	0.5619	0.0204	A	13000000000	23.2695	6.40869	2.19722	-0.0239868	23.2695	0	-0.139826	-0.139826	1.05507	1.31697	-0.0180636	0.208329	-0.368347	-1.7403	0.0115379	-0.0280005	-0.0272379	0	-0.0548373	0.0030071	0.0034039	0	13	2.56495
56	4	0.0176642	2019	-0.0038003	3	2	0.666667	40000	10.5966	皇庭国际	9	0.333333	K70	0.061859	房地产业	21.73	深圳辖区	房地产开发	646.9	-0.0125	36.0805	0.5541	0.0137	A	12000000000	23.2455	6.47219	2.19722	0.36664	23.2455	0	-1.7403	-1.7403	-2.23571	-2.2727	-0.132458	1.05507	-0.372379	0.33617	0.320611	0.303626	0.43601	-0.83009	-0.169232	0.0286393	0.0286393	0	10	2.30259
56	4	-0.0363296	2020	-0.0042597	3	2	0.666667	160000	11.9829	皇庭国际	8	0.375	L72	-0.365462	商务服务业	21.67	深圳辖区	房地产开发	588.58	-0.0618	15.9328	0.5889	-0.0661	A	12000000000	23.1877	6.37771	2.07944	-0.660799	23.1877	0	0.33617	0.33617	-0.350547	-0.446884	-0.740545	-2.23571	0	0	0.569589	0.559091	1.26804	0.237473	-0.777319	0.604224	0.604224	0	32	3.46574
58	4	-0.0363252	2014	-0.0015966	3	1	0.333333	100000	11.5129	深赛格	9	0.333333	L72	0.172767	商务服务业	30.24	深圳辖区	专业市场	604.16	0.2513	43.6794	0.4378	0.0526	A	2500000000	21.634	6.40384	2.19722	-0.660715	21.634	1	-1.076	-1.076	-1.34416	-0.777071	2.8932	0	-0.679757	-0.683184	0.222008	0.205095	0.258011	-1.35475	2.85643	8.15916	2.75196	0	17	2.83321
58	4	0.0231968	2015	0.0023736	3	1	0.333333	100000	11.5129	深赛格	9	0.333333	L72	0.122828	商务服务业	30.24	深圳辖区	专业市场	328.76	0.0331	94.9511	0.3573	0.0643	A	2500000000	21.6379	5.79533	2.19722	0.471919	21.6379	1	-0.683184	-0.683184	0.366603	0.253052	0.381078	-1.34416	-0.638536	-0.369301	0.524772	0.511928	1.04888	0.0477203	0.344304	0.118545	0.118545	0	12	2.48491
58	4	-0.0423332	2016	-0.0013573	3	1	0.333333	45800	10.732	深赛格	9	0.333333	L72	0.037911	商务服务业	30.24	深圳辖区	专业市场	291.45	0.1206	60.4755	0.3099	0.0809	A	2500000000	21.6587	5.67487	2.19722	-0.77504	21.6587	1	-0.369301	-0.369301	-0.640687	-0.175766	1.29428	0.366603	-0.695582	-0.130258	0.703201	0.693926	2.26718	0.818538	1.25751	1.58133	1.58133	0	14	2.63906
58	4	-0.0049171	2017	-0.0054986	3	1	0.333333	100000	11.5129	深赛格	8	0.375	L72	0.598259	商务服务业	36.4873	深圳辖区	专业市场	576.86	-0.0267	26.3398	0.6309	0.1193	A	7400000000	22.7279	6.3576	2.07944	-0.0630548	22.7279	1	-0.130258	-0.130258	-0.78677	-0.841513	-0.307395	-0.640687	-0.695582	-1.43944	0.273204	0.254569	0.341505	-1.07439	-0.344169	0.118452	0.118452	0	17	2.83321
58	4	-0.0170625	2018	0.0006876	3	1	0.333333	100000	11.5129	深赛格	8	0.375	L72	-0.20572	商务服务业	56.7	深圳辖区	专业市场	334.12	0.0416	31.9122	0.6563	0.0096	A	6300000000	22.5699	5.8115	2.07944	-0.294168	22.5699	1	-1.43944	-1.43944	-1.70001	-2.07535	0.478938	-0.78677	-0.703364	-2.33848	0.339935	0.32301	0.477127	-0.739973	0.442164	0.195509	0.195509	0	20	2.99573
58	4	0.283699	2019	-0.0038003	3	1	0.333333	25000	10.1266	深赛格	8	0.375	L72	-0.051206	商务服务业	56.7	深圳辖区	专业市场	410.8	-0.0284	85.0736	0.5945	0.0411	A	6200000000	22.5551	6.01811	2.07944	5.42898	22.5551	1	-2.33848	-1.81049	-2.2511	-2.32204	-0.287596	-1.7	-0.711063	-0.0247958	0.129598	0.107837	0.120872	-2.11302	-0.32437	0.105216	0.105216	0	4	1.38629
58	4	0.027776	2020	-0.0042597	3	1	0.333333	100000	11.5129	深赛格	9	0.333333	L72	-0.031319	商务服务业	56.7	深圳辖区	商业物业经营	585.24	-0.0217	81.2207	0.5744	0.0122	A	6200000000	22.5455	6.37202	2.19722	0.559055	22.5455	1	-0.0247958	-0.0247958	0.282702	0.447454	-0.249831	-2.2511	0	0	0.455948	0.442678	0.794295	-0.2303	-0.286604	0.0821419	0.0821419	0	17	2.83321
60	4	-0.0254052	2014	-0.0015966	4	2	0.5	120000	11.6952	中金岭南	11	0.363636	C32	1.23345	有色金属冶炼及压延加工业	31.73	深圳辖区	铅锌	783.11	-0.0235	26.0038	0.5408	0.0844	A	15000000000	23.4023	6.66327	2.3979	-0.452919	23.4023	1	-1.22209	-1.22209	-1.02734	-1.01061	-0.274838	0	-0.311643	-0.53905	0.138301	0.119152	0.13527	-2.00048	-0.311612	0.097102	0.097102	0	15	2.70805
60	4	-0.0075454	2015	0.0023736	4	1	0.25	80000	11.2898	中金岭南	10	0.4	C32	-0.253831	有色金属冶炼及压延加工业	29.58	深圳辖区	铅锌	706.21	0.0217	75.5345	0.5032	0.033	A	14000000000	23.3776	6.55991	2.30259	-0.11307	23.3776	1	-0.53905	-0.53905	0.450787	0.593884	0.244988	-1.02734	-0.272073	-0.219752	0.694287	0.687493	2.19993	0.788425	0.208215	0.0433533	0.0433533	0	13	2.56495
60	4	-0.0811743	2016	-0.0013573	4	1	0.25	80000	11.2898	中金岭南	10	0.4	C32	0.037468	有色金属冶炼及压延加工业	29.58	深圳辖区	铅锌	696.6	-0.0309	47.3342	0.5158	0.0416	A	16000000000	23.5058	6.54621	2.30259	-1.51414	23.5058	1	-0.219752	-0.219752	-0.863998	-0.831784	-0.348854	0.450787	-0.292511	-0.577108	0.379487	0.360683	0.56417	-0.572399	-0.385628	0.148709	0.148709	0	12	2.48491
60	4	0.026216	2017	-0.0054986	4	1	0.25	120000	11.6952	中金岭南	9	0.444444	C32	0.336671	有色金属冶炼及压延加工业	27.51	深圳辖区	铅锌	736.09	0.0166	32.6433	0.4485	0.1051	A	19000000000	23.6608	6.60135	2.19722	0.52937	23.6608	1	-0.577108	-0.577108	-0.411434	-0.734331	0.194141	-0.863998	-0.292511	-0.255062	0.312866	0.295247	0.418938	-0.870034	0.157367	0.0247645	0.0247645	0	9	2.19722
60	4	-0.0233989	2018	0.0006876	3	1	0.333333	120000	11.6952	中金岭南	9	0.333333	C32	0.146861	有色金属冶炼及压延加工业	27.51	深圳辖区	铅锌	622.78	0.0263	20.9786	0.4506	0.0849	A	20000000000	23.694	6.43419	2.19722	-0.414743	23.694	1	-0.255062	-0.255062	0.638655	0.366969	0.307585	-0.411434	-0.295783	-0.386373	0.617115	0.607297	1.54645	0.435964	0.270811	0.0733388	0.0733388	0	15	2.70805
60	4	-0.0005771	2019	-0.0038003	3	1	0.333333	150000	11.9184	中金岭南	9	0.333333	C32	0.141413	有色金属冶炼及压延加工业	27.51	深圳辖区	铅锌	745.01	-0.1178	19.6379	0.4408	0.0767	A	20000000000	23.7222	6.6134	2.19722	0.0195288	23.7222	1	-0.386373	-0.386373	-1.36455	-1.18933	-1.40399	0.638655	-0.299021	0.225886	0.608745	0.598964	1.49354	0.401149	-1.44076	2.07579	2.07579	0	13	2.56495
60	4	-0.0231231	2020	-0.0042597	3	1	0.333333	25000	10.1266	中金岭南	9	0.333333	C32	0.324694	有色金属冶炼及压延加工业	27.51	深圳辖区	铅锌	731.99	-0.1523	23.8948	0.4726	0.0856	A	21000000000	23.7669	6.59577	2.19722	-0.409495	23.7669	1	0.225886	0.225886	-0.498316	-0.597502	-1.54229	-1.36455	0	0	0.673077	0.665103	1.98599	0.686119	-1.57906	2.49343	2.49343	0	4	1.38629
61	4	-0.012823	2014	-0.0015966	5	1	0.2	120000	11.6952	农产品	13	0.384615	L72	-0.249964	商务服务业	24.76	深圳辖区	专业市场	627.71	0.0921	23.4829	0.5541	0.022	A	12000000000	23.23	6.44208	2.56495	-0.213495	23.23	1	-0.875686	-0.875686	-0.349858	-0.310154	1.07713	0	-0.617047	-1.0226	0.212184	0.192489	0.238373	-1.43392	1.04036	1.08235	1.08235	0	7	1.94591
61	4	-0.0220293	2015	0.0023736	5	1	0.2	150000	11.9184	农产品	13	0.384615	L72	0.024171	商务服务业	26.76	深圳辖区	专业市场	715.15	-0.0579	48.0524	0.6228	0.0073	A	14000000000	23.3483	6.57249	2.56495	-0.388681	23.3483	1	-1.0226	-1.0226	-0.542056	-0.276115	-0.690075	-0.349858	-0.5387	-0.40816	0.380914	0.367156	0.580168	-0.544437	-0.726848	0.528309	0.528309	0	11	2.3979
61	4	-0.0159264	2016	-0.0013573	5	2	0.4	300000	12.6115	农产品	13	0.384615	L72	0.131198	商务服务业	28.76	深圳辖区	专业市场	642.65	-0.0356	14.6257	0.6378	0.0149	A	17000000000	23.571	6.4656	2.56495	-0.27255	23.571	1	-0.40816	-0.40816	-0.291161	-0.298023	-0.448971	-0.542056	-0.487439	2.41379	0.337292	0.31721	0.46458	-0.766621	-0.485744	0.235948	0.235948	0	14	2.63906
61	4	0.0149286	2017	-0.0054986	5	2	0.4	262500	12.478	农产品	13	0.384615	L72	0.210983	商务服务业	28.76	深圳辖区	专业市场	675.62	-0.0303	4.87936	0.6599	0.0095	A	18000000000	23.6204	6.51563	2.56495	0.314585	23.6204	1	2.41379	1.62583	1.08858	1.1737	-0.378084	-0.291161	-0.545646	0.274753	0.468743	0.44831	0.812612	-0.207501	-0.414857	0.172106	0.172106	0	22	3.09104
61	4	-0.0421665	2018	0.0006876	5	2	0.4	300000	12.6115	农产品	13	0.384615	L72	-0.058957	商务服务业	34	深圳辖区	专业市场	672.9	0.0713	5.8875	0.6531	0.0152	A	19000000000	23.6677	6.5116	2.56495	-0.771867	23.6677	1	0.274753	0.274753	-0.148597	-0.31328	0.899203	1.08858	-0.585646	0.125339	0.412494	0.395214	0.653478	-0.425446	0.862429	0.743784	0.743784	0	22	3.09104
61	4	-0.0182441	2019	-0.0038003	5	2	0.4	300000	12.6115	农产品	12	0.416667	L72	0.22206	商务服务业	34	深圳辖区	专业市场	720.63	-0.0156	10.8941	0.6495	0.0592	A	19000000000	23.6683	6.58013	2.48491	-0.316653	23.6683	1	0.125339	0.125339	-0.143948	0.154496	-0.19674	-0.148597	-0.592056	-0.936374	0.505859	0.493505	0.974355	-0.02598	-0.233514	0.0545286	0.0545286	0	20	2.99573
61	4	-0.0720317	2020	-0.0042597	5	2	0.4	300000	12.6115	农产品	12	0.416667	L72	0.108101	商务服务业	34	深圳辖区	商业物业经营	669.78	0.007	34.1003	0.6345	0.0623	A	20000000000	23.6988	6.50695	2.48491	-1.34017	23.6988	1	-0.936374	-0.936374	-2.42634	-2.34526	0.0882808	-0.143948	0	0	0.0330912	0.00950803	0.0095993	-4.64607	0.0515071	0.002653	0.0034039	0	20	2.99573
62	4	-0.0932473	2014	-0.0015966	3	2	0.666667	104000	11.5521	深圳华强	9	0.333333	L72	2.19747	商务服务业	74.96	深圳辖区	其他电子	729.67	0.1048	30.3588	0.4119	0.1981	A	3800000000	22.069	6.59259	2.19722	-1.74388	22.069	0	-0.529879	-0.529879	-0.269865	-0.218822	1.21067	0	-0.459331	-1.24829	0.310532	0.290253	0.408953	-0.894154	1.17389	1.37802	1.37802	0	10	2.30259
62	4	0.168705	2015	0.0023736	3	2	0.666667	192000	12.1653	深圳华强	9	0.333333	L72	-0.442079	商务服务业	70.76	深圳辖区	其他电子	641.14	0.0817	45.6401	0.4049	0.1016	A	4000000000	22.1079	6.46325	2.19722	3.24077	22.1079	0	-1.24829	-1.24829	-0.440807	-0.361876	0.993901	-0.269865	-0.433523	-0.49823	0.531686	0.516579	1.06859	0.0663392	0.957127	0.916093	0.916093	0	60	4.09434
62	4	-0.0118991	2016	-0.0013573	3	2	0.666667	192000	12.1653	深圳华强	9	0.333333	L72	3.29101	商务服务业	70.76	深圳辖区	其他电子	694.83	0.1393	22.3011	0.4103	0.1077	A	6000000000	22.5105	6.54367	2.19722	-0.195916	22.5105	0	-0.49823	-0.49823	-2.47094	-1.63896	1.69462	-0.440807	-0.489757	-1.22978	0.663705	0.651249	1.86738	0.624535	1.65785	2.74845	2.74845	0	52	3.95124
62	4	0.0447901	2017	-0.0054986	3	2	0.666667	192000	12.1653	深圳华强	9	0.333333	L72	0.373855	商务服务业	70.76	深圳辖区	其他电子	576.35	0.0174	16.8038	0.4776	0.1021	A	8600000000	22.871	6.35672	2.19722	0.882814	22.871	0	-1.22978	-1.22978	-1.72838	-2.00854	0.211675	-2.47094	-0.507163	-0.329933	0.0793425	0.0537687	0.056824	-2.8678	0.174902	0.0305906	0.0305906	0	42	3.73767
62	4	-0.0167256	2018	0.0006876	3	1	0.333333	68500	11.1346	深圳华强	8	0.375	F51	0.580614	批发业	70.76	深圳辖区	其他电子	755.47	0.1105	8.81065	0.5005	0.1496	A	8500000000	22.8617	6.62734	2.07944	-0.287757	22.8617	0	-0.329933	-0.329933	-0.377515	-0.338339	1.23037	-1.72838	-0.477811	0.0908411	0.647301	0.638258	1.7644	0.567811	1.1936	1.42468	1.42468	0	19	2.94444
62	4	0.0220421	2019	-0.0038003	3	1	0.333333	96000	11.4721	深圳华强	9	0.333333	F51	0.213427	批发业	70.76	深圳辖区	其他电子	677.64	-0.0023	12.6041	0.4968	0.1256	A	11000000000	23.1033	6.51862	2.19722	0.449946	23.1033	0	0.0908411	0.0908411	-0.458186	-0.472263	-0.0263858	-0.377515	-0.518451	-0.433404	0.539347	0.525799	1.10881	0.103286	-0.0631595	0.0039891	0.0039891	0	27	3.29584
62	4	0.0172701	2020	-0.0042597	3	1	0.333333	96000	11.4721	深圳华强	9	0.333333	F51	0.137629	批发业	70.76	深圳辖区	其他电子	732.22	0.1228	11.9598	0.5016	0.118	A	12000000000	23.1896	6.59608	2.19722	0.35914	23.1896	0	-0.433404	-0.433404	-0.40592	-0.342337	1.40877	-0.458186	0	0	0.659688	0.651388	1.86852	0.625145	1.372	1.88239	1.88239	0	21	3.04452
63	4	-0.0006965	2014	-0.0015966	5	1	0.2	130000	11.7753	中兴通讯	14	0.357143	C39	0.003223	计算机、通信和其他电子设备制造业	30.78	深圳辖区	通信传输设备	674.85	-0.0243	32.9562	0.7525	0.1037	A	100000000000	25.3292	6.51449	2.63906	0.0172574	25.3292	0	-0.298544	-0.298544	-0.58491	-0.536441	-0.286139	0	-0.225385	-0.950885	0.464516	0.452875	0.827737	-0.18906	-0.322913	0.104273	0.104273	0	10	2.30259
63	4	-0.0324534	2015	0.0023736	5	1	0.2	58000	10.9682	中兴通讯	13	0.384615	C39	0.10214	计算机、通信和其他电子设备制造业	30.59	深圳辖区	通信传输设备	776.29	-0.0804	61.4047	0.6414	0.0863	A	110000000000	25.3887	6.65453	2.56495	-0.587038	25.3887	0	-0.950885	-0.950885	-0.138102	-0.082674	-0.881843	-0.58491	-0.178044	-0.0598985	0.541035	0.530835	1.13145	0.123498	-0.918617	0.843857	0.843857	0	11	2.3979
63	4	0.0206342	2016	-0.0013573	5	1	0.2	130000	11.7753	中兴通讯	14	0.357143	C39	0.044376	计算机、通信和其他电子设备制造业	30.35	深圳辖区	通信传输设备	682.05	-0.025	17.8857	0.7113	-0.0344	A	140000000000	25.6766	6.5251	2.63906	0.423155	25.6766	0	-0.0598985	-0.0598985	-0.333847	-0.314154	-0.294382	-0.138102	-0.211549	-0.404413	0.391313	0.367902	0.582033	-0.541229	-0.331156	0.109664	0.109664	0	14	2.63906
63	4	0.0302189	2017	-0.0054986	5	1	0.2	130000	11.7753	中兴通讯	14	0.357143	C39	0.177784	计算机、通信和其他电子设备制造业	30.34	深圳辖区	通信传输设备	774.09	-0.0011	35.8872	0.6848	0.1187	A	150000000000	25.7071	6.65169	2.63906	0.605541	25.7071	0	-0.404413	-0.404413	0.224523	0.368932	-0.0129528	-0.333847	-0.180832	-0.170177	0.12495	0.102513	0.114222	-2.16961	-0.0497264	0.0024727	0.0034039	0	13	2.56495
63	4	0.0033987	2018	0.0006876	3	1	0.333333	125000	11.7361	中兴通讯	9	0.333333	C39	-0.232614	计算机、通信和其他电子设备制造业	30.34	深圳辖区	通信传输设备	510.76	0.0858	71.5966	0.7452	-0.2108	A	130000000000	25.5858	6.2359	2.19722	0.095185	25.5858	0	-0.170177	-0.170177	1.29344	1.07209	1.00696	0.224523	-0.213916	-0.484297	0.285814	0.259363	0.350188	-1.04928	0.970181	0.941251	0.941251	0	13	2.56495
63	4	-0.0444463	2019	-0.0038003	3	1	0.333333	250000	12.4292	中兴通讯	9	0.333333	C39	0.131244	计算机、通信和其他电子设备制造业	27.18	深圳辖区	通信传输设备	699.85	-0.002	61.903	0.7312	0.1522	A	130000000000	25.5858	6.55087	2.19722	-0.815249	25.5858	0	-0.484297	-0.484297	-1.41682	-1.41034	-0.0248584	1.29344	-0.216257	-0.233984	0.376772	0.361192	0.565415	-0.570196	-0.0616321	0.0037985	0.0037985	0	15	2.70805
63	4	0.0860586	2020	-0.0042597	3	1	0.333333	250000	12.4292	中兴通讯	9	0.333333	C39	-0.032309	计算机、通信和其他电子设备制造业	22.44	深圳辖区	通信传输设备	703.33	-0.0453	53.4928	0.6938	0.1024	A	150000000000	25.7381	6.55583	2.19722	1.6681	25.7381	0	-0.233984	-0.233984	-0.474067	-0.643713	-0.563044	-1.41682	0	0	0.397453	0.382757	0.620107	-0.477863	-0.599817	0.359781	0.359781	0	17	2.83321
65	4	0.0795269	2014	-0.0015966	3	1	0.333333	90000	11.4076	北方国际	9	0.333333	E48	0.905208	土木工程建筑业	54.41	北京辖区	国际工程承包	754.14	0.0101	33.7469	0.7598	0.1899	A	4900000000	22.3162	6.62558	2.19722	1.54381	22.3162	1	-0.530124	-0.530124	-0.561259	-0.467326	0.115216	0	-0.740886	-1.49325	0.211174	0.190415	0.235201	-1.44731	0.0784428	0.0061533	0.0061533	0	9	2.19722
65	4	-0.0091359	2015	0.0023736	3	1	0.333333	25800	10.1581	北方国际	8	0.375	E48	-0.088412	土木工程建筑业	52.94	北京辖区	国际工程承包	694.08	-0.0108	64.445	0.673	0.1065	A	4900000000	22.3162	6.54259	2.07944	-0.143334	22.3162	1	-1.49325	-1.49325	-0.559903	0.081125	-0.109708	-0.561259	-0.683897	0.0012768	0.714796	0.706647	2.40886	0.879155	-0.146481	0.0214568	0.0214568	0	4	1.38629
65	4	0.0392065	2016	-0.0013573	3	1	0.333333	70000	11.1562	北方国际	9	0.333333	E48	1.04452	土木工程建筑业	43.17	北京辖区	国际工程承包	568.08	-0.0718	23.4875	0.6986	0.1443	A	8900000000	22.9038	6.34226	2.19722	0.776564	22.9038	1	0.0012768	0.0012768	0.204778	0.101422	-0.801019	-0.559903	-0.776632	-0.173972	0.451707	0.432801	0.763049	-0.270433	-0.837793	0.701896	0.701896	0	10	2.30259
65	4	0.0268706	2017	-0.0054986	3	2	0.666667	150000	11.9184	北方国际	9	0.333333	E48	1.24931	土木工程建筑业	43.17	北京辖区	国际工程承包	678.75	-0.0842	27.6623	0.6402	0.1317	A	12000000000	23.2093	6.52025	2.19722	0.541828	23.2093	1	-0.173972	-0.173972	-0.871293	-0.67949	-1.00353	0.204778	-0.776632	-1.02508	0.18847	0.167661	0.201434	-1.6023	-1.0403	1.08223	1.08223	0	24	3.17805
65	4	-0.0731288	2018	0.0006876	3	2	0.666667	165000	12.0137	北方国际	9	0.333333	E48	-0.079701	土木工程建筑业	43.17	北京辖区	国际工程承包	606.68	0.0563	18.1139	0.5974	0.134	A	11000000000	23.1625	6.408	2.19722	-1.36104	23.1625	1	-1.02508	-1.02508	-0.740191	-0.729646	0.676371	-0.871293	-0.785322	-0.722096	0.415505	0.400518	0.668107	-0.403307	0.639598	0.409085	0.409085	0	28	3.33221
65	4	-0.0315092	2019	-0.0038003	3	2	0.666667	140000	11.8494	北方国际	8	0.375	E48	0.016366	土木工程建筑业	43.17	北京辖区	国际工程承包	652.67	0.2201	23.373	0.6301	0.1356	A	11000000000	23.1611	6.48107	2.07944	-0.569072	23.1611	1	-0.722096	-0.722096	-1.91362	-1.69119	2.60805	-0.740191	-0.793918	0.266357	0.694173	0.686527	2.19007	0.783934	2.57128	6.61148	2.75196	0	18	2.89037
65	4	0.0418974	2020	-0.0042597	3	2	0.666667	185000	12.1281	北方国际	9	0.333333	E48	0.037441	土木工程建筑业	43.17	北京辖区	国际工程承包	718.26	0.1495	12.5977	0.6556	0.1259	A	16000000000	23.5027	6.57683	2.19722	0.82777	23.5027	1	0.266357	0.266357	-0.297959	-0.440824	1.81315	-1.91362	0	0	0.649606	0.64106	1.78598	0.579967	1.77638	3.15552	2.75196	0	32	3.46574
66	4	-0.0214201	2014	-0.0015966	3	1	0.333333	0	0	中国长城	9	0.333333	C39	-0.031585	计算机、通信和其他电子设备制造业	53.92	深圳辖区	计算机设备	738.73	-0.0764	20.1736	0.7912	-0.0401	A	37000000000	24.3345	6.60493	2.19722	-0.377088	24.3345	1	-0.277014	-0.277014	-0.145028	-0.478705	0	0	0	0	0.109678	0.0849464	0.0928321	-2.37696	-0.0367736	0.0013523	0.0034039	0	1	0
66	4	-0.015285	2016	-0.0013573	3	1	0.333333	80000	11.2898	中国长城	9	0.333333	C39	-0.052206	计算机、通信和其他电子设备制造业	53.92	深圳辖区	计算机设备	592.62	-0.0467	30.3937	0.7674	0.0226	A	37000000000	24.3441	6.38455	2.19722	-0.260345	24.3441	1	-2.16715	-1.81049	-0.913349	-0.932593	-0.527233	0	-0.463609	0.854778	0.303615	0.274599	0.378548	-0.971413	-0.564006	0.318103	0.318103	0	9	2.19722
66	4	-0.0685191	2017	-0.0054986	3	1	0.333333	80000	11.2898	中国长城	9	0.333333	C39	-0.8573	计算机、通信和其他电子设备制造业	40.91	深圳辖区	计算机设备	636.2	0.1094	25.893	0.5028	0.0921	A	15000000000	23.4162	6.45551	2.19722	-1.27333	23.4162	1	0.854778	0.854778	-0.072305	0.737586	1.2351	-0.913349	-0.463609	-0.812796	0.38365	0.367846	0.581894	-0.541467	1.19833	1.43599	1.43599	0	46	3.82864
66	4	0.0350591	2018	0.0006876	3	1	0.333333	95000	11.4616	中国长城	9	0.333333	C39	-0.202202	计算机、通信和其他电子设备制造业	40.75	深圳辖区	计算机设备	696.82	0.101	36.5944	0.5844	0.1588	A	14000000000	23.3853	6.54653	2.19722	0.697644	23.3853	1	-0.812796	-0.812796	-0.494501	-0.468013	1.15762	-0.072305	-0.468796	-1.07706	0.333492	0.316402	0.462847	-0.770358	1.12085	1.25631	1.25631	0	38	3.63759
66	4	-0.0515922	2019	-0.0038003	3	1	0.333333	100000	11.5129	中国长城	9	0.333333	C39	0.140225	计算机、通信和其他电子设备制造业	40.59	深圳辖区	计算机设备	686.65	0.0809	87.4968	0.6008	0.1348	A	18000000000	23.6186	6.53183	2.19722	-0.951228	23.6186	1	-1.07706	-1.07706	-0.795312	-0.810381	0.931396	-0.494501	-0.473927	-0.890376	0.187258	0.16694	0.200394	-1.60747	0.894622	0.800349	0.800349	0	37	3.61092
66	4	-0.021623	2020	-0.0042597	3	1	0.333333	100000	11.5129	中国长城	9	0.333333	C39	-0.092703	计算机、通信和其他电子设备制造业	41.51	深圳辖区	计算机设备	666.73	0.0273	66.9862	0.6605	0.1043	A	24000000000	23.8981	6.50239	2.19722	-0.380949	23.8981	1	-0.890376	-0.890376	-0.578006	-0.453172	0.314303	-0.795312	0	0	0.545965	0.534891	1.15003	0.139789	0.277529	0.0770225	0.0770225	0	55	4.00733
68	4	0.0118343	2014	-0.0015966	4	1	0.25	100000	11.5129	华控赛格	12	0.333333	C39	-0.944462	计算机、通信和其他电子设备制造业	22.45	深圳辖区	环保工程及服务		-0.1127	19.6318	0.7233	-0.9051	A	550000000	20.1234		2.48491	0.255704	20.1234	0	-0.241491	-0.241491	-0.153897	-0.203026	-1.29751	0	0	0	0.379858	0.366377	0.578226	-0.547791	-1.33428	1.7803	1.7803	0	10	2.30259
68	4	-0.0030088	2016	-0.0013573	4	1	0.25	100000	11.5129	华控赛格	12	0.333333	C39	0.744023	计算机、通信和其他电子设备制造业	26.43	深圳辖区	环保工程及服务		0.0018	20.7655	0.3904	0.0109	A	760000000	20.446		2.48491	-0.0267431	20.446	0	0.334928	0.334928	-0.139146	-0.088381	0.0207233	0	-0.714543	0.347094	0.464891	0.448675	0.813813	-0.206025	-0.0160504	0.0002576	0.0034039	0	11	2.3979
68	4	0.0109834	2017	-0.0054986	4	1	0.25	100000	11.5129	华控赛格	11	0.363636	C39	0.911705	计算机、通信和其他电子设备制造业	26.43	深圳辖区	环保工程及服务	695.55	0.0106	15.3169	0.6103	0.0299	A	1800000000	21.3193	6.5447	2.3979	0.239512	21.3193	0	0.347094	0.347094	-0.065938	0.005131	0.122037	-0.139146	-0.714543	-1.85653	0.357083	0.340598	0.516525	-0.660631	0.0852634	0.0072698	0.0072698	0	9	2.19722
68	4	-0.0428456	2018	0.0006876	4	1	0.25	100000	11.5129	华控赛格	11	0.363636	C39	-0.182274	计算机、通信和其他电子设备制造业	26.48	深圳辖区	环保工程及服务	452.14	-0.0186	23.2424	0.7281	-0.1492	A	3200000000	21.8927	6.11399	2.3979	-0.784791	21.8927	0	-1.85653	-1.81049	-1.75606	-2.06001	-0.21414	-0.065938	-0.722538	-0.494949	0.36571	0.349446	0.537153	-0.621473	-0.250914	0.0629579	0.0629579	0	8	2.07944
68	4	-0.0265644	2019	-0.0038003	4	1	0.25	100000	11.5129	华控赛格	9	0.444444	C39	-0.458631	计算机、通信和其他电子设备制造业	26.48	深圳辖区	环保工程及服务	716.14	-0.017	69.3706	0.7471	0.0075	A	3900000000	22.0897	6.57388	2.19722	-0.474978	22.0897	1	-0.494949	-0.494949	-0.560994	-0.47273	-0.19572	-1.75606	-0.730447	0.318638	0.310268	0.293024	0.414476	-0.880741	-0.232493	0.0540532	0.0540532	0	12	2.48491
68	4	0.0162208	2020	-0.0042597	4	2	0.5	83400	11.3314	华控赛格	12	0.333333	M74	0.015965	专业技术服务业	26.48	深圳辖区	环保工程及服务	618.79	-0.0535	31.6283	0.7904	-0.2301	A	3800000000	22.0546	6.42777	2.48491	0.339174	22.0546	1	0.318638	0.318638	-0.792848	-0.766027	-0.60623	-0.560994	0	0	0.471736	0.458852	0.847923	-0.164965	-0.643004	0.413454	0.413454	0	8	2.07944
69	4	0.0033859	2014	-0.0015966	5	1	0.2	119000	11.6869	华侨城A	8	0.625	N78	0.473226	公共设施管理业	56.9	深圳辖区	房地产开发	764.42	0.1069	38.8699	0.6601	0.1734	A	95000000000	25.2758	6.63912	2.07944	0.0949401	25.2758	1	-0.502769	-0.502769	-0.781348	-0.419633	1.24933	0	-0.162522	-0.689558	0.21129	0.194145	0.240917	-1.4233	1.21255	1.47029	1.47029	0	6	1.79176
69	4	0.0427105	2015	0.0023736	5	1	0.2	157000	11.964	华侨城A	8	0.625	N78	-0.270851	公共设施管理业	57.66	深圳辖区	房地产开发	800.86	0.1169	80.5146	0.6341	0.1243	A	120000000000	25.4705	6.68569	2.07944	0.843241	25.4705	1	-0.689558	-0.689558	-0.696877	-0.633201	1.39859	-0.781348	-0.160453	-0.666623	0.456546	0.440563	0.78751	-0.238879	1.36182	1.85455	1.85455	0	17	2.83321
69	4	-0.0156811	2016	-0.0013573	4	1	0.25	0	0	华侨城A	7	0.571429	N78	0.092517	公共设施管理业	53.47	深圳辖区	房地产开发	803.03	0.0475	10.4121	0.6712	0.1519	A	120000000000	25.5257	6.68839	1.94591	-0.267882	25.5257	1	-0.666623	-0.666623	-0.372482	-0.061469	0	-0.696877	-0.172506	0.0232269	0.306368	0.285349	0.399284	-0.918082	-0.0367736	0.0013523	0.0034039	0	0	0
69	4	-0.0159178	2017	-0.0054986	4	1	0.25	60000	11.0021	华侨城A	7	0.571429	N78	0.016729	公共设施管理业	53.47	深圳辖区	房地产开发	806.26	0.1457	12.5152	0.6989	0.1423	A	160000000000	25.7855	6.69241	1.94591	-0.272386	25.7855	1	0.0232269	0.0232269	0.527161	0.465692	1.60301	-0.372482	-0.172506	0.31458	0.0302856	0.00542109	0.0054506	-5.21202	1.56623	2.45308	2.45308	0	9	2.19722
69	4	-0.0116056	2018	0.0006876	4	1	0.25	60000	11.0021	华侨城A	8	0.5	K70	0.029744	房地产业	46.99	深圳辖区	房地产开发	795.26	0.1244	12.2277	0.7377	0.1464	A	260000000000	26.2717	6.67867	2.07944	-0.190329	26.2717	1	0.31458	0.31458	-0.025932	-0.230458	1.36866	0.527161	-0.174435	-0.245269	0.575788	0.564911	1.29838	0.261116	1.33189	1.77392	1.77392	0	8	2.07944
69	4	-0.0066936	2019	-0.0038003	4	1	0.25	60000	11.0021	华侨城A	8	0.5	K70	0.199484	房地产业	47.01	深圳辖区	房地产开发	787.38	0.1002	11.2732	0.7498	0.151	A	380000000000	26.6624	6.66871	2.07944	-0.0968597	26.2969	1	-0.245269	-0.245269	-0.041256	-0.122927	1.10241	-0.025932	-0.176345	-0.0616483	0.549624	0.538365	1.16621	0.153761	1.06564	1.13558	1.13558	0	6	1.79176
69	4	-0.0128856	2020	-0.0042597	4	1	0.25	73000	11.1982	华侨城A	7	0.571429	K70	0.118299	房地产业	47.01	深圳辖区	房地产开发	749.18	0.0055	14.0624	0.7583	0.1424	A	430000000000	26.7933	6.61898	1.94591	-0.214687	26.2969	1	-0.0616483	-0.0616483	-0.81636	-0.801631	0.0615902	-0.041256	0	0	0.561542	0.550848	1.22642	0.204097	0.0248166	0.0006159	0.0034039	0	5	1.60944
70	4	0.0132717	2014	-0.0015966	3	1	0.333333	80000	11.2898	特发信息	9	0.333333	C38	0.021978	电气机械及器材制造业	45.33	深圳辖区	通信传输设备	612.88	0.0021	26.3791	0.5163	0.0561	A	2400000000	21.5989	6.41817	2.19722	0.283056	21.5989	1	0.509323	0.509323	-0.082044	0.115965	0.0237085	0	-0.363422	-1.14825	0.410522	0.390873	0.641693	-0.443645	-0.0130651	0.0001707	0.0034039	0	10	2.30259
70	4	-0.000751	2015	0.0023736	3	1	0.333333	80000	11.2898	特发信息	9	0.333333	C38	0.622116	电气机械及器材制造业	39.18	深圳辖区	通信传输设备	699.13	-0.0066	81.4301	0.553	0.0628	A	2900000000	21.7718	6.54984	2.19722	0.0162201	21.7718	1	-1.14825	-1.14825	-1.44917	-0.438055	-0.0745126	-0.082044	-0.373231	-0.022843	0.572168	0.558367	1.26432	0.234537	-0.111286	0.0123846	0.0123846	0	8	2.07944
70	4	0.017371	2016	-0.0013573	3	1	0.333333	80000	11.2898	特发信息	9	0.333333	C38	1.16766	电气机械及器材制造业	39.18	深圳辖区	通信传输设备	696.32	-0.1282	40.0203	0.5949	0.1116	A	4400000000	22.2017	6.54581	2.19722	0.361061	22.2017	1	-0.022843	-0.022843	-0.748344	-0.629504	-1.44735	-1.44917	-0.401267	0.285137	0.391672	0.373238	0.595501	-0.518352	-1.48412	2.20262	2.20262	0	14	2.63906
70	4	-0.0169073	2017	-0.0054986	3	1	0.333333	80000	11.2898	特发信息	8	0.375	C38	0.067513	电气机械及器材制造业	39.18	深圳辖区	通信传输设备	684	0.0188	27.4076	0.6104	0.1255	A	5800000000	22.4798	6.52796	2.07944	-0.291215	22.4798	1	0.285137	0.285137	-0.722019	-0.741602	0.212248	-0.748344	-0.401267	0.0463281	0.40896	0.393805	0.649634	-0.431347	0.175474	0.0307912	0.0307912	0	14	2.63906
70	4	-0.0082393	2018	0.0006876	3	1	0.333333	16700	9.72316	特发信息	9	0.333333	C38	0.104825	电气机械及器材制造业	39.18	深圳辖区	通信传输设备	723.54	0.0831	23.2465	0.6345	0.1134	A	6100000000	22.5294	6.58416	2.19722	-0.126272	22.5294	1	0.0463281	0.0463281	0.133412	0.283139	0.807995	-0.722019	-0.405756	-0.703098	0.435016	0.42053	0.725714	-0.320599	0.771221	0.594782	0.594782	0	4	1.38629
70	4	0.0046566	2019	-0.0038003	3	1	0.333333	100000	11.5129	特发信息	9	0.333333	C38	-0.242832	电气机械及器材制造业	36.17	深圳辖区	通信传输设备	657.57	0.1034	130.293	0.5511	0.1012	A	7100000000	22.6862	6.48855	2.19722	0.119121	22.6862	1	-0.703098	-0.703098	-0.865783	-0.840424	1.19044	0.133412	-0.410198	-0.67122	0.42259	0.408155	0.689631	-0.371599	1.15366	1.33094	1.33094	0	13	2.56495
70	4	0.0176327	2020	-0.0042597	3	1	0.333333	100000	11.5129	特发信息	8	0.375	C38	-0.484957	电气机械及器材制造业	36.1	深圳辖区	通信传输设备	591.32	0.0032	56.349	0.6693	0.0166	A	8100000000	22.8174	6.38236	2.07944	0.36604	22.8174	1	-0.67122	-0.67122	-0.407614	-0.202533	0.0368414	-0.865783	0	0	0.50882	0.49684	0.987439	-0.0126406	6.77e-05	4.59e-09	0.0034039	0	20	2.99573
78	4	0.0026292	2014	-0.0015966	4	1	0.25	100000	11.5129	海王生物	11	0.363636	F52	0.219815	零售业	24.66	深圳辖区	医药商业	548.86	0.0383	56.6739	0.8149	0.0469	A	9400000000	22.9589	6.30784	2.3979	0.080541	22.9589	0	0.0703579	0.0703579	-0.349292	-0.351554	0.440945	0	-0.373925	-1.82146	0.249579	0.233265	0.304232	-1.18996	0.404171	0.163355	0.163355	0	9	2.19722
78	4	-0.0196404	2015	0.0023736	4	1	0.25	100000	11.5129	海王生物	11	0.363636	F52	0.163025	零售业	23.98	深圳辖区	医药商业	759.51	0.0627	116.466	0.8321	0.2419	A	11000000000	23.1161	6.63267	2.3979	-0.343222	23.1161	0	-1.82146	-1.81049	-1.0767	-0.554201	0.721861	-0.349292	-0.3478	-0.38818	0.743715	0.737144	2.80436	1.03117	0.685087	0.469344	0.469344	0	14	2.63906
78	4	0.0324952	2016	-0.0013573	3	1	0.333333	100000	11.5129	海王生物	7	0.428571	F52	0.223803	零售业	45.93	深圳辖区	医药商业	681.6	0.1568	53.9203	0.6472	0.0849	A	17000000000	23.5364	6.52444	1.94591	0.648856	23.5364	0	-0.38818	-0.38818	-1.14458	-0.702544	1.80523	-1.0767	-0.373925	0.124414	0.371741	0.352703	0.544887	-0.607178	1.76845	3.12743	2.75196	0	16	2.77259
78	4	-0.0467913	2017	-0.0054986	3	2	0.666667	155600	11.955	海王生物	7	0.428571	F52	0.588741	零售业	45.96	深圳辖区	医药商业	674.56	0.2167	20.2278	0.7904	0.1273	A	17000000000	23.5364	6.51406	1.94591	-0.859872	23.5364	0	0.124414	0.124414	-0.567594	-0.399895	2.59066	-1.14458	-0.373925	0.621351	0.23557	0.21597	0.275461	-1.28931	2.55388	6.52233	2.75196	0	15	2.70805
78	4	-0.0083554	2018	0.0006876	3	2	0.666667	300000	12.6115	海王生物	7	0.428571	F52	0.722285	零售业	45.96	深圳辖区	医药商业	686.97	0.0639	19.5222	0.8259	0.102	A	36000000000	24.2989	6.53229	1.94591	-0.128482	24.2989	0	0.621351	0.621351	1.02619	0.922736	0.805877	-0.567594	-0.378109	-0.208431	0.48563	0.472441	0.895521	-0.110349	0.769104	0.59152	0.59152	0	18	2.89037
78	4	0.0091561	2019	-0.0038003	3	2	0.666667	182900	12.1167	海王生物	9	0.333333	F52	0.10346	零售业	44.03	深圳辖区	医药商业	648.69	-0.0422	25.8704	0.8093	0.0656	A	39000000000	24.3938	6.47495	2.19722	0.204742	24.3938	0	-0.208431	-0.208431	-0.228278	0.188058	-0.511324	1.02619	-0.382248	-0.603139	0.462668	0.449235	0.815655	-0.203763	-0.548098	0.300411	0.300411	0	18	2.89037
78	4	-0.0896487	2020	-0.0042597	3	2	0.666667	332900	12.7156	海王生物	9	0.333333	F52	-0.063752	零售业	44.22	深圳辖区	医药商业	557.42	-0.0295	54.3597	0.8114	-0.0055	A	40000000000	24.4144	6.32332	2.19722	-1.6754	24.4144	0	-0.603139	-0.603139	-1.12863	-1.10845	-0.37511	-0.228278	0	0	0.143549	0.12266	0.139809	-1.96748	-0.411884	0.169648	0.169648	0	24	3.17805
88	4	0.0953475	2014	-0.0015966	3	1	0.333333	108200	11.5917	盐田港	9	0.333333	G54	-0.022245	道路运输业	67.37	深圳辖区	港口	650.29	0.0535	31.1923	0.1882	0.0854	A	6800000000	22.644	6.47742	2.19722	1.84486	22.644	1	-0.775136	-0.775136	-0.849976	-0.57885	0.620158	0	-0.229764	-0.557609	0.241401	0.224909	0.290172	-1.23728	0.583384	0.340337	0.340337	0	10	2.30259
88	4	-0.0105251	2015	0.0023736	3	1	0.333333	108200	11.5917	盐田港	9	0.333333	G54	-0.167827	道路运输业	67.37	深圳辖区	港口	684.69	0.0583	40.3357	0.2294	0.0861	A	7300000000	22.7139	6.52897	2.19722	-0.169769	22.7139	1	-0.557609	-0.557609	-0.243769	-0.609123	0.675798	-0.849976	-0.200591	-1.62567	0.44944	0.437206	0.776848	-0.252511	0.639025	0.408353	0.408353	0	9	2.19722
88	4	-0.0033949	2016	-0.0013573	3	1	0.333333	119000	11.6869	盐田港	9	0.333333	G54	-0.004832	道路运输业	67.37	深圳辖区	港口	654.22	0.0439	9.14509	0.2153	0.0594	A	8300000000	22.8343	6.48344	2.19722	-0.0340893	22.8343	1	-1.62567	-1.62567	-1.7907	-1.59205	0.513054	-0.243769	0	0	0.267458	0.24526	0.32496	-1.12405	0.47628	0.226843	0.226843	0	9	2.19722
88	4	0.013017	2018	0.0006876	3	2	0.666667	238000	12.38	盐田港	9	0.333333	G54	0.180194	道路运输业	67.37	深圳辖区	港口	687.4	0.0496	7.82141	0.2489	0.0627	A	9700000000	22.993	6.53292	2.19722	0.27821	22.993	1	-0.0024761	-0.0024761	0.027122	0.347961	0.614049	0	-0.218071	-0.8201	0.738444	0.731737	2.72769	1.00345	0.577276	0.333247	0.333247	0	28	3.33221
88	4	-0.0174832	2019	-0.0038003	3	2	0.666667	238000	12.38	盐田港	9	0.333333	G54	0.532205	道路运输业	67.37	深圳辖区	港口	585.58	0.0281	11.3133	0.2575	0.0482	A	11000000000	23.1227	6.3726	2.19722	-0.302173	23.1227	1	-0.8201	-0.8201	-1.21775	-1.06259	0.347879	0.027122	-0.220459	-0.184048	0.563752	0.552845	1.23636	0.212174	0.311105	0.0967864	0.0967864	0	22	3.09104
88	4	0.0340788	2020	-0.0042597	2	1	0.5	119000	11.6869	盐田港	8	0.25	G54	-0.104789	道路运输业	67.48	深圳辖区	高速公路	661.29	0.0245	21.1139	0.2492	0.0389	A	11000000000	23.1227	6.49419	2.07944	0.67899	23.1227	1	-0.184048	-0.184048	-0.074978	0.006496	0.286328	-1.21775	0	0	0.298955	0.281856	0.392479	-0.935272	0.249555	0.0622776	0.0622776	0	18	2.89037
90	4	-0.0066093	2014	-0.0015966	3	1	0.333333	80000	11.2898	天健集团	7	0.428571	E48	-0.07708	土木工程建筑业	36.35	深圳辖区	房地产开发	694.87	-0.0039	25.346	0.6648	0.114	A	11000000000	23.1236	6.54373	1.94591	-0.0952555	23.1236	1	0.0297182	0.0297182	-1.50076	-0.73675	-0.0440301	0	-0.377519	-0.916842	0.115693	0.0896836	0.0985192	-2.3175	-0.0808038	0.0065292	0.0065292	0	12	2.48491
90	4	-0.053926	2015	0.0023736	3	1	0.333333	80000	11.2898	天健集团	7	0.428571	E48	0.379462	土木工程建筑业	23.47	深圳辖区	房地产开发	723.12	0.2512	54.3299	0.6256	0.0633	A	11000000000	23.1236	6.58357	1.94591	-0.995637	23.1236	1	-0.916842	-0.916842	-0.910893	-0.599704	2.83599	-1.50076	-0.351142	-1.01028	0.597123	0.586793	1.42009	0.350723	2.79922	7.83563	2.75196	0	9	2.19722
90	4	-0.0188134	2016	-0.0013573	3	1	0.333333	90000	11.4076	天健集团	7	0.428571	E48	-0.116515	土木工程建筑业	23.47	深圳辖区	房地产开发	668.96	0.0911	35.9254	0.6716	0.0704	A	17000000000	23.5299	6.50572	1.94591	-0.327486	23.5299	1	-1.01028	-1.01028	-1.04753	-1.21546	1.03923	-0.910893	-0.377519	-0.297053	0.507821	0.492907	0.972024	-0.0283751	1.00246	1.00492	1.00492	0	9	2.19722
90	4	-0.0373322	2017	-0.0054986	3	1	0.333333	100000	11.5129	天健集团	7	0.428571	E48	0.287627	土木工程建筑业	23.47	深圳辖区	房地产开发	720.88	0.1326	35.056	0.7446	0.0908	A	24000000000	23.8876	6.58047	1.94591	-0.679878	23.8876	1	-0.297053	-0.297053	-0.707859	-0.51325	1.52661	-1.04754	-0.377519	-0.161875	0.168496	0.147176	0.172574	-1.75693	1.48984	2.21962	2.21962	0	14	2.63906
90	4	0.0319367	2018	0.0006876	3	1	0.333333	100000	11.5129	天健集团	7	0.428571	E48	0.512607	土木工程建筑业	23.47	深圳辖区	房地产开发	680.18	0.055	14.6259	0.7247	0.0887	A	28000000000	24.0381	6.52236	1.94591	0.638228	24.0381	1	-0.161875	-0.161875	0.106446	0.247959	0.633211	-0.707859	-0.35567	-0.295314	0.720457	0.71329	2.48784	0.911416	0.596437	0.355737	0.355737	0	15	2.70805
90	4	-0.0048746	2019	-0.0038003	3	1	0.333333	100000	11.5129	天健集团	7	0.428571	E48	0.132975	土木工程建筑业	23.47	深圳辖区	房地产开发	681.58	0.0446	15.4137	0.7604	0.1277	A	32000000000	24.1886	6.52441	1.94591	-0.0622467	24.1886	1	-0.295314	-0.295314	-0.214241	-0.248514	0.513476	0.106446	-0.385921	-0.616517	0.562357	0.549486	1.21968	0.198592	0.476703	0.227246	0.227246	0	12	2.48491
90	4	0.015279	2020	-0.0042597	3	1	0.333333	100000	11.5129	天健集团	6	0.5	E48	0.167703	土木工程建筑业	23.47	深圳辖区	房地产开发	698	0.0586	31.9457	0.7747	0.1349	A	43000000000	24.4898	6.54822	1.79176	0.321253	24.4898	1	-0.616517	-0.616517	-1.22903	-1.15396	0.674657	-0.214241	0	0	0.487963	0.475474	0.906483	-0.0981833	0.637884	0.406896	0.406896	0	20	2.99573
96	4	0.0203394	2014	-0.0015966	4	1	0.25	90100	11.4087	广聚能源	11	0.363636	F51	0.11259	批发业	57.61	深圳辖区	石油贸易	637.14	0.0268	50.8288	0.0704	0.0231	A	2100000000	21.4504	6.45699	2.3979	0.417545	21.4504	1	-0.96812	-0.96812	-1.36189	-0.916363	0.305752	0	-0.437514	-1.22564	0.215486	0.198431	0.247554	-1.39613	0.268979	0.0723496	0.0723496	0	7	1.94591
96	4	0.160706	2015	0.0023736	4	2	0.5	135200	11.8145	广聚能源	11	0.363636	F51	0.083663	批发业	55.41	深圳辖区	石油贸易	709.12	0.0992	81.1065	0.0892	0.074	A	2300000000	21.5471	6.56402	2.3979	3.08856	21.5471	1	-1.22564	-1.22564	-0.757798	-0.869567	1.172	-1.36189	-0.381963	-0.707066	0.629766	0.621539	1.64228	0.496085	1.13523	1.28874	1.28874	0	8	2.07944
96	4	0.0204628	2016	-0.0013573	4	2	0.5	176000	12.0782	广聚能源	11	0.363636	F51	-0.159539	批发业	55.54	深圳辖区	石油贸易	658.31	0.1276	25.7469	0.0516	0.1288	A	2200000000	21.5127	6.48968	2.3979	0.419893	21.5127	1	-0.707066	-0.707066	-0.517166	-0.525957	1.54118	-0.757798	-0.410655	0.0690109	0.34804	0.328284	0.488724	-0.715957	1.50441	2.26325	2.26325	0	12	2.48491
96	4	-0.0211748	2017	-0.0054986	4	2	0.5	178000	12.0895	广聚能源	11	0.363636	F51	0.016434	批发业	55.54	深圳辖区	石油贸易	641.27	0.0388	7.31623	0.0593	0.0645	A	2500000000	21.6469	6.46345	2.3979	-0.372421	21.6469	1	0.0690109	0.0690109	-0.183695	0.070497	0.469074	-0.517166	-0.410655	-0.295178	0.218591	0.198555	0.247746	-1.39535	0.4323	0.186884	0.186884	0	12	2.48491
96	4	0.0466595	2018	0.0006876	4	2	0.5	112600	11.6316	广聚能源	11	0.363636	F51	0.434745	批发业	55.54	深圳辖区	石油贸易	620.24	0.0148	3.95822	0.0558	0.0447	A	2700000000	21.6994	6.43011	2.3979	0.918386	21.6994	1	-0.295178	-0.295178	0.239573	0.24469	0.172148	-0.183695	-0.415249	-0.326853	0.0134988	-0.0117961	-0.0116586	0	0.135374	0.0183261	0.0183261	0	8	2.07944
96	4	0.0805031	2019	-0.0038003	4	2	0.5	172000	12.0552	广聚能源	11	0.363636	F51	-0.026838	批发业	55.54	深圳辖区	石油贸易	696.75	-0.014	5.32088	0.0714	0.0471	A	2600000000	21.6967	6.54643	2.3979	1.56239	21.6967	1	-0.326853	-0.326853	-0.01529	-0.197896	-0.168773	0.239573	-0.419795	0.47162	0.398508	0.383471	0.621984	-0.474841	-0.205547	0.0422496	0.0422496	0	10	2.30259
96	4	-0.0348499	2020	-0.0042597	4	2	0.5	160000	11.9829	广聚能源	11	0.363636	F51	-0.263099	批发业	55.54	深圳辖区	石油贸易	669.24	0.0286	5.91969	0.0702	0.0465	A	2900000000	21.8019	6.50614	2.3979	-0.632642	21.8019	1	0.47162	0.47162	0.161649	0.064813	0.342712	-0.01529	0	0	0.577105	0.56679	1.30835	0.268767	0.305938	0.0935982	0.0935982	0	20	2.99573
99	4	-0.0033174	2014	-0.0015966	5	2	0.4	120000	11.6952	中信海直	15	0.333333	G56	0.127961	航空运输业	39.53	深圳辖区	航空运输	708.93	0.0338	63.3865	0.3887	0.0756	A	4500000000	22.2172	6.56376	2.70805	-0.0326156	22.2172	1	-0.805553	-0.805553	-0.682662	-0.418913	0.395299	0	-0.414277	-0.756964	0.127883	0.108924	0.122239	-2.10178	0.358526	0.128541	0.128541	0	20	2.99573
99	4	-0.0155633	2015	0.0023736	5	2	0.4	120000	11.6952	中信海直	15	0.333333	G56	-0.034786	航空运输业	38.63	深圳辖区	航空运输	647.8	-0.0015	106.797	0.4328	0.0616	A	4700000000	22.2735	6.47358	2.70805	-0.265641	22.2735	1	-0.756964	-0.756964	-0.955466	-1.10044	-0.0175429	-0.682662	-0.361676	-1.86689	0.575922	0.566498	1.30679	0.267576	-0.0543165	0.0029503	0.0034039	0	16	2.77259
99	4	-0.0059364	2016	-0.0013573	5	2	0.4	120000	11.6952	中信海直	13	0.384615	G56	-0.091108	航空运输业	38.63	深圳辖区	航空运输	660.69	-0.0224	48.557	0.4122	0.0312	A	4800000000	22.2907	6.49329	2.56495	-0.0824511	22.2907	1	-1.86689	-1.81049	-1.77718	-1.94042	-0.261974	-0.955466	0	0	0.335445	0.315307	0.460509	-0.775422	-0.298747	0.0892499	0.0892499	0	12	2.48491
99	4	-0.0095102	2018	0.0006876	5	2	0.4	120000	11.6952	中信海直	15	0.333333	G56	0.111866	航空运输业	38.63	深圳辖区	航空运输	708.28	0.0059	14.6991	0.4345	0.0497	A	5500000000	22.4222	6.56284	2.70805	-0.150456	22.4222	1	0.536691	0.536691	0.532106	0.56851	0.069002	0	-0.393195	-0.319652	0.74595	0.739436	2.83783	1.04304	0.0322283	0.0010387	0.0034039	0	20	2.99573
99	4	0.0130848	2019	-0.0038003	5	2	0.4	160000	11.9829	中信海直	15	0.333333	G56	0.099147	航空运输业	38.63	深圳辖区	航空运输	673.98	-0.0681	24.6199	0.4215	0.0623	A	5900000000	22.4917	6.5132	2.70805	0.279499	22.4917	1	-0.319652	-0.319652	-0.967156	-0.805296	-0.816037	0.532106	-0.397499	0.369066	0.562299	0.551357	1.22894	0.206154	-0.852811	0.727287	0.727287	0	12	2.48491
99	4	-0.0031252	2020	-0.0042597	5	1	0.2	0	0	中信海直	15	0.333333	G56	-0.083337	航空运输业	38.63	深圳辖区	航空运输	677.09	-0.0179	25.757	0.3477	0.0594	A	5700000000	22.4643	6.5178	2.70805	-0.0289585	22.4643	1	0.369066	0.369066	-0.495349	-0.608999	0	-0.967156	0	0	0.465118	0.452072	0.825057	-0.192303	-0.0367736	0.0013523	0.0034039	0	6	1.79176
100	4	-0.017894	2014	-0.0015966	3	1	0.333333	0	0	TCL科技	9	0.333333	C39	0.121702	计算机、通信和其他电子设备制造业	8.79	广东辖区	显示器件	784.63	-0.061	50.6254	0.7108	0.1576	A	79000000000	25.0907	6.66521	2.19722	-0.30999	25.0907	0	-0.961577	-0.961577	-0.592859	-0.638883	0	0	-0.109488	-0.739029	0.184483	0.162442	0.193947	-1.64017	-0.0367736	0.0013523	0.0034039	0	5	1.60944
100	4	-0.0237311	2015	0.0023736	4	1	0.25	0	0	TCL科技	12	0.333333	C39	0.035372	计算机、通信和其他电子设备制造业	7.18	广东辖区	显示器件	846.05	-0.0454	93.3686	0.6633	0.0858	A	93000000000	25.2545	6.74058	2.48491	-0.421064	25.2545	0	-0.739029	-0.739029	-1.09111	-1.49284	0	-0.592859	-0.0748577	1.60673	0.524918	0.514361	1.05914	0.0574585	-0.0367736	0.0013523	0.0034039	0	13	2.56495
100	4	-0.0302729	2016	-0.0013573	4	1	0.25	200000	12.2061	TCL科技	12	0.333333	C39	0.046695	计算机、通信和其他电子设备制造业	7.19	广东辖区	显示器件	712.98	-0.0229	17.3543	0.6891	0.0467	A	150000000000	25.7146	6.56945	2.48491	-0.545547	25.7146	0	1.60673	1.60673	0.000352	-0.083153	-0.279519	-1.09111	-0.0748577	-0.497834	0.48911	0.460727	0.854348	-0.157417	-0.316293	0.100041	0.100041	0	15	2.70805
100	4	-0.013741	2017	-0.0054986	4	1	0.25	200000	12.2061	TCL科技	12	0.333333	C39	0.080032	计算机、通信和其他电子设备制造业	7.84	广东辖区	显示器件	759.26	-0.0156	25.1419	0.6622	0.0655	A	150000000000	25.7146	6.63234	2.48491	-0.230964	25.7146	0	-0.497834	-0.497834	-0.240894	-0.267253	-0.190415	0.000352	-0.102766	0.0158023	0.48564	0.457065	0.84184	-0.172165	-0.227188	0.0516145	0.0516145	0	13	2.56495
100	4	-0.0098158	2018	0.0006876	4	1	0.25	200000	12.2061	TCL科技	12	0.333333	C39	0.006116	计算机、通信和其他电子设备制造业	7.82	广东辖区	显示器件	754.11	-0.0166	14.6162	0.6842	0.0668	A	160000000000	25.8178	6.62554	2.48491	-0.156273	25.8178	0	0.0158023	0.0158023	0.029356	-0.284619	-0.202621	-0.240894	-0.103916	-0.770086	0.653562	0.644679	1.81436	0.595733	-0.239394	0.0573097	0.0573097	0	8	2.07944
100	4	-0.0566848	2019	-0.0038003	4	2	0.5	360000	12.7939	TCL科技	9	0.444444	C39	-0.338215	计算机、通信和其他电子设备制造业	9.03	广东辖区	显示器件	734.61	-0.001	35.5344	0.6125	0.0573	A	200000000000	26.0149	6.59934	2.19722	-1.04814	26.0149	0	-0.770086	-0.770086	-0.444358	-0.480829	-0.0127939	0.029356	-0.105054	-0.225531	0.384017	0.368617	0.583825	-0.538154	-0.0495675	0.0024569	0.0034039	0	18	2.89037
100	4	-0.0872089	2020	-0.0042597	4	2	0.5	186700	12.1373	TCL科技	10	0.4	C39	-0.534937	计算机、通信和其他电子设备制造业	8.26	广东辖区	显示器件	608.43	-0.0274	74.0448	0.6508	0.0562	A	200000000000	26.023	6.41088	2.30259	-1.62897	26.023	0	-0.225531	-0.225531	0.075462	0.194439	-0.332561	-0.444358	0	0	0.457374	0.444139	0.799012	-0.224379	-0.369335	0.136408	0.136408	0	17	2.83321
150	4	0.0313003	2014	-0.0015966	3	2	0.666667	240000	12.3884	宜华健康	7	0.428571	K70	2.56758	房地产业	48.48	广东辖区	医疗服务	653.96	0.075	36.3034	0.6731	0.0361	A	2500000000	21.6506	6.48305	1.94591	0.626119	21.6506	0	-2.1989	-1.81049	-0.73563	-0.890073	0.92913	0	0	0	0.414833	0.373035	0.594985	-0.519219	0.892356	0.796299	0.796299	0	22	3.09104
150	4	0.107073	2019	-0.0038003	3	1	0.333333	150000	11.9184	宜华健康	6	0.5	Q83	-0.168849	卫生	37.04	广东辖区	医疗服务	468.89	-0.1576	60.2027	0.8468	-1.7036	A	8100000000	22.8167	6.15037	1.79176	2.06799	22.8167	0	-0.401034	-0.401034	-0.20564	-0.480145	-1.87834	0	-0.520337	-0.477327	0.257791	0.239236	0.314468	-1.15687	-1.91511	3.66765	2.75196	0	9	2.19722
150	4	-0.0060421	2020	-0.0042597	3	1	0.333333	150000	11.9184	宜华健康	6	0.5	Q83	-0.249402	卫生	33.04	广东辖区	医疗服务	452.87	-0.097	46.0725	0.9459	-2.2304	A	5100000000	22.3512	6.11561	1.79176	-0.0844628	22.3512	0	-0.477327	-0.477327	0.501822	0.397784	-1.15608	-0.20564	0	0	0.0293214	0.00564627	0.0056783	-5.1711	-1.19286	1.42291	1.42291	0	11	2.3979
151	4	-0.125919	2014	-0.0015966	3	2	0.666667	133333	11.8006	中成股份	9	0.333333	F51	0.601063	批发业	47.72	北京辖区	贸易	679.93	-0.2575	67.5563	0.6566	0.1124	A	2900000000	21.7947	6.52199	2.19722	-2.36558	21.7947	1	-1.16955	-1.16955	-1.58826	-1.69984	-3.03866	0	-0.622105	-0.707363	0.139524	0.120819	0.137422	-1.9847	-3.07543	9.45827	2.75196	0	17	2.83321
151	4	0.037916	2015	0.0023736	3	2	0.666667	160000	11.9829	中成股份	9	0.333333	F51	-0.426134	批发业	45.36	北京辖区	贸易	677	0.2152	155.256	0.5797	0.1323	A	2900000000	21.7984	6.51767	2.19722	0.752007	21.7984	1	-0.707363	-0.707363	-0.156313	-0.113105	2.57873	-1.58826	-0.543117	0.390419	0.525507	0.514963	1.0617	0.0598699	2.54195	6.46152	2.75196	0	16	2.77259
151	4	-0.0344462	2016	-0.0013573	3	2	0.666667	160000	11.9829	中成股份	8	0.375	F51	0.511279	批发业	45.36	北京辖区	贸易	681.31	0.1648	70.9428	0.5175	0.1011	A	2100000000	21.4502	6.52402	2.07944	-0.624959	21.4502	1	0.390419	0.390419	-1.28789	-0.836939	1.97479	-0.156313	-0.583914	-0.992252	0.487621	0.472094	0.894276	-0.111741	1.93801	3.7559	2.75196	0	12	2.48491
151	4	0.0199529	2017	-0.0054986	3	1	0.333333	53300	10.8837	中成股份	9	0.333333	F51	0.759718	批发业	45.36	北京辖区	贸易	681.76	-0.0076	63.1906	0.5408	0.0893	A	2300000000	21.5595	6.52468	2.19722	0.410191	21.5595	1	-0.992252	-0.992252	-2.08887	-1.66623	-0.0827161	-1.28789	-0.583914	-1.65068	0.148605	0.126775	0.14518	-1.92978	-0.11949	0.0142778	0.0142778	0	3	1.09861
151	4	-0.0347105	2018	0.0006876	3	1	0.333333	80000	11.2898	中成股份	9	0.333333	F51	-0.194769	批发业	45.36	北京辖区	贸易	636.46	0.2738	98.2747	0.5363	0.0834	A	2300000000	21.5627	6.45592	2.19722	-0.629989	21.5627	1	-1.65068	-1.65068	-2.43349	-2.7365	3.09114	-2.08887	-0.590447	0.398208	0.0881421	0.0647612	0.0692456	-2.6701	3.05437	9.32916	2.75196	0	8	2.07944
151	4	0.0172148	2019	-0.0038003	3	1	0.333333	80000	11.2898	中成股份	9	0.333333	F51	-0.068564	批发业	45.36	北京辖区	贸易	603.66	0.2112	49.0905	0.6037	0.0092	A	2400000000	21.5956	6.40301	2.19722	0.358088	21.5956	1	0.398208	0.398208	-0.21545	-0.21187	2.3844	-2.43349	-0.59691	0.0250483	0.515274	0.503156	1.0127	0.0126238	2.34763	5.51136	2.75196	0	10	2.30259
151	4	-0.0386815	2020	-0.0042597	3	1	0.333333	80000	11.2898	中成股份	9	0.333333	F51	-0.285103	批发业	45.36	北京辖区	贸易	610.96	-0.1452	30.5657	0.6468	-0.456	A	2200000000	21.5157	6.41503	2.19722	-0.705553	21.5157	1	0.0250483	0.0250483	0.262569	0.242907	-1.63928	-0.21545	0	0	0.539532	0.528301	1.12	0.113326	-1.67605	2.80914	2.75196	0	9	2.19722
153	4	-0.0090478	2014	-0.0015966	3	1	0.333333	30000	10.3089	丰原药业	9	0.333333	C27	0.158638	医药制造业	11.48	安徽辖区	化学制剂	741.01	0.0355	40.8837	0.4874	0.0358	A	2100000000	21.4672	6.60801	2.19722	-0.141658	21.4672	0	-0.173555	-0.173555	0.755996	0.523313	0.365968	0	-0.234205	-0.836629	0.244176	0.221946	0.285258	-1.25436	0.329194	0.108369	0.108369	0	9	2.19722
153	4	0.008192	2015	0.0023736	3	1	0.333333	30000	10.3089	丰原药业	9	0.333333	C27	-0.022685	医药制造业	11.48	安徽辖区	化学制剂	586.11	0.017	97.458	0.4863	0.0266	A	2300000000	21.5585	6.37351	2.19722	0.186395	21.5585	0	-0.836629	-0.836629	-0.983413	-0.428122	0.175252	0.755996	-0.210669	-1.01733	0.650126	0.63884	1.76886	0.570334	0.138479	0.0191763	0.0191763	0	10	2.30259
153	4	0.0324979	2016	-0.0013573	3	1	0.333333	30000	10.3089	丰原药业	9	0.333333	C27	0.147964	医药制造业	11.48	安徽辖区	化学制剂	611.59	0.0303	41.2058	0.5371	0.0397	A	2300000000	21.5706	6.41606	2.19722	0.648908	21.5706	0	-1.01733	-1.01733	-0.152726	-0.459763	0.312361	-0.983413	0	0	0.311618	0.282936	0.394576	-0.929945	0.275588	0.0759486	0.0759486	0	8	2.07944
153	4	-0.0240602	2018	0.0006876	3	1	0.333333	30000	10.3089	丰原药业	9	0.333333	C27	0.168841	医药制造业	11.3	安徽辖区	化学制剂	701.41	-0.0329	17.259	0.5705	0.047	A	3000000000	21.8245	6.55309	2.19722	-0.427326	21.8245	0	-0.1357	-0.1357	0.127866	-0.114455	-0.339165	0	-0.261487	-0.0907005	0.595999	0.58564	1.41336	0.34597	-0.375938	0.141329	0.141329	0	5	1.60944
153	4	-0.0171379	2019	-0.0038003	3	1	0.333333	25000	10.1266	丰原药业	8	0.375	C27	0.052608	医药制造业	11.48	安徽辖区	化学制剂	690.37	0.0036	28.1103	0.6272	0.0607	A	3200000000	21.89	6.53723	2.07944	-0.295603	21.89	0	-0.0907005	-0.0907005	-0.538597	-0.725748	0.0364559	0.127866	-0.264349	-0.492519	0.504658	0.492274	0.969566	-0.0309063	-0.0003177	1.01e-07	0.0034039	0	4	1.38629
153	4	-0.0018454	2020	-0.0042597	3	1	0.333333	50000	10.8198	丰原药业	9	0.333333	C27	0.025669	医药制造业	11.48	安徽辖区	化学制剂	700.92	-0.0366	87.0079	0.6018	0.0705	A	3600000000	22.0133	6.55239	2.19722	-0.0046047	22.0133	0	-0.492519	-0.492519	-0.542425	-0.633101	-0.396004	-0.538597	0	0	0.155903	0.135316	0.156492	-1.85475	-0.432777	0.187296	0.187296	0	6	1.79176
157	4	-0.0241019	2014	-0.0015966	4	2	0.5	120000	11.6952	中联重科	7	0.571429	C35	-0.315983	专用设备制造业	18.53	湖南辖区	工程机械	550.28	0.1327	25.2888	0.5601	0.0152	A	91000000000	25.2301	6.31043	1.94591	-0.42812	25.2301	0	-0.480468	-0.480468	-1.49342	-0.656635	1.55196	0	-0.261071	-0.208838	0.459828	0.448085	0.811872	-0.208412	1.51519	2.29579	2.29579	0	13	2.56495
157	4	-0.0336575	2015	0.0023736	3	1	0.333333	60000	11.0021	中联重科	6	0.5	C35	-0.244298	专用设备制造业	18.08	湖南辖区	工程机械	625.57	0.053	59.8725	0.5667	0.0022	A	100000000000	25.3363	6.43866	1.79176	-0.609952	25.3363	0	-0.208838	-0.208838	-0.370087	-1.17599	0.583111	-1.49342	-0.227923	-0.749789	0.709275	0.702814	2.3649	0.860734	0.546338	0.298485	0.298485	0	4	1.38629
157	4	-0.0030148	2016	-0.0013573	4	1	0.25	120000	11.6952	中联重科	7	0.571429	C35	-0.056863	专用设备制造业	18.08	湖南辖区	工程机械	526.99	-0.0319	14.3019	0.576	-0.0239	A	93000000000	25.2551	6.26718	1.94591	-0.0268571	25.2551	0	-0.749789	-0.749789	-0.833693	-1.00694	-0.373078	-0.370087	-0.245044	-0.0872617	0.415994	0.398296	0.661948	-0.412568	-0.409852	0.167979	0.167979	0	8	2.07944
157	4	0.0439266	2017	-0.0054986	4	1	0.25	120000	11.6952	中联重科	7	0.571429	C35	0.420528	专用设备制造业	17.78	湖南辖区	工程机械	663.41	-0.0169	13.2253	0.5403	0.0326	A	86000000000	25.179	6.49739	1.94591	0.866382	25.179	0	-0.0872617	-0.0872617	-0.55413	-0.601514	-0.19765	-0.833693	-0.245044	-0.558162	0.35604	0.339528	0.51407	-0.665397	-0.234423	0.0549543	0.0549543	0	9	2.19722
157	4	0.0248369	2018	0.0006876	4	1	0.25	120000	11.6952	中联重科	7	0.571429	C35	0.205795	专用设备制造业	17.74	湖南辖区	工程机械	661.61	-0.0227	7.42858	0.5852	0.0505	A	83000000000	25.1439	6.49468	1.94591	0.503127	25.1439	0	-0.558162	-0.558162	-0.141787	-0.324121	-0.265482	-0.55413	-0.247785	-0.490381	0.60089	0.590657	1.44294	0.366682	-0.302256	0.0913585	0.0913585	0	11	2.3979
157	4	-0.013543	2019	-0.0038003	4	1	0.25	150000	11.9184	中联重科	7	0.571429	C35	0.417625	专用设备制造业	17.59	湖南辖区	工程机械	771.11	-0.0128	15.3555	0.5706	0.1081	A	93000000000	25.2608	6.64783	1.94591	-0.227196	25.2608	0	-0.490381	-0.490381	-0.047883	-0.075477	-0.152555	-0.141787	-0.250498	-1.08567	0.322907	0.30598	0.44088	-0.818983	-0.189329	0.0358455	0.0358455	0	11	2.3979
157	4	-0.053651	2020	-0.0042597	4	1	0.25	150000	11.9184	中联重科	7	0.571429	C35	0.294902	专用设备制造业	17.45	湖南辖区	工程机械	825.24	0.0202	22.2969	0.5882	0.1536	A	120000000000	25.4792	6.71567	1.94591	-0.990405	25.4792	0	-1.08567	-1.08567	-1.56818	-1.70186	0.240752	-0.047883	0	0	0.318992	0.302382	0.433449	-0.835981	0.203978	0.041607	0.041607	0	10	2.30259
158	4	-0.0523726	2014	-0.0015966	3	1	0.333333	0	0	常山北明	9	0.333333	C17	-0.27795	纺织业	48.06	河北辖区	IT服务	730.34	-0.1024	31.2085	0.5545	0.0098	A	5700000000	22.4643	6.59351	2.19722	-0.966078	22.4643	1	-1.56889	-1.56889	-1.81253	-1.51875	0	0	-0.613568	-0.573556	0.128311	0.0971789	0.107639	-2.22897	-0.0367736	0.0013523	0.0034039	0	2	0.693147
158	4	0.0018294	2015	0.0023736	4	1	0.25	36000	10.4913	常山北明	11	0.363636	C17	0.344349	纺织业	27.32	河北辖区	IT服务	708.7	0.0651	66.4727	0.5035	0.0458	A	5600000000	22.4376	6.56343	2.3979	0.0653225	22.4376	1	-0.573556	-0.573556	-1.06461	-0.889237	0.682982	-1.81253	-0.535663	-0.704799	0.581211	0.571905	1.33593	0.289627	0.646208	0.417585	0.417585	0	10	2.30259
158	4	-0.0289848	2016	-0.0013573	4	1	0.25	60000	11.0021	常山北明	11	0.363636	C17	0.10404	纺织业	27.32	河北辖区	IT服务	542.35	-0.0594	30.5689	0.5514	0.0604	A	12000000000	23.1721	6.29591	2.3979	-0.521035	23.1721	1	-0.704799	-0.704799	-0.594103	-0.053189	-0.653525	-1.06461	-0.575901	-0.8308	0.284417	0.262733	0.356361	-1.03181	-0.690298	0.476512	0.476512	0	8	2.07944
158	4	0.0076102	2017	-0.0054986	4	1	0.25	60000	11.0021	常山北明	11	0.363636	C17	0.025527	纺织业	27.32	河北辖区	IT服务	711.09	0.0107	52.335	0.5299	0.059	A	13000000000	23.2719	6.5668	2.3979	0.175325	23.2719	1	-0.8308	-0.8308	-0.60621	-0.67692	0.117722	-0.594103	-0.535663	0.242312	0.209932	0.189673	0.23407	-1.45213	0.0809489	0.0065527	0.0065527	0	10	2.30259
158	4	0.0651358	2018	0.0006876	4	1	0.25	30000	10.3089	常山北明	11	0.363636	C17	-0.14202	纺织业	27.55	河北辖区	IT服务	655.33	-0.024	17.1907	0.5692	0.03	A	13000000000	23.254	6.48514	2.3979	1.26997	23.254	1	0.242312	0.242312	0.680718	0.56592	-0.247415	-0.60621	-0.582344	-0.885035	0.38146	0.362716	0.569159	-0.563595	-0.284189	0.0807631	0.0807631	0	3	1.09861
158	4	-0.0088327	2019	-0.0038003	4	1	0.25	120000	11.6952	常山北明	11	0.363636	I65	0.168802	软件和信息技术服务业	28.48	河北辖区	IT服务	615.05	-0.0284	30.1081	0.5818	0.0161	A	14000000000	23.3734	6.4217	2.3979	-0.137566	23.3734	1	-0.885035	-0.885035	-2.63286	-2.6611	-0.332145	0.680718	-0.588719	-0.461387	0.142127	0.12068	0.137242	-1.98601	-0.368919	0.136101	0.136101	0	7	1.94591
158	4	-0.0437417	2020	-0.0042597	4	1	0.25	120000	11.6952	常山北明	11	0.363636	I65	-0.208762	软件和信息技术服务业	28.48	河北辖区	IT服务	691.44	-0.0492	79.6857	0.5947	0.0177	A	14000000000	23.3545	6.53878	2.3979	-0.801842	23.3545	1	-0.461387	-0.461387	-0.883399	-1.01173	-0.575406	-2.63286	0	0	0.386147	0.371175	0.590267	-0.52718	-0.61218	0.374764	0.374764	0	8	2.07944
159	4	0.0542526	2014	-0.0015966	3	1	0.333333	30500	10.3255	国际实业	9	0.333333	F51	-0.165512	批发业	30.47	新疆辖区	石油贸易	714.62	0.0286	58.97	0.2645	0.0607	A	3000000000	21.8112	6.57175	2.19722	1.06287	21.8112	0	-0.120746	-0.120746	0.06114	0.251818	0.295309	0	-0.818828	-0.705531	0.160675	0.137991	0.16008	-1.83208	0.258535	0.0668404	0.0668404	0	8	2.07944
159	4	-0.0058842	2015	0.0023736	3	1	0.333333	65000	11.0821	国际实业	9	0.333333	F51	-0.609897	批发业	29.64	新疆辖区	石油贸易	623.4	0.0962	100.673	0.2603	0.0275	A	3100000000	21.8451	6.43519	2.19722	-0.0814581	21.8451	0	-0.705531	-0.705531	0.260336	0.670699	1.0661	0.06114	0	0	0.8087	0.804449	4.11376	1.41434	1.02933	1.05952	1.05952	0	12	2.48491
159	4	0.0195851	2017	-0.0054986	3	1	0.333333	60000	11.0021	国际实业	9	0.333333	F51	-0.344591	批发业	29.64	新疆辖区	石油贸易	603.52	0.0047	58.0644	0.3105	-0.034	A	3100000000	21.8599	6.40278	2.19722	0.403192	21.8599	0	-0.73071	-0.73071	-1.78351	-1.49818	0.0517099	0	-0.76856	-1.03276	0.158355	0.136775	0.158446	-1.84234	0.0149362	0.0002231	0.0034039	0	14	2.63906
159	4	-0.0127529	2018	0.0006876	3	1	0.333333	77200	11.2542	国际实业	9	0.333333	F51	0.548817	批发业	29.64	新疆辖区	石油贸易	696.49	0.0345	29.9186	0.2185	0.0233	A	2800000000	21.7391	6.54605	2.19722	-0.212163	21.7391	0	-1.03276	-1.03276	-1.57826	-1.65937	0.388268	-1.78351	-0.777159	-1.82803	0.419953	0.40508	0.680899	-0.384342	0.351495	0.123549	0.123549	0	14	2.63906
159	4	-0.027394	2019	-0.0038003	3	1	0.333333	74200	11.2145	国际实业	9	0.333333	F51	-0.318721	批发业	24.67	新疆辖区	石油贸易	553.21	0.0173	140.531	0.2246	0.0119	A	2700000000	21.7026	6.31574	2.19722	-0.490764	21.7026	0	-1.82803	-1.81049	-2.63511	-2.50167	0.194011	-1.57826	-0.785666	-0.564906	0.392509	0.377322	0.605966	-0.500931	0.157238	0.0247237	0.0247237	0	15	2.70805
159	4	0.0586297	2020	-0.0042597	3	1	0.333333	81200	11.3047	国际实业	9	0.333333	F51	0.134194	批发业	23.67	新疆辖区	石油贸易	677.74	0.0568	77.369	0.1812	0.0387	A	2700000000	21.726	6.51876	2.19722	1.14617	21.726	0	-0.564906	-0.564906	-0.879422	-0.848732	0.642105	-2.63511	0	0	0.367044	0.351606	0.542272	-0.611988	0.605332	0.366426	0.366426	0	11	2.3979
301	4	-0.0552174	2014	-0.0015966	3	1	0.333333	50000	10.8198	东方盛虹	7	0.428571	D44	-0.235171	电力、热力生产和供应业	36.69	江苏辖区	涤纶	622.19	0.1265	27.0197	0.2155	0.0719	A	4000000000	22.1013	6.43325	1.94591	-1.02021	22.1013	1	-1.07434	-1.07434	-1.89836	-1.28902	1.3687	0	-0.421419	-0.748881	0.327867	0.313255	0.456145	-0.784943	1.33193	1.77403	1.77403	0	9	2.19722
301	4	-0.0255336	2015	0.0023736	3	1	0.333333	60000	11.0021	东方盛虹	7	0.428571	D44	-0.128838	电力、热力生产和供应业	37.45	江苏辖区	涤纶	623.45	0.0199	73.0465	0.264	0.0514	A	4000000000	22.1063	6.43527	1.94591	-0.455364	22.1063	1	-0.748881	-0.748881	-0.300094	0.025411	0.218942	-1.89836	-0.367911	-0.515119	0.760148	0.754818	3.0786	1.12448	0.182168	0.0331852	0.0331852	0	6	1.79176
301	4	-0.0013263	2016	-0.0013573	3	1	0.333333	60000	11.0021	东方盛虹	7	0.428571	D44	0.068519	电力、热力生产和供应业	26.51	江苏辖区	涤纶	662.26	-0.1466	26.0844	0.3022	0.0425	A	5000000000	22.3262	6.49566	1.94591	0.0052736	22.3262	1	-0.515119	-0.515119	-1.86124	-1.38309	-1.61291	-0.300094	0	0	0.291113	0.269631	0.369171	-0.996494	-1.64968	2.72145	2.72145	0	8	2.07944
301	4	-0.0398937	2018	0.0006876	3	2	0.666667	120000	11.6952	东方盛虹	7	0.428571	D44	-0.090758	电力、热力生产和供应业	68.71	江苏辖区	涤纶	710.29	-0.0003	17.305	0.4075	0.0653	A	13000000000	23.3258	6.56567	1.94591	-0.728619	23.3258	0	-1.35062	-1.35062	0.046389	-0.012634	-0.0035086	0	-0.399973	-0.356047	0.223393	0.199125	0.248634	-1.39177	-0.0402822	0.0016227	0.0034039	0	20	2.99573
301	4	-0.0130659	2019	-0.0038003	3	2	0.666667	204000	12.2259	东方盛虹	7	0.428571	C28	19.9622	化学纤维制造业	68.71	江苏辖区	涤纶	698.37	-0.1848	13.0014	0.5634	0.1054	A	30000000000	24.1121	6.54875	1.94591	-0.218117	24.1121	0	-0.356047	-0.356047	-1.2002	-1.12216	-2.25934	0.046389	-0.404351	-0.651234	0.314317	0.297175	0.42283	-0.860785	-2.29611	5.27215	2.75196	0	38	3.63759
301	4	-0.0153877	2020	-0.0042597	3	2	0.666667	110000	11.6082	东方盛虹	7	0.428571	C28	-0.228684	化学纤维制造业	57.26	江苏辖区	涤纶	625.83	-0.0816	22.8083	0.6417	0.0139	A	49000000000	24.6209	6.43908	1.94591	-0.262299	24.6209	0	-0.651234	-0.651234	-2.92184	-2.92408	-0.947232	-1.2002	0	0	0.109809	0.0880969	0.0966077	-2.3371	-0.984006	0.968267	0.968267	0	42	3.73767
333	4	-0.0134427	2015	0.0023736	5	3	0.6	300000	12.6115	美的集团	12	0.416667	C38	0.02048	电气机械及器材制造业	35.07	广东辖区	空调	866.62	-0.0772	30.5353	0.5651	0.2432	A	130000000000	25.6237	6.7646	2.48491	-0.225289	25.6237	0	-0.221911	-0.221911	-0.14036	-0.244779	-0.973611	0	-0.0607027	-1.21137	0.167216	0.14871	0.174688	-1.74476	-1.01038	1.02088	1.02088	0	22	3.09104
333	4	-0.0208782	2016	-0.0013573	4	2	0.5	300000	12.6115	美的集团	10	0.4	C38	-0.094373	电气机械及器材制造业	34.75	广东辖区	空调	429.01	-0.1667	15.7974	0.5957	0.23	A	160000000000	25.817	6.06148	2.30259	-0.366777	25.817	0	-1.21137	-1.21137	-1.41238	-1.35412	-2.10234	-0.14036	-0.071014	-0.651827	0.0665418	0.0319693	0.0330251	-3.41049	-2.13912	4.57582	2.75196	0	30	3.4012
333	4	-0.0274042	2017	-0.0054986	4	2	0.5	300000	12.6115	美的集团	10	0.4	C38	0.607211	电气机械及器材制造业	33.71	广东辖区	空调	882.74	-0.0752	11.7148	0.6658	0.2244	A	240000000000	26.213	6.78303	2.30259	-0.490959	26.213	0	-0.651827	-0.651827	-0.28636	-0.37919	-0.948388	-1.41238	-0.0660524	-0.32983	0.0440551	0.0195437	0.0199333	-3.91537	-0.985161	0.970543	0.970543	0	20	2.99573
333	4	0.0157453	2018	0.0006876	3	1	0.333333	0	0	美的集团	9	0.333333	C38	0.105872	电气机械及器材制造业	33.2	广东辖区	空调	669.58	-0.0279	9.59899	0.6494	0.2342	A	260000000000	26.271	6.50665	2.19722	0.330125	26.271	0	-0.32983	-0.32983	0.117472	-0.054818	0	-0.28636	-0.0669041	0.801422	0.586882	0.574363	1.34942	0.299676	-0.0367736	0.0013523	0.0034039	0	4	1.38629
333	4	0.0012062	2019	-0.0038003	4	1	0.25	450000	13.017	美的集团	8	0.5	C38	0.076483	电气机械及器材制造业	31.73	广东辖区	空调	738.34	-0.0164	8.59366	0.644	0.2351	A	300000000000	26.4335	6.6044	2.07944	0.053463	26.2969	0	0.801422	0.801422	-0.225556	-0.606454	-0.213479	0.117472	-0.0725946	0.0187549	0.441564	0.425139	0.739551	-0.301712	-0.250252	0.0626263	0.0626263	0	12	2.48491
333	4	0.0413288	2020	-0.0042597	3	1	0.333333	450000	13.017	美的集团	8	0.375	C38	0.022654	电气机械及器材制造业	30.86	广东辖区	空调	883.34	0.0046	8.65097	0.6553	0.2214	A	360000000000	26.6104	6.78371	2.07944	0.816948	26.2969	0	0.0187549	0.0187549	-0.588055	-0.707583	0.0598782	-0.225556	0	0	0.368555	0.353154	0.545962	-0.605206	0.0231046	0.0005338	0.0034039	0	11	2.3979
338	4	0.0268454	2014	-0.0015966	6	3	0.5	347784	12.7593	潍柴动力	18	0.333333	C36	0.264611	汽车制造业	24.22	山东辖区	汽车零部件	689.17	-0.0334	32.3289	0.6607	0.1416	A	120000000000	25.5142	6.53549	2.89037	0.541348	25.5142	1	-0.71514	-0.71514	-1.00383	-0.996604	-0.426162	0	-0.233555	-0.505959	0.219288	0.202316	0.253629	-1.37188	-0.462935	0.214309	0.214309	0	22	3.09104
338	4	-0.0488183	2015	0.0023736	5	2	0.4	270480	12.5079	潍柴动力	13	0.384615	C36	0.068711	汽车制造业	24.23	山东辖区	汽车零部件	626.08	0.1043	66.7204	0.6368	0.0518	A	110000000000	25.4671	6.43948	2.56495	-0.898444	25.4671	1	-0.505959	-0.505959	-0.012903	-0.258054	1.30458	-1.00383	-0.203901	-1.10309	0.595457	0.586467	1.41819	0.349378	1.26781	1.60733	1.60733	0	26	3.2581
338	4	0.0988815	2016	-0.0013573	5	2	0.4	300000	12.6115	潍柴动力	13	0.384615	C36	0.152463	汽车制造业	24.22	山东辖区	汽车零部件	664.21	-0.0206	22.488	0.7283	0.0807	A	160000000000	25.8231	6.4986	2.56495	1.91211	25.8231	1	-1.10309	-1.10309	-1.40168	-1.36625	-0.259798	-0.012903	-0.219217	0.102785	0.0945852	0.0671484	0.0719819	-2.63134	-0.296571	0.0879545	0.0879545	0	22	3.09104
338	4	0.0209027	2017	-0.0054986	5	2	0.4	270462	12.5079	潍柴动力	14	0.357143	C36	0.77369	汽车制造业	24.23	山东辖区	汽车零部件	761	0.0196	33.4661	0.7028	0.1629	A	160000000000	25.8203	6.63463	2.63906	0.428264	25.8203	1	0.102785	0.102785	0.166544	0.147187	0.245155	-1.40168	-0.219217	-0.476441	0.280305	0.261851	0.354741	-1.03637	0.208381	0.0434226	0.0434226	0	16	2.77259
338	4	0.0235882	2018	0.0006876	5	1	0.2	120000	11.6952	潍柴动力	15	0.333333	C36	0.050712	汽车制造业	24.23	山东辖区	汽车零部件	777.59	-0.0486	25.2212	0.6967	0.1867	A	190000000000	25.9684	6.6562	2.70805	0.479366	25.9684	1	-0.476441	-0.476441	0.000168	-0.254541	-0.568389	0.166544	-0.22167	-0.191897	0.448593	0.434454	0.768203	-0.263701	-0.605163	0.366222	0.366222	0	10	2.30259
338	4	-0.0102323	2019	-0.0038003	5	1	0.2	155000	11.9512	潍柴动力	15	0.333333	C36	0.104524	汽车制造业	24.43	山东辖区	汽车零部件	824.3	-0.0375	29.8145	0.7054	0.1706	A	230000000000	26.1715	6.71453	2.70805	-0.164198	26.1715	1	-0.191897	-0.191897	0.486673	0.257994	-0.448169	0.000168	-0.224096	-0.274864	0.661931	0.653479	1.88583	0.634367	-0.484943	0.23517	0.23517	0	7	1.94591
338	4	-0.025642	2020	-0.0042597	5	1	0.2	90000	11.4076	潍柴动力	15	0.333333	C36	0.163173	汽车制造业	24.43	山东辖区	汽车零部件	789.1	-0.0469	28.5845	0.7029	0.1402	A	230000000000	26.1824	6.67089	2.70805	-0.457425	26.1824	1	-0.274864	-0.274864	-0.672365	-0.754209	-0.535015	0.486673	0	0	0.408295	0.393863	0.649793	-0.431101	-0.571788	0.326942	0.326942	0	7	1.94591
401	4	-0.0066187	2014	-0.0015966	3	1	0.333333	0	0	冀东水泥	9	0.333333	C30	0.326841	非金属矿物制品业	38.63	河北辖区	水泥制造	268.5	-0.089	24.8217	0.695	-0.0207	A	44000000000	24.5087	5.59285	2.19722	-0.0954342	24.5087	1	-1.1077	-1.1077	-1.39937	-1.41692	0	0	0	0	0.394183	0.381014	0.615544	-0.485248	-0.0367736	0.0013523	0.0034039	0	12	2.48491
401	4	-0.0123896	2017	-0.0054986	3	2	0.666667	113300	11.6378	冀东水泥	9	0.333333	C30	0.255327	非金属矿物制品业	30	河北辖区	水泥制造	565.68	-0.0312	79.7426	0.7253	0.0116	A	41000000000	24.4485	6.33803	2.19722	-0.205248	24.4485	1	-1.03525	-1.03525	-0.764356	-0.576621	-0.363099	0	-0.365141	-1.20456	0.100216	0.0737517	0.0796241	-2.53044	-0.399873	0.159898	0.159898	0	12	2.48491
401	4	0.0175241	2018	0.0006876	3	2	0.666667	240000	12.3884	冀东水泥	9	0.333333	C30	0.941373	非金属矿物制品业	30	河北辖区	水泥制造	754.25	-0.0976	41.8223	0.6156	0.1074	A	59000000000	24.7938	6.62572	2.19722	0.363974	24.7938	1	-1.20456	-1.20456	-0.308591	-0.260161	-1.20911	-0.764356	-0.407675	-0.0411439	0.384208	0.364344	0.573178	-0.556559	-1.24588	1.55222	1.55222	0	26	3.2581
401	4	0.0298164	2019	-0.0038003	3	2	0.666667	240000	12.3884	冀东水泥	8	0.375	C30	1.51968	非金属矿物制品业	30	河北辖区	水泥制造	738.8	-0.0404	46.499	0.5252	0.1701	A	72000000000	25.0028	6.60503	2.07944	0.597882	25.0028	1	-0.0411439	-0.0411439	-0.150242	-0.178145	-0.500491	-0.308591	-0.412138	-0.527956	0.482554	0.469618	0.885434	-0.121677	-0.537265	0.288653	0.288653	0	20	2.99573
401	4	-0.0112365	2020	-0.0042597	3	2	0.666667	240000	12.3884	冀东水泥	7	0.428571	C30	-0.381078	非金属矿物制品业	30	河北辖区	水泥制造	647.46	-0.0117	46.881	0.4546	0.1612	A	60000000000	24.8173	6.47306	1.94591	-0.183307	24.8173	1	-0.527956	-0.527956	-0.933704	-0.839036	-0.144944	-0.150242	0	0	0.173254	0.153089	0.180762	-1.71057	-0.181718	0.0330214	0.0330214	0	18	2.89037
402	4	0.0243859	2017	-0.0054986	3	1	0.333333	71724	11.1806	金融街	9	0.333333	K70	0.22079	房地产业	30.09	北京辖区	房地产开发	804.99	0.1044	14.3444	0.7308	0.1217	A	120000000000	25.4941	6.69083	2.19722	0.494546	25.4941	1	-0.116146	-0.116146	-0.791449	-0.965855	1.16725	0	-0.475112	0.22164	0.0957173	0.0725306	0.0782026	-2.54845	1.13048	1.27798	1.27798	0	13	2.56495
402	4	-0.0051542	2018	0.0006876	3	1	0.333333	180000	12.1007	金融街	9	0.333333	K70	-0.347321	房地产业	31.14	北京辖区	房地产开发	683.56	0.1147	8.29755	0.7496	0.1085	A	140000000000	25.6358	6.52731	2.19722	-0.0675672	25.6358	1	0.22164	0.22164	0.592928	0.576661	1.38795	-0.791449	-0.480427	0.798397	0.632389	0.622963	1.65226	0.502144	1.35118	1.82568	1.82568	0	19	2.94444
402	4	0.0257616	2019	-0.0038003	3	1	0.333333	180000	12.1007	金融街	9	0.333333	K70	0.435799	房地产业	31.14	北京辖区	房地产开发	660.48	0.0264	6.50076	0.7594	0.1057	A	160000000000	25.8108	6.49297	2.19722	0.520724	25.8108	1	0.798397	0.798397	0.22062	0.293036	0.319459	0.592928	-0.485686	0.680288	0.550146	0.538899	1.16872	0.155913	0.282685	0.0799109	0.0799109	0	23	3.13549
402	4	-0.0209874	2020	-0.0042597	3	1	0.333333	181600	12.1096	金融街	9	0.333333	K70	-0.383611	房地产业	31.14	北京辖区	房地产开发	545.94	-0.0351	5.73748	0.7648	0.0557	A	170000000000	25.8548	6.30251	2.19722	-0.368855	25.8548	1	0.680288	0.680288	0.26143	0.240896	-0.425046	0.22062	0	0	0.584588	0.574456	1.34994	0.300056	-0.461819	0.213277	0.213277	0	18	2.89037
404	4	0.0164931	2014	-0.0015966	3	2	0.666667	253000	12.4411	长虹华意	9	0.333333	C34	-0.000343	通用设备制造业	28.81	江西辖区	家电零部件	676.5	-0.0548	53.7374	0.5916	0.1073	A	6600000000	22.611	6.51693	2.19722	0.344355	22.611	1	0.378153	0.378153	-0.527747	0.053113	-0.681775	0	-0.0121462	-0.333312	0.460922	0.449203	0.815552	-0.203891	-0.718548	0.516312	0.516312	0	16	2.77259
404	4	-0.0654932	2015	0.0023736	3	2	0.666667	253000	12.4411	长虹华意	9	0.333333	C34	-0.10025	通用设备制造业	28.81	江西辖区	家电零部件	725.85	-0.0302	116.556	0.5747	0.1119	A	7000000000	22.6692	6.58734	2.19722	-1.21575	22.6692	1	-0.333312	-0.333312	-0.092628	-0.036042	-0.375723	-0.527747	-0.010604	-0.775529	0.706552	0.700031	2.33368	0.847445	-0.412496	0.170153	0.170153	0	12	2.48491
404	4	-0.0340236	2016	-0.0013573	3	3	1	346500	12.7556	长虹华意	9	0.333333	C34	0.015888	通用设备制造业	28.81	江西辖区	家电零部件	714.17	-1.3045	44.6722	0.5989	0.1218	A	7200000000	22.6993	6.57112	2.19722	-0.616918	22.6993	1	-0.775529	-0.775529	-0.27483	-0.253946	-16.6397	-0.092628	-0.010604	0.328387	0.193227	0.168779	0.20305	-1.59431	-16.6765	278.106	2.75196	0.693147	40	3.68888
404	4	0.0179535	2017	-0.0054986	3	3	1	379500	12.8466	长虹华意	8	0.375	C34	0.127024	通用设备制造业	28.95	江西辖区	家电零部件	747.6	0.0673	28.7974	0.6029	0.0535	A	9500000000	22.9754	6.61687	2.07944	0.372144	22.9754	1	0.328387	0.328387	0.485027	0.460505	0.864577	-0.27483	-0.0114005	-0.464229	0.391746	0.373314	0.595695	-0.518026	0.827803	0.685258	0.685258	0.693147	36	3.58352
404	4	-0.0052543	2018	0.0006876	3	2	0.666667	253000	12.4411	长虹华意	9	0.333333	C34	0.098187	通用设备制造业	29.98	江西辖区	家电零部件	623.56	0.0021	13.499	0.5825	0.0389	A	10000000000	23.0403	6.43544	2.19722	-0.0694718	23.0403	1	-0.464229	-0.464229	-0.764177	-0.42479	0.0261264	0.485027	-0.0115281	0.939932	0.689083	0.681111	2.13589	0.758881	-0.0106472	0.0001134	0.0034039	0	24	3.17805
404	4	-0.018114	2019	-0.0038003	3	2	0.666667	253000	12.4411	长虹华意	9	0.333333	C34	-0.072531	通用设备制造业	30.6	江西辖区	家电零部件	702.8	-0.0616	15.8682	0.5842	0.0235	A	10000000000	23.0224	6.55507	2.19722	-0.314177	23.0224	1	0.939932	0.939932	-0.340995	-0.445933	-0.766374	-0.764177	-0.0116543	-0.0973319	0.763321	0.757404	3.12208	1.1385	-0.803148	0.645047	0.645047	0	16	2.77259
404	4	0.0051919	2020	-0.0042597	3	2	0.666667	253000	12.4411	长虹华意	8	0.375	C34	0.090078	通用设备制造业	30.6	江西辖区	家电零部件	695.68	-0.031	37.9985	0.5963	0.0411	A	11000000000	23.0997	6.54489	2.07944	0.129307	23.0997	1	-0.0973319	-0.0973319	-0.785221	-0.640716	-0.385676	-0.340995	0	0	0.306615	0.289703	0.407863	-0.896825	-0.422449	0.178463	0.178463	0	16	2.77259
407	4	-0.0544996	2014	-0.0015966	4	1	0.25	60000	11.0021	胜利股份	11	0.363636	C26	0.129347	化学原料及化学制品制造业	15.14	山东辖区	燃气	733.09	0.0008	30.6368	0.5063	0.0262	A	3600000000	22.0147	6.59727	2.3979	-1.00655	22.0147	0	0.643769	0.643769	-0.658906	-0.7263	0.0088017	0	-0.0240425	-0.551888	0.304918	0.277114	0.383345	-0.958821	-0.0279719	0.0007824	0.0034039	0	13	2.56495
407	4	0.0692091	2015	0.0023736	4	2	0.5	0	0	胜利股份	11	0.363636	C26	0.00349	化学原料及化学制品制造业	15.4	山东辖区	燃气	615.1	0.0199	90.1475	0.4943	0.0198	A	4500000000	22.2307	6.42178	2.3979	1.34748	22.2307	0	-0.551888	-0.551888	-0.223184	0.00361	0	-0.658906	-0.0163781	-1.50537	0.684454	0.675925	2.08571	0.735108	-0.0367736	0.0013523	0.0034039	0	16	2.77259
407	4	-0.0124182	2016	-0.0013573	4	2	0.5	240000	12.3884	胜利股份	11	0.363636	D45	0.055949	燃气生产和供应业	15.4	山东辖区	燃气	625.81	-0.0701	47.3166	0.4145	-0.1291	A	4400000000	22.2016	6.43905	2.3979	-0.205793	22.2016	0	-1.50537	-1.50537	-1.22668	-1.16613	-0.868426	-0.223184	-0.0228833	0.830663	0.571411	0.540798	1.17769	0.163555	-0.9052	0.819387	0.819387	0	34	3.52636
407	4	-0.0184184	2017	-0.0054986	4	3	0.75	360000	12.7939	胜利股份	9	0.444444	D45	0.444625	燃气生产和供应业	9.33	山东辖区	燃气	653.57	-0.0734	30.5786	0.4651	0.0455	A	4200000000	22.1635	6.48245	2.19722	-0.31997	22.1635	0	0.830663	0.830663	-0.536278	-0.205398	-0.939069	-1.22668	-0.0246022	-1.08893	0.238538	0.215463	0.274637	-1.2923	-0.975843	0.952269	0.952269	0	27	3.29584
407	4	0.172771	2018	0.0006876	4	2	0.5	120000	11.6952	胜利股份	10	0.4	D45	0.259249	燃气生产和供应业	9.33	山东辖区	燃气	720.15	0.0003	30.2742	0.5741	0.0665	A	6400000000	22.5838	6.57946	2.30259	3.31813	22.5838	0	-1.08893	-1.08893	-0.743672	-0.39203	0.0035086	-0.536278	-0.0248775	1.12869	0.590448	0.579946	1.38065	0.322553	-0.033265	0.0011066	0.0034039	0	14	2.63906
407	4	-0.0131566	2019	-0.0038003	4	2	0.5	240000	12.3884	胜利股份	10	0.4	D45	0.392829	燃气生产和供应业	9.99	山东辖区	燃气	603.66	-0.0281	28.6406	0.5526	0.07	A	6400000000	22.5838	6.40301	2.30259	-0.219843	22.5838	0	1.12869	1.12869	0.376333	0.394062	-0.348114	-0.743672	-0.0251498	-0.621313	0.735651	0.729043	2.69062	0.989771	-0.384887	0.148138	0.148138	0	10	2.30259
407	4	0.0341542	2020	-0.0042597	4	2	0.5	240000	12.3884	胜利股份	10	0.4	D45	-0.356627	燃气生产和供应业	9.99	山东辖区	燃气	649.17	0.0123	29.7871	0.5703	0.0743	A	6500000000	22.5965	6.47569	2.30259	0.680424	22.5965	0	-0.621313	-0.621313	-0.157634	-0.01952	0.152377	0.376333	0	0	0.374053	0.358786	0.559543	-0.580635	0.115604	0.0133642	0.0133642	0	14	2.63906
408	4	0.0191203	2015	0.0023736	3	3	1	250000	12.4292	藏格矿业	8	0.375	F51	1.0973	批发业	19.69	青海辖区	钾肥		-0.0594	95.04	0.834	-0.7866	A	460000000	19.939		2.07944	0.394348	20.0107	0	-0.0903476	-0.0903476	-0.402681	-0.041388	-0.738295	0	-0.0600114	-0.846766	0.648525	0.639738	1.77576	0.574226	-0.775069	0.600732	0.600732	0	35	3.55535
408	4	-0.0013452	2016	-0.0013573	3	1	0.333333	100000	11.5129	藏格矿业	9	0.333333	F51	-0.999906	批发业	43.67	青海辖区	钾肥		0.3513	31.4483	0.1865	0.1535	A	7200000000	22.6974		2.19722	0.0049138	22.6974	0	-0.846766	-0.846766	-0.877549	-0.873146	4.04449	-0.402681	0	0	0.349524	0.329812	0.492119	-0.709034	4.00772	16.0618	2.75196	0	4	1.38629
408	4	0.0154288	2018	0.0006876	3	1	0.333333	100000	11.5129	藏格矿业	9	0.333333	C26	0.054397	化学原料及化学制品制造业	43.08	青海辖区	钾肥		0.0807	22.1391	0.2078	0.1143	A	8300000000	22.842		2.19722	0.324103	22.842	0	0.0994502	0.0994502	-1.08616	-1.00959	0.929093	0	-0.0652412	0.146245	0.397626	0.377547	0.606547	-0.499973	0.892319	0.796234	0.796234	0	13	2.56495
408	4	-0.0291295	2019	-0.0038003	3	1	0.333333	37600	10.5348	藏格矿业	9	0.333333	C26	-0.367561	化学原料及化学制品制造业	43.08	青海辖区	钾肥		0.0329	48.3619	0.1801	0.039	A	8900000000	22.9099		2.19722	-0.523789	22.9099	0	0.146245	0.146245	-0.091098	0.004394	0.346594	-1.08616	-0.0659553	0.151067	0.227628	0.208318	0.263134	-1.33509	0.30982	0.0959884	0.0959884	0	7	1.94591
408	4	0.106722	2020	-0.0042597	3	1	0.333333	100000	11.5129	藏格矿业	9	0.333333	C26	0.102185	化学原料及化学制品制造业	43.08	青海辖区	钾肥		0.0615	36.4373	0.0876	0.0289	A	9600000000	22.9896		2.19722	2.06131	22.9896	0	0.151067	0.151067	0.778578	0.72352	0.708045	-0.091098	0	0	0.116983	0.0954463	0.105518	-2.24888	0.671271	0.450605	0.450605	0	10	2.30259
411	4	0.0054901	2014	-0.0015966	3	2	0.666667	160000	11.9829	英特集团	9	0.333333	F51	0.153608	批发业	21.35	浙江辖区	医药商业	765.64	0.0051	19.8138	0.7377	0.0939	A	5600000000	22.4392	6.64071	2.19722	0.134981	22.4392	1	-0.982436	-0.982436	-0.227186	-0.249678	0.0611129	0	-0.255155	-0.826567	0.186749	0.166914	0.200356	-1.60766	0.0243393	0.0005924	0.0034039	0	14	2.63906
411	4	-0.0335135	2015	0.0023736	3	1	0.333333	4200	8.34284	英特集团	9	0.333333	F51	0.11245	批发业	21.54	浙江辖区	医药商业	722.94	0.0386	58.1505	0.7526	0.1015	A	6800000000	22.6362	6.58333	2.19722	-0.607211	22.6362	1	-0.826567	-0.826567	-0.664339	-0.425858	0.322034	-0.227186	-0.296333	-0.115144	0.625764	0.609493	1.56077	0.445182	0.28526	0.0813733	0.0813733	0	1	0
411	4	0.0078131	2016	-0.0013573	3	1	0.333333	100000	11.5129	英特集团	9	0.333333	F51	0.091815	批发业	21.54	浙江辖区	医药商业	677.14	-0.0039	37.6801	0.7572	0.1131	A	6900000000	22.6603	6.51788	2.19722	0.179184	22.6603	1	-0.115144	-0.115144	0.296887	0.351073	-0.0449004	-0.664339	-0.314988	0.337205	0.516265	0.501606	1.00645	0.0064247	-0.081674	0.0066706	0.0066706	0	7	1.94591
411	4	0.0045738	2017	-0.0054986	3	1	0.333333	100000	11.5129	英特集团	8	0.375	F51	0.100314	批发业	29.88	浙江辖区	医药商业	697.37	0.0212	12.1016	0.7903	0.1005	A	8500000000	22.8656	6.54732	2.07944	0.117546	22.8656	1	0.337205	0.337205	0.030543	0.120395	0.244074	0.296887	-0.318592	1.58298	0.17725	0.155599	0.184271	-1.69135	0.2073	0.0429734	0.0429734	0	9	2.19722
411	4	0.0321381	2018	0.0006876	3	1	0.333333	100000	11.5129	英特集团	9	0.333333	F51	0.135368	批发业	29.88	浙江辖区	医药商业	737.66	0.0159	23.7813	0.7683	0.1075	A	9400000000	22.9643	6.60348	2.19722	0.642062	22.9643	1	1.58298	1.58298	2.19958	1.93701	0.183056	0.030543	-0.322157	0.786049	0.206476	0.186129	0.228696	-1.47536	0.146282	0.0213984	0.0213984	0	9	2.19722
411	4	-0.0332992	2019	-0.0038003	3	1	0.333333	100000	11.5129	英特集团	9	0.333333	F51	0.168636	批发业	24.9	浙江辖区	医药商业	743.9	-0.0086	19.8119	0.7241	0.1136	A	10000000000	23.0284	6.61191	2.19722	-0.603133	23.0284	1	0.786049	0.786049	0.76614	0.667509	-0.0990112	2.19958	-0.325683	-1.34311	0.51811	0.506063	1.02455	0.0242535	-0.135785	0.0184375	0.0184375	0	15	2.70805
411	4	0.0251145	2020	-0.0042597	3	1	0.333333	100000	11.5129	英特集团	8	0.375	F51	-0.007147	批发业	24.9	浙江辖区	医药商业	735.99	0.0176	96.4363	0.715	0.1069	A	11000000000	23.1523	6.60122	2.07944	0.508411	23.1523	1	-1.34311	-1.34311	-1.67893	-1.62785	0.202627	0.76614	0	0	0.0789158	0.0564503	0.0598276	-2.81629	0.165854	0.0275075	0.0275075	0	9	2.19722
413	4	0.023276	2014	-0.0015966	3	2	0.666667	81000	11.3022	东旭光电	7	0.428571	C39	2.01834	计算机、通信和其他电子设备制造业	14.65	河北辖区	显示器件	668.2	0.0558	32.4243	0.4806	0.1404	A	10000000000	23.028	6.50459	1.94591	0.473426	23.028	0	-0.638513	-0.638513	-0.547974	-0.506746	0.630663	0	-0.531649	-1.53889	0.115514	0.0939408	0.103681	-2.26644	0.593889	0.352705	0.352705	0	32	3.46574
413	4	0.0044957	2015	0.0023736	3	2	0.666667	100000	11.5129	东旭光电	7	0.428571	C39	0.942912	计算机、通信和其他电子设备制造业	21.64	河北辖区	显示器件	719.01	-0.0276	103.574	0.4944	0.0956	A	14000000000	23.3659	6.57787	1.94591	0.116058	23.3659	0	-1.53889	-1.53889	-1.47787	-1.38589	-0.317757	-0.547974	-0.478609	-1.05907	0.347469	0.331933	0.496856	-0.699456	-0.35453	0.125692	0.125692	0	42	3.73767
413	4	-0.0127787	2016	-0.0013573	3	2	0.666667	100000	11.5129	东旭光电	7	0.428571	C39	0.847131	计算机、通信和其他电子设备制造业	11.32	河北辖区	显示器件	637.11	0.0354	100.149	0.5073	0.0568	A	33000000000	24.2343	6.45694	1.94591	-0.212653	24.2343	0	-1.05907	-1.05907	-2.10228	-2.1927	0.407558	-1.47787	-0.439846	0.739554	0.0761575	0.0481622	0.0505992	-2.98382	0.370784	0.137481	0.137481	0	36	3.58352
413	4	0.0116354	2017	-0.0054986	3	2	0.666667	100000	11.5129	东旭光电	6	0.5	C39	0.610406	计算机、通信和其他电子设备制造业	15.9	河北辖区	显示器件	674.69	0.0386	50.8126	0.5264	0.0605	A	48000000000	24.5892	6.51425	1.79176	0.251918	24.5892	0	0.739554	0.739554	-0.385396	-0.168794	0.444399	-2.10228	-0.514561	-0.133945	0.207328	0.17797	0.216501	-1.53016	0.407625	0.166158	0.166158	0	38	3.63759
413	4	-0.0118456	2018	0.0006876	3	2	0.666667	100000	11.5129	东旭光电	7	0.428571	C39	1.19397	计算机、通信和其他电子设备制造业	15.97	河北辖区	显示器件	671.1	0.0421	24.3353	0.5395	0.0679	A	73000000000	25.0079	6.50892	1.94591	-0.194897	25.0079	0	-0.133945	-0.133945	0.482849	0.567185	0.484694	-0.385396	-0.48478	-0.174836	0.662591	0.65394	1.88967	0.636403	0.44792	0.200633	0.200633	0	54	3.98898
413	4	-0.0081239	2019	-0.0038003	3	2	0.666667	179200	12.0963	东旭光电	7	0.428571	C39	-0.238526	计算机、通信和其他电子设备制造业	15.97	河北辖区	显示器件		0.0473	49.8366	0.5349	-0.0494	A	72000000000	25.0032		1.94591	-0.124078	25.0032	0	-0.174836	-0.174836	2.48731	2.32824	0.572153	0.482849	-0.526013	-0.612903	0.44109	0.424651	0.738076	-0.303709	0.535379	0.286631	0.286631	0	33	3.49651
413	4	0.0102622	2020	-0.0042597	3	1	0.333333	105000	11.5617	东旭光电	7	0.428571	C39	-0.635295	计算机、通信和其他电子设备制造业	15.97	河北辖区	显示器件	144.78	-0.0472	51.5097	0.5586	-0.1214	A	70000000000	24.9748	4.97522	1.94591	0.225788	24.9748	0	-0.612903	-0.612903	-0.905029	-0.959102	-0.545713	2.48731	0	0	0.318375	0.30175	0.432151	-0.83898	-0.582487	0.339291	0.339291	0	14	2.63906
415	4	0.0325124	2017	-0.0054986	3	1	0.333333	142900	11.8699	渤海租赁	9	0.333333	L71	0.481368	租赁业	34.91	新疆辖区	多元金融	768.32	-0.0406	13.3222	0.8821	0.0891	A	310000000000	26.4627	6.64421	2.19722	0.649183	26.2969	0	-0.31176	-0.31176	-1.24887	-1.06472	-0.481918	0	0	0	0.352805	0.336211	0.506502	-0.680227	-0.518692	0.269041	0.269041	0	11	2.3979
415	4	-0.0045829	2019	-0.0038003	3	1	0.333333	142900	11.8699	渤海租赁	9	0.333333	L71	0.065545	租赁业	30.31	新疆辖区	多元金融	632.21	-0.0107	16.541	0.7945	0.0609	A	270000000000	26.305	6.44922	2.19722	-0.056696	26.2969	0	1.09812	1.09812	-0.795863	-0.598158	-0.127008	0	0.0389247	-0.392555	0.757868	0.751815	3.02926	1.10832	-0.163782	0.0268244	0.0268244	0	9	2.19722
415	4	-0.0248099	2020	-0.0042597	3	1	0.333333	142900	11.8699	渤海租赁	9	0.333333	L71	-0.293407	租赁业	28.02	新疆辖区	多元金融	409.34	-0.0075	15.9374	0.8339	-0.2069	A	290000000000	26.3926	6.01455	2.19722	-0.441593	26.2969	0	-0.392555	-0.392555	-0.695621	-0.92457	-0.0890243	-0.795863	0	0	0.338875	0.32275	0.476559	-0.741164	-0.125798	0.0158251	0.0158251	0	5	1.60944
416	4	-0.100297	2014	-0.0015966	3	2	0.666667	96000	11.4721	民生控股	9	0.333333	F52	-0.029289	零售业	22.56	青岛辖区	多元金融	593.64	0.3211	17.116	0.0498	0.1122	A	1000000000	20.7581	6.38627	2.19722	-1.87802	20.7581	0	-0.715643	-0.715643	-1.29622	-0.967038	3.68369	0	0	0	0.340025	0.321693	0.474258	-0.746004	3.64692	13.3	2.75196	0	12	2.48491
416	4	0.017573	2017	-0.0054986	3	2	0.666667	160000	11.9829	民生控股	8	0.375	J69	-0.77553	其他金融业	22.56	青岛辖区	多元金融	660.86	0.1848	20.8014	0.0424	0.033	A	940000000	20.6643	6.49354	2.07944	0.364904	20.6643	0	-0.282365	-0.282365	-1.06709	-0.842737	2.21444	0	-0.002352	-0.318307	0.21559	0.195477	0.242973	-1.41481	2.17767	4.74225	2.75196	0	17	2.83321
416	4	-0.0795406	2018	0.0006876	3	2	0.666667	176000	12.0782	民生控股	9	0.333333	J69	0.128718	其他金融业	22.56	青岛辖区	多元金融	658.12	0.0077	33.0169	0.0221	0.0252	A	900000000	20.6176	6.48939	2.19722	-1.48305	20.6176	0	-0.318307	-0.318307	-0.57998	-0.598614	0.0930024	-1.06709	-0.0023783	-0.986418	0.623606	0.613955	1.59037	0.463967	0.0562288	0.0031617	0.0034039	0	16	2.77259
416	4	-0.0001046	2019	-0.0038003	3	2	0.666667	162500	11.9984	民生控股	9	0.333333	J69	0.0243	其他金融业	22.56	青岛辖区	多元金融	669.3	-0.0137	64.2602	0.0266	0.0341	A	930000000	20.6472	6.50623	2.19722	0.0285197	20.6472	0	-0.986418	-0.986418	-0.895375	-0.884744	-0.164379	-0.57998	-0.0024043	-0.26189	0.31182	0.294616	0.417667	-0.87307	-0.201152	0.0404622	0.0404622	0	8	2.07944
416	4	0.002336	2020	-0.0042597	3	3	1	267600	12.4972	民生控股	9	0.333333	J69	-0.18635	其他金融业	22.56	青岛辖区	多元金融	660.36	-0.1227	52.108	0.0491	0.0406	A	930000000	20.6465	6.49278	2.19722	0.0749632	20.6465	0	-0.26189	-0.26189	-0.460027	-0.495919	-1.53341	-0.895375	0	0	0.295824	0.278649	0.386288	-0.951172	-1.57019	2.46548	2.46548	0	27	3.29584
418	4	0.0289535	2015	0.0023736	3	1	0.333333	33300	10.4133	小天鹅A	9	0.333333	C38	0.226746	电气机械及器材制造业	37.78	江苏辖区	洗衣机	732.98	-0.2205	35.143	0.5821	0.1759	A	13000000000	23.2558	6.59712	2.19722	0.581461	23.2558	0	-0.598862	-0.598862	-0.086375	-0.090081	-2.29614	0	-0.287247	-0.654614	0.267833	0.251563	0.336117	-1.0903	-2.33291	5.44247	2.75196	0	3	1.09861
418	4	0.0789241	2016	-0.0013573	3	1	0.333333	100000	11.5129	小天鹅A	8	0.375	C38	0.254231	电气机械及器材制造业	37.78	江苏辖区	洗衣机	779.91	-0.2145	19.3356	0.6315	0.193	A	19000000000	23.6617	6.65918	2.07944	1.53234	23.6617	0	-0.654614	-0.654614	-0.347453	-0.430426	-2.46952	-0.086375	-0.308824	0.339606	0.0514923	0.0227496	0.0232792	-3.76019	-2.5063	6.28152	2.75196	0	5	1.60944
418	4	0.0270646	2017	-0.0054986	3	1	0.333333	100000	11.5129	小天鹅A	9	0.333333	C38	0.342143	电气机械及器材制造业	37.78	江苏辖区	洗衣机	760.9	-0.0313	10.5897	0.6149	0.2079	A	18000000000	23.6358	6.6345	2.19722	0.545518	23.6358	0	0.339606	0.339606	-0.284271	-0.302988	-0.360355	-0.347453	-0.287247	-0.151513	0.0799207	0.0563289	0.0596912	-2.81857	-0.397128	0.157711	0.157711	0	5	1.60944
418	4	0.0220058	2018	0.0006876	3	1	0.333333	100000	11.5129	小天鹅A	9	0.333333	C38	0.10532	电气机械及器材制造业	37.78	江苏辖区	洗衣机	743.31	-0.0386	10.1186	0.5863	0.2186	A	20000000000	23.6969	6.61111	2.19722	0.449256	23.6969	0	-0.151513	-0.151513	-0.381271	-0.295893	-0.444399	-0.284271	0	0	0.327681	0.307308	0.443642	-0.812736	-0.481173	0.231527	0.231527	0	7	1.94591
421	4	-0.0044849	2014	-0.0015966	3	1	0.333333	70000	11.1562	南京公用	8	0.375	S90	-0.056509	综合	30.06	江苏辖区	燃气	717.59	-0.1805	38.0748	0.3876	0.1188	A	2100000000	21.4498	6.5759	2.07944	-0.0548306	21.4498	1	-0.422367	-0.422367	-1.81103	-1.88791	-2.0137	0	-0.908432	-0.0696688	0.19354	0.16982	0.204558	-1.5869	-2.05048	4.20446	2.75196	0	12	2.48491
421	4	-0.152414	2015	0.0023736	3	1	0.333333	0	0	南京公用	8	0.375	D45	1.54766	燃气生产和供应业	49.53	江苏辖区	燃气	616.49	0.3742	69.6001	0.4745	0.1027	A	5700000000	22.4617	6.42404	2.07944	-2.86975	22.4617	1	-0.0696688	-0.0696688	0.027	0.781201	0	-1.81103	-0.844961	0.0818783	0.478907	0.465546	0.871069	-0.138035	-0.0367736	0.0013523	0.0034039	0	6	1.79176
421	4	-0.121175	2016	-0.0013573	3	1	0.333333	70000	11.1562	南京公用	8	0.375	D45	0.03742	燃气生产和供应业	49.53	江苏辖区	燃气	630.28	0.0932	43.2289	0.4919	0.0808	A	7000000000	22.6752	6.44616	2.07944	-2.27531	22.6752	1	0.0818783	0.0818783	0.343897	0.410728	1.03976	0.027	-0.908432	1.79903	0.169292	0.144119	0.168387	-1.78149	1.00299	1.00599	1.00599	0	8	2.07944
421	4	-0.0200399	2017	-0.0054986	3	1	0.333333	70000	11.1562	南京公用	9	0.333333	D45	-0.074905	燃气生产和供应业	49.53	江苏辖区	燃气	687.27	-0.3037	16.6867	0.6867	0.0729	A	7000000000	22.6752	6.53273	2.19722	-0.350825	22.6752	1	1.79903	1.62583	-0.16104	-0.026913	-3.38815	0.343897	-0.908432	-0.545717	0.707821	0.700329	2.33699	0.848865	-3.42493	11.7301	2.75196	0	11	2.3979
421	4	-0.013324	2018	0.0006876	3	1	0.333333	70000	11.1562	南京公用	8	0.375	D45	-0.028096	燃气生产和供应业	49.53	江苏辖区	燃气	609.69	-0.039	12.4306	0.6975	0.0697	A	11000000000	23.1139	6.41295	2.07944	-0.223029	23.1139	1	-0.545717	-0.545717	-0.226901	0.190994	-0.435094	-0.16104	-0.918595	0.852666	0.831526	0.827206	4.78724	1.56595	-0.471867	0.222659	0.222659	0	9	2.19722
421	4	0.0054636	2019	-0.0038003	3	1	0.333333	70000	11.1562	南京公用	9	0.333333	D45	0.131947	燃气生产和供应业	49.53	江苏辖区	燃气	652	0.1255	10.6075	0.7052	0.051	A	11000000000	23.1111	6.48004	2.19722	0.134476	23.1111	1	0.852666	0.852666	-0.137863	-0.119745	1.40011	-0.226901	-0.92865	-1.44677	0.740278	0.733785	2.75637	1.01391	1.36334	1.85868	1.85868	0	13	2.56495
421	4	-0.11234	2020	-0.0042597	3	1	0.333333	70000	11.1562	南京公用	9	0.333333	D45	1.70503	燃气生产和供应业	49.53	江苏辖区	燃气	704.47	0.2426	43.1967	0.6495	0.1536	A	11000000000	23.1207	6.55745	2.19722	-2.10718	23.1207	1	-1.44677	-1.44677	-1.8502	-1.78805	2.70651	-0.137863	0	0	0.00859588	-0.0155847	-0.0153456	0	2.66973	7.12747	2.75196	0	10	2.30259
422	4	0.0242699	2017	-0.0054986	3	1	0.333333	37500	10.5321	湖北宜化	9	0.333333	C26	-0.244637	化学原料及化学制品制造业	17.08	湖北辖区	氯碱		-0.0444	41.8737	0.9518	-3.2832	A	33000000000	24.2061		2.19722	0.492338	24.2061	1	0.673908	0.673908	0.538614	0.739138	-0.467625	0	-0.244679	0.769312	0.266361	0.244129	0.322977	-1.13017	-0.504399	0.254418	0.254418	0	11	2.3979
422	4	0.0084175	2018	0.0006876	3	1	0.333333	60000	11.0021	湖北宜化	9	0.333333	C26	0.107158	化学原料及化学制品制造业	17.08	湖北辖区	氯碱		0.0448	24.5103	0.9186	0.1613	A	25000000000	23.9355		2.19722	0.190686	23.9355	1	0.769312	0.769312	1.23257	1.30327	0.492894	0.538614	-0.280966	0.517389	0.395348	0.374498	0.598715	-0.512969	0.45612	0.208046	0.208046	0	20	2.99573
422	4	0.0204383	2019	-0.0038003	3	1	0.333333	60000	11.0021	湖北宜化	9	0.333333	C26	0.144218	化学原料及化学制品制造业	17.08	湖北辖区	氯碱		-0.0862	21.3474	0.9506	0.0928	A	24000000000	23.8928		2.19722	0.419428	23.8928	1	0.517389	0.517389	-0.116669	-0.205866	-0.948381	1.23257	-0.284041	0.186878	0.493302	0.480634	0.925426	-0.0775015	-0.985155	0.97053	0.97053	0	22	3.09104
422	4	0.0406352	2020	-0.0042597	3	2	0.666667	98700	11.4998	湖北宜化	9	0.333333	C26	-0.190815	化学原料及化学制品制造业	17.08	湖北辖区	氯碱		-0.0376	12.439	0.939	0.1593	A	22000000000	23.8062		2.19722	0.803751	23.8062	1	0.186878	0.186878	-0.503121	-0.506916	-0.432394	-0.116669	0	0	0.0825895	0.0602137	0.0640717	-2.74775	-0.469168	0.220118	0.220118	0	21	3.04452
423	4	0.0872283	2015	0.0023736	3	1	0.333333	120000	11.6952	东阿阿胶	9	0.333333	C27	0.51289	医药制造业	23.14	山东辖区	中药	718.13	0.1198	54.4354	0.1773	0.2312	A	7500000000	22.7328	6.57665	2.19722	1.69036	22.7328	1	-0.625976	-0.625976	-0.798411	-0.329315	1.40109	0	-0.0329878	-0.691876	0.432083	0.419463	0.722543	-0.324978	1.36432	1.86136	1.86136	0	4	1.38629
423	4	0.0488091	2016	-0.0013573	3	1	0.333333	120000	11.6952	东阿阿胶	9	0.333333	C27	0.035649	医药制造业	23.14	山东辖区	中药	718.46	0.1922	26.3185	0.1571	0.2212	A	9900000000	23.0208	6.57711	2.19722	0.959291	23.0208	1	-0.691876	-0.691876	-0.265657	-0.321399	2.24783	-0.798411	-0.0354657	0.259201	0.135841	0.109655	0.12316	-2.09427	2.21105	4.88875	2.75196	0	5	1.60944
423	4	-0.0622509	2017	-0.0054986	3	1	0.333333	120000	11.6952	东阿阿胶	9	0.333333	C27	0.124544	医药制造业	23.14	山东辖区	中药	695.7	0.0705	22.9455	0.2024	0.2071	A	9900000000	23.0208	6.54492	2.19722	-1.15405	23.0208	1	0.259201	0.259201	-0.30547	-0.239049	0.824515	-0.265657	-0.0354657	0.466216	0.0670789	0.0431579	0.0451045	-3.09877	0.787741	0.620536	0.620536	0	4	1.38629
423	4	0.007642	2018	0.0006876	3	1	0.333333	120000	11.6952	东阿阿胶	9	0.333333	C27	-0.02157	医药制造业	23.14	山东辖区	中药	622.66	0.1353	13.7571	0.1832	0.1842	A	12000000000	23.2407	6.434	2.19722	0.175929	23.2407	1	0.466216	0.466216	1.23916	1.05331	1.58237	-0.30547	-0.0358625	0.554159	0.472073	0.458536	0.846846	-0.166237	1.54559	2.38886	2.38886	0	6	1.79176
423	4	0.0167324	2019	-0.0038003	3	1	0.333333	120000	11.6952	东阿阿胶	9	0.333333	C27	-0.238279	医药制造业	23.14	山东辖区	中药	604.93	0.1689	17.4706	0.1399	-0.0444	A	14000000000	23.3366	6.40511	2.19722	0.348908	23.3366	1	0.554159	0.554159	0.978168	1.03686	1.97533	1.23917	-0.0362551	-0.372403	0.175647	0.155038	0.183485	-1.69562	1.93855	3.75799	2.75196	0	7	1.94591
423	4	-0.0066893	2020	-0.0042597	3	1	0.333333	120000	11.6952	东阿阿胶	9	0.333333	C27	-0.661137	医药制造业	23.14	山东辖区	中药	696.55	-0.0538	21.9254	0.1071	0.0042	A	11000000000	23.1387	6.54614	2.19722	-0.0967794	23.1387	1	-0.372403	-0.372403	-0.17293	-0.183815	-0.629204	0.978168	0	0	0.314869	0.298159	0.424824	-0.856081	-0.665978	0.443527	0.443527	0	8	2.07944
425	4	0.0274586	2014	-0.0015966	4	2	0.5	150000	11.9184	徐工机械	9	0.444444	C35	-0.021937	专用设备制造业	46.93	江苏辖区	工程机械	662.18	0.0202	23.4355	0.5816	0.0199	A	48000000000	24.594	6.49554	2.19722	0.553016	24.594	1	-1.36597	-1.36597	-1.40787	-0.739393	0.240752	0	-0.76512	-1.93623	0.175314	0.157386	0.186783	-1.67781	0.203978	0.041607	0.041607	0	13	2.56495
425	4	-0.0557421	2015	0.0023736	4	2	0.5	300000	12.6115	徐工机械	9	0.444444	C35	-0.285264	专用设备制造业	42.13	江苏辖区	工程机械	618.15	0.0373	69.9948	0.5176	-0.003	A	48000000000	24.5891	6.42673	2.19722	-1.0302	24.5891	1	-1.93623	-1.81049	-1.11348	-0.864173	0.47041	-1.40787	-0.673759	0.388565	0.203133	0.182701	0.223542	-1.49815	0.433637	0.188041	0.188041	0	34	3.52636
425	4	-0.0037123	2016	-0.0013573	3	2	0.666667	300000	12.6115	徐工机械	8	0.375	C35	0.014011	专用设备制造业	42.6	江苏辖区	工程机械	629.21	-0.0335	16.7665	0.5343	0.0106	A	44000000000	24.5069	6.44447	2.07944	-0.0401302	24.5069	1	0.388565	0.388565	0.180673	0.484849	-0.422486	-1.11348	-0.76512	-0.026034	0.542495	0.526719	1.11291	0.10698	-0.45926	0.21092	0.21092	0	28	3.33221
425	4	0.0091676	2017	-0.0054986	4	1	0.25	150000	11.9184	徐工机械	8	0.5	C35	0.781976	专用设备制造业	42.6	江苏辖区	工程机械	750.73	-0.0425	21.9455	0.5167	0.0428	A	44000000000	24.5069	6.62105	2.07944	0.20496	24.5069	1	-0.026034	-0.026034	-1.70932	-1.76233	-0.506532	0.180673	-0.76512	-0.693261	0.435522	0.421048	0.72726	-0.318472	-0.543305	0.295181	0.295181	0	15	2.70805
425	4	0.0396931	2018	0.0006876	4	1	0.25	150000	11.9184	徐工机械	8	0.5	C35	0.581666	专用设备制造业	38.11	江苏辖区	工程机械	756.18	-0.0091	20.8851	0.5046	0.0678	A	53000000000	24.6952	6.62828	2.07944	0.785823	24.6952	1	-0.693261	-0.693261	-0.09402	-0.035931	-0.108457	-1.70932	-0.773681	-0.456739	0.531469	0.519455	1.08097	0.0778608	-0.145231	0.021092	0.021092	0	13	2.56495
425	4	-0.0413248	2019	-0.0038003	4	1	0.25	150000	11.9184	徐工机械	9	0.444444	C35	0.301212	专用设备制造业	38.11	江苏辖区	工程机械	812.75	-0.0145	24.0324	0.5647	0.1083	A	66000000000	24.9122	6.70042	2.19722	-0.755851	24.9122	1	-0.456739	-0.456739	-0.588786	-0.763131	-0.172817	-0.09402	-0.782149	-0.17592	0.503501	0.491088	0.964977	-0.0356506	-0.20959	0.0439281	0.0439281	0	12	2.48491
425	4	0.0075171	2020	-0.0042597	4	1	0.25	150000	11.9184	徐工机械	9	0.444444	C35	0.249969	专用设备制造业	38.11	江苏辖区	工程机械	800.07	0.0316	30.0233	0.6278	0.1096	A	89000000000	25.2076	6.6847	2.19722	0.173552	25.2076	1	-0.17592	-0.17592	-0.60946	-0.650979	0.376621	-0.588786	0	0	0.287113	0.269726	0.369348	-0.996016	0.339848	0.115496	0.115496	0	8	2.07944
426	4	-0.0213904	2017	-0.0054986	3	1	0.333333	150000	11.9184	兴业矿业	9	0.333333	B09	1.43897	有色金属矿采选业	29.76	内蒙古辖区	铅锌	635.48	-0.105	26.1694	0.4239	0.103	A	9800000000	23.0018	6.45438	2.19722	-0.376522	23.0018	0	0.0572272	0.0572272	-0.281474	-0.549555	-1.25143	0	-0.232082	0.158809	0.196748	0.176152	0.213816	-1.54264	-1.28821	1.65947	1.65947	0	9	2.19722
426	4	-0.0184363	2018	0.0006876	3	1	0.333333	150000	11.9184	兴业矿业	9	0.333333	B09	0.282344	有色金属矿采选业	29.76	内蒙古辖区	铅锌	529.57	-0.0454	26.8541	0.4278	-0.0334	A	9200000000	22.9426	6.27206	2.19722	-0.320311	22.9426	0	0.158809	0.158809	0.131534	0.493995	-0.541095	-0.281474	-0.288065	-0.0868216	0.437204	0.413754	0.705769	-0.348467	-0.577869	0.333932	0.333932	0	13	2.56495
426	4	0.102273	2019	-0.0038003	3	1	0.333333	150000	11.9184	兴业矿业	9	0.333333	B09	-0.683929	有色金属矿采选业	30.27	内蒙古辖区	铅锌	577.43	-0.0281	50.8216	0.4201	0.019	A	8900000000	22.9061	6.35859	2.19722	1.97665	22.9061	0	-0.0868216	-0.0868216	-0.32694	-0.347665	-0.334907	0.131534	-0.291218	-0.358202	0.0600154	0.0365158	0.0378997	-3.27281	-0.37168	0.138146	0.138146	0	9	2.19722
426	4	-0.0247974	2020	-0.0042597	3	1	0.333333	7300	8.89563	兴业矿业	9	0.333333	B09	-0.301643	有色金属矿采选业	30.27	内蒙古辖区	铅锌	572.78	-0.1101	35.4182	0.4465	-0.0357	A	9300000000	22.95	6.3505	2.19722	-0.441355	22.95	0	-0.358202	-0.358202	0.386387	0.4044	-0.979409	-0.32694	0	0	0.444375	0.430823	0.756924	-0.278493	-1.01618	1.03263	1.03263	0	1	0
428	4	-0.016391	2014	-0.0015966	4	3	0.75	66600	11.1065	华天酒店	8	0.5	H61	-0.158551	住宿业	46.03	湖南辖区	酒店	614.63	0.0576	44.1805	0.8031	-0.0528	A	8200000000	22.8269	6.42102	2.07944	-0.28139	22.8269	1	-0.349264	-0.349264	1.25705	1.80189	0.639732	0	-0.321791	-1.29914	0.506021	0.482499	0.932362	-0.0700344	0.602958	0.363559	0.363559	0	6	1.79176
428	4	-0.06217	2015	0.0023736	4	3	0.75	300000	12.6115	华天酒店	8	0.5	H61	-0.211163	住宿业	32.48	湖南辖区	酒店	665.65	-0.0417	64.4687	0.6421	-0.0103	A	9500000000	22.977	6.50076	2.07944	-1.15251	22.977	1	-1.29914	-1.29914	-0.867306	-0.554895	-0.525901	1.25705	-0.280933	-0.663545	0.636202	0.628118	1.68902	0.524151	-0.562675	0.316603	0.316603	0	39	3.66356
428	4	-0.008209	2016	-0.0013573	5	2	0.4	200000	12.2061	华天酒店	9	0.555556	H61	-0.036234	住宿业	32.48	湖南辖区	酒店	613.82	0.1664	28.291	0.6666	-0.1474	A	9400000000	22.9589	6.4197	2.19722	-0.125696	22.9589	1	-0.663545	-0.663545	-0.378644	-0.409391	2.03109	-0.867306	0	0	0.321978	0.301431	0.431499	-0.840491	1.99432	3.9773	2.75196	0	26	3.2581
429	4	-0.0180833	2014	-0.0015966	4	1	0.25	60000	11.0021	粤高速A	11	0.363636	G54	0.093244	道路运输业	40.84	广东辖区	高速公路	714.75	-0.0033	25.3269	0.5308	0.0611	A	13000000000	23.2644	6.57193	2.3979	-0.313592	23.2644	1	-1.15063	-1.15063	-1.13263	-0.493606	-0.0363069	0	-0.0970711	0.0554912	0.314341	0.299435	0.42742	-0.849989	-0.0730805	0.0053408	0.0053408	0	6	1.79176
429	4	-0.0103907	2015	0.0023736	4	1	0.25	60000	11.0021	粤高速A	11	0.363636	G54	0.063051	道路运输业	40.84	广东辖区	高速公路	673.33	-0.011	49.7354	0.4938	0.088	A	12000000000	23.2173	6.51224	2.3979	-0.167211	23.2173	1	0.0554912	0.0554912	-1.38344	-1.42331	-0.121023	-1.13263	-0.107279	-1.16056	0.646538	0.632943	1.72437	0.544863	-0.157797	0.0248998	0.0248998	0	12	2.48491
429	4	-0.0197675	2016	-0.0013573	5	3	0.6	120000	11.6952	粤高速A	14	0.357143	G54	0.840841	道路运输业	24.55	广东辖区	高速公路	676.59	0.0095	29.3925	0.4498	0.1326	A	16000000000	23.5004	6.51707	2.63906	-0.345641	23.5004	1	-1.16056	-1.16056	-0.582932	-0.714484	0.111105	-1.38343	-0.115338	-0.857055	0.491673	0.476269	0.909377	-0.0949952	0.0743312	0.0055251	0.0055251	0	21	3.04452
429	4	0.0083411	2017	-0.0054986	5	2	0.4	65000	11.0821	粤高速A	15	0.333333	G54	0.84262	道路运输业	24.55	广东辖区	高速公路	638.76	0.022	45.5606	0.4278	0.1809	A	17000000000	23.528	6.45953	2.70805	0.189232	23.528	1	-0.857055	-0.857055	-1.23321	-1.32937	0.243807	-0.582932	-0.115338	0.815004	0.0244866	-0.0005266	-0.0005263	0	0.207034	0.0428629	0.0428629	0	11	2.3979
429	4	0.0191713	2018	0.0006876	5	2	0.4	120000	11.6952	粤高速A	15	0.333333	G54	0.041967	道路运输业	24.55	广东辖区	高速公路	622.31	0.0372	16.4779	0.3835	0.1895	A	16000000000	23.4876	6.43344	2.70805	0.395319	23.4876	1	0.815004	0.815004	-0.664451	-0.858072	0.435063	-1.23321	-0.116628	0.526928	0.425002	0.410259	0.695658	-0.362897	0.39829	0.158635	0.158635	0	14	2.63906
429	4	-0.0708639	2019	-0.0038003	5	2	0.4	126000	11.744	粤高速A	15	0.333333	G54	-0.049945	道路运输业	24.56	广东辖区	高速公路	675.35	0.0204	16.7042	0.42	0.1414	A	17000000000	23.5552	6.51523	2.70805	-1.31794	23.5552	1	0.526928	0.526928	0.040051	-0.018246	0.239578	-0.664451	-0.117905	0.748701	0.0785134	0.0554762	0.0587346	-2.83473	0.202805	0.0411298	0.0411298	0	18	2.89037
429	4	-0.0297586	2020	-0.0042597	5	2	0.4	144000	11.8776	粤高速A	13	0.384615	G54	-0.554552	道路运输业	24.56	广东辖区	高速公路	619.68	-0.0241	4.88169	0.4819	0.1333	A	21000000000	23.7518	6.4292	2.56495	-0.53576	23.7518	1	0.748701	0.748701	-0.411956	-0.438269	-0.286249	0.040051	0	0	0.240249	0.221719	0.284882	-1.25568	-0.323023	0.104344	0.104344	0	22	3.09104
430	4	-0.0075104	2014	-0.0015966	3	2	0.666667	100000	11.5129	张家界	9	0.333333	N78	-0.401016	公共设施管理业	30.02	湖南辖区	自然景点	656.61	0.053	46.4975	0.2721	0.1205	A	610000000	20.2215	6.48709	2.19722	-0.112403	20.2215	1	0.0122968	0.0122968	-0.925262	-0.425839	0.610185	0	-0.12773	-0.883403	0.555355	0.545689	1.20114	0.183268	0.573411	0.328801	0.328801	0	12	2.48491
430	4	0.0417603	2015	0.0023736	3	1	0.333333	50300	10.8258	张家界	9	0.333333	N78	0.519528	公共设施管理业	30.02	湖南辖区	自然景点	742.96	-0.0095	112.032	0.2978	0.1866	A	760000000	20.4504	6.61064	2.19722	0.825161	20.4504	1	-0.883403	-0.883403	-0.473206	0.03332	-0.102845	-0.925262	-0.113793	-1.19954	0.482669	0.470638	0.889065	-0.117584	-0.139618	0.0194933	0.0194933	0	7	1.94591
430	4	-0.0048301	2016	-0.0013573	3	1	0.333333	63400	11.0572	张家界	9	0.333333	N78	-0.001131	公共设施管理业	30.02	湖南辖区	自然景点	550.5	0.0499	53.4434	0.6677	0.089	A	1500000000	21.1044	6.31083	2.19722	-0.0614009	21.1044	1	-1.19954	-1.19954	0.058962	-0.163538	0.551755	-0.473206	-0.122341	1.12106	0.274318	0.252328	0.337485	-1.08624	0.514982	0.265206	0.265206	0	9	2.19722
430	4	0.0282449	2017	-0.0054986	3	1	0.333333	70000	11.1562	张家界	9	0.333333	N78	-0.238478	公共设施管理业	27.83	湖南辖区	自然景点	658.97	0.0378	23.5487	0.3317	0.0423	A	2300000000	21.5718	6.49068	2.19722	0.567978	21.5718	1	1.12106	1.12106	0.408142	0.211229	0.421706	0.058962	-0.122341	-1.03836	0.571041	0.560042	1.27294	0.241332	0.384933	0.148173	0.148173	0	10	2.30259
430	4	0.020127	2018	0.0006876	4	1	0.25	29200	10.2819	张家界	11	0.363636	N78	-0.147832	公共设施管理业	27.83	湖南辖区	自然景点	649.93	-0.0063	10.5726	0.3645	0.0158	A	2500000000	21.638	6.47687	2.3979	0.413504	21.638	1	-1.03836	-1.03836	-1.14714	-0.938995	-0.0647761	0.408142	-0.12371	0.380144	0.447987	0.433833	0.766264	-0.266229	-0.10155	0.0103124	0.0103124	0	2	0.693147
430	4	-0.0122567	2019	-0.0038003	4	1	0.25	70000	11.1562	张家界	11	0.363636	N78	-0.107556	公共设施管理业	27.83	湖南辖区	自然景点	630.32	-0.0418	14.8057	0.3991	0.0071	A	2700000000	21.7021	6.44623	2.3979	-0.202719	21.7021	1	0.380144	0.380144	-0.490081	-0.410928	-0.466331	-1.14714	-0.125064	-0.482095	0.710559	0.703323	2.37067	0.863174	-0.503105	0.253115	0.253115	0	6	1.79176
430	4	-0.0294002	2020	-0.0042597	4	1	0.25	70000	11.1562	张家界	9	0.444444	N78	-0.789302	公共设施管理业	27.83	湖南辖区	自然景点	546.61	-0.023	26.2423	0.4591	-0.061	A	2700000000	21.6983	6.30374	2.19722	-0.52894	21.6983	1	-0.482095	-0.482095	-0.240556	-0.283721	-0.256594	-0.490081	0	0	0.170708	0.150482	0.177138	-1.73083	-0.293367	0.0860644	0.0860644	0	5	1.60944
488	4	0.0128904	2014	-0.0015966	4	3	0.75	150000	11.9184	晨鸣纸业	12	0.333333	C22	-0.067326	造纸及纸制品业	18.11	山东辖区	造纸	680.05	-0.0353	22.1646	0.7475	0.0316	A	48000000000	24.5845	6.52217	2.48491	0.2758	24.5845	1	-0.179544	-0.179544	-1.03832	-0.717788	-0.420719	0	-0.267429	-0.593659	0.334871	0.320412	0.471479	-0.751881	-0.457493	0.2093	0.2093	0	18	2.89037
488	4	-0.0051824	2015	0.0023736	4	3	0.75	150000	11.9184	晨鸣纸业	12	0.333333	C22	0.057114	造纸及纸制品业	15.13	山东辖区	造纸	803.39	0.2475	69.5932	0.7786	0.0567	A	60000000000	24.8115	6.68884	2.48491	-0.0681047	24.8115	1	-0.593659	-0.593659	-0.621777	-0.362153	2.9498	-1.03832	-0.214564	-2.01154	0.485098	0.473656	0.899897	-0.105475	2.91303	8.48573	2.75196	0	24	3.17805
488	4	-0.020991	2016	-0.0013573	4	1	0.25	50000	10.8198	晨鸣纸业	10	0.4	C22	0.112575	造纸及纸制品业	15.13	山东辖区	造纸	649.42	0.0995	46.3471	0.7258	0.0896	A	82000000000	25.1335	6.47608	2.30259	-0.368924	25.1335	1	-2.01154	-1.81049	-1.32692	-1.23824	1.07657	-0.621777	-0.251011	-0.12957	0.0785732	0.0444462	0.0465136	-3.06801	1.03979	1.08117	1.08117	0	17	2.83321
488	4	0.0506755	2017	-0.0054986	4	3	0.75	360000	12.7939	晨鸣纸业	10	0.4	C22	0.323264	造纸及纸制品业	15.13	山东辖区	造纸	704.64	0.0156	55.7515	0.7134	0.1242	A	87000000000	25.1929	6.55769	2.30259	0.994805	25.1929	1	-0.12957	-0.12957	-0.393346	-0.261317	0.199584	-1.32692	-0.251011	-0.570671	0.201942	0.181479	0.221716	-1.50636	0.162811	0.0265073	0.0265073	1.09861	51	3.93183
488	4	0.0362499	2018	0.0006876	4	3	0.75	360000	12.7939	晨鸣纸业	11	0.363636	C22	0.071301	造纸及纸制品业	15.29	山东辖区	造纸	651.85	-0.1192	35.21	0.7543	0.0991	A	110000000000	25.3969	6.47982	2.3979	0.720303	25.3969	1	-0.570671	-0.570671	-0.077675	0.166657	-1.52503	-0.393346	-0.253819	1.57247	0.618729	0.608953	1.55723	0.442912	-1.5618	2.43922	2.43922	1.09861	57	4.04305
488	4	0.0007417	2019	-0.0038003	3	2	0.666667	233400	12.3605	晨鸣纸业	8	0.375	C22	0.052628	造纸及纸制品业	15.33	山东辖区	造纸	572.95	-0.0597	26.8545	0.7311	0.0666	A	110000000000	25.3871	6.3508	2.07944	0.0446247	25.3871	1	1.57247	1.57247	1.44614	1.26782	-0.737922	-0.077675	-0.256598	-0.251793	0.441167	0.427196	0.745799	-0.293299	-0.774696	0.600154	0.600154	0	18	2.89037
488	4	0.0276507	2020	-0.0042597	3	2	0.666667	400000	12.8992	晨鸣纸业	9	0.333333	C22	-0.012088	造纸及纸制品业	15.32	山东辖区	造纸	706.47	-0.0017	44.7769	0.7183	0.0739	A	97000000000	25.2964	6.56028	2.19722	0.556671	25.2964	1	-0.251793	-0.251793	-0.53837	-0.557357	-0.0219287	1.44614	0	0	0.355317	0.339593	0.514218	-0.665108	-0.0587023	0.003446	0.003446	0	28	3.33221
498	4	-0.0006406	2014	-0.0015966	3	1	0.333333	50000	10.8198	山东路桥	7	0.428571	E48	0.094974	土木工程建筑业	60.66	山东辖区	路桥施工	610.03	0.0545	27.603	0.7351	0.1174	A	10000000000	23.0284	6.41351	1.94591	0.0183216	23.0284	1	-0.0688909	-0.0688909	-1.72097	-1.4802	0.589678	0	-0.309179	-0.907551	0.411122	0.393277	0.648199	-0.433558	0.552904	0.305703	0.305703	0	6	1.79176
498	4	0.0507194	2015	0.0023736	3	2	0.666667	61800	11.0317	山东路桥	8	0.375	E48	-0.190775	土木工程建筑业	60.66	山东辖区	路桥施工	703.49	-0.0136	166.805	0.7082	0.1243	A	8800000000	22.8974	6.55605	2.07944	0.995641	22.8974	1	-0.907551	-0.907551	-0.229546	-0.292012	-0.150031	-1.72097	-0.209045	-1.10108	0.650678	0.642739	1.79907	0.58727	-0.186804	0.0348958	0.0348958	0.693147	19	2.94444
498	4	0.0115635	2016	-0.0013573	3	2	0.666667	123600	11.7248	山东路桥	9	0.333333	E48	-0.164412	土木工程建筑业	60.66	山东辖区	路桥施工	657.03	-0.0363	82.4852	0.7693	0.1242	A	9400000000	22.9618	6.48773	2.19722	0.250551	22.9618	1	-1.10108	-1.10108	0.230537	0.264899	-0.425611	-0.229546	-0.293122	-0.397372	0.320562	0.280595	0.390038	-0.94151	-0.462384	0.213799	0.213799	0.693147	38	3.63759
498	4	0.0019702	2017	-0.0054986	3	2	0.666667	123600	11.7248	山东路桥	9	0.333333	E48	1.08204	土木工程建筑业	60.66	山东辖区	路桥施工	529.85	-0.0289	51.9937	0.7694	0.1421	A	17000000000	23.5506	6.27259	2.19722	0.0680017	23.5506	1	-0.397372	-0.397372	-0.926773	-0.558494	-0.338847	0.230537	-0.293122	-1.12947	0.287604	0.269337	0.368621	-0.997986	-0.375621	0.141091	0.141091	0.693147	28	3.33221
498	4	-0.0319645	2018	0.0006876	3	2	0.666667	100000	11.5129	山东路桥	7	0.428571	E48	0.521815	土木工程建筑业	60.66	山东辖区	路桥施工	640.22	-0.003	67.7323	0.7338	0.1065	A	22000000000	23.795	6.46181	1.94591	-0.577736	23.795	1	-1.12947	-1.12947	-1.29175	-1.26371	-0.0345388	-0.926773	-0.286453	0.712481	0.281402	0.262977	0.356809	-1.03056	-0.0713124	0.0050855	0.0050855	0.693147	20	2.99573
498	4	-0.0090611	2019	-0.0038003	3	1	0.333333	38300	10.5532	山东路桥	8	0.375	E48	0.520513	土木工程建筑业	60.66	山东辖区	路桥施工	726.07	0.0368	38.4702	0.7426	0.0993	A	29000000000	24.0758	6.58765	2.07944	-0.141911	24.0758	1	0.712481	0.712481	-0.470709	-0.943866	0.388358	-1.29175	-0.299646	-1.30652	0.736807	0.729694	2.69951	0.993071	0.351584	0.123612	0.123612	0	9	2.19722
498	4	-0.010181	2020	-0.0042597	3	1	0.333333	80000	11.2898	山东路桥	8	0.375	E48	0.252071	土木工程建筑业	46.29	山东辖区	路桥施工	680.61	0.0269	18.6876	0.7659	0.1144	A	28000000000	24.0683	6.52299	2.07944	-0.163221	24.0683	1	-1.30652	-1.30652	-0.986278	-1.09875	0.303695	-0.470709	0	0	0.172175	0.151984	0.179223	-1.71912	0.266921	0.0712471	0.0712471	0	21	3.04452
501	4	0.0036235	2014	-0.0015966	4	1	0.25	96000	11.4721	鄂武商A	10	0.4	F52	0.032203	零售业	25.13	湖北辖区	百货	692.26	0.0645	16.4705	0.7595	0.1703	A	12000000000	23.2018	6.53996	2.30259	0.0994627	23.2018	1	-0.887866	-0.887866	-0.330695	-0.007303	0.739951	0	-0.477333	-0.815336	0.138782	0.119644	0.135904	-1.9958	0.703177	0.494458	0.494458	0	6	1.79176
501	4	0.174653	2015	0.0023736	4	1	0.25	96000	11.4721	鄂武商A	11	0.363636	F52	0.047846	零售业	24.09	湖北辖区	百货	706.26	0.0472	33.4253	0.7675	0.194	A	16000000000	23.4738	6.55998	2.3979	3.35396	23.4738	1	-0.815336	-0.815336	-0.284175	0.073013	0.541483	-0.330695	-0.420924	-0.0461942	0.682851	0.675643	2.08302	0.73382	0.50471	0.254732	0.254732	0	6	1.79176
501	4	-0.0314313	2016	-0.0013573	4	1	0.25	96000	11.4721	鄂武商A	10	0.4	F52	-0.053094	零售业	21.54	湖北辖区	百货	674.03	-0.0695	22.081	0.6597	0.164	A	18000000000	23.5944	6.51328	2.30259	-0.56759	23.5944	1	-0.0461942	-0.0461942	-0.59411	-0.611317	-0.797311	-0.284175	-0.452542	-0.238628	0.18063	0.155801	0.184555	-1.68981	-0.834085	0.695697	0.695697	0	4	1.38629
501	4	0.0191157	2017	-0.0054986	4	2	0.5	144000	11.8776	鄂武商A	11	0.363636	F52	0.024447	零售业	21.55	湖北辖区	百货	732	0.1336	19.1986	0.6017	0.1729	A	18000000000	23.6147	6.59578	2.3979	0.39426	23.6147	1	-0.238628	-0.238628	-0.398938	0.036896	1.58684	-0.59411	-0.452542	0.171463	0.221686	0.201729	0.252708	-1.37552	1.55007	2.40272	2.40272	0	11	2.3979
501	4	-0.0286288	2018	0.0006876	4	2	0.5	192000	12.1653	鄂武商A	10	0.4	F52	0.00012	零售业	21.55	湖北辖区	百货	591.78	-0.0095	12.7978	0.6396	0.1273	A	20000000000	23.7084	6.38314	2.30259	-0.514262	23.7084	1	0.171463	0.171463	-0.307215	-0.093879	-0.11557	-0.398938	-0.457605	-0.225845	0.60483	0.594697	1.46729	0.383418	-0.152343	0.0232085	0.0232085	0	8	2.07944
501	4	0.0075642	2019	-0.0038003	4	2	0.5	192000	12.1653	鄂武商A	11	0.363636	F52	-0.018137	零售业	21.55	湖北辖区	百货	589.64	-0.0016	12.7934	0.597	0.1288	A	22000000000	23.8349	6.37951	2.3979	0.174449	23.8349	1	-0.225845	-0.225845	-0.61931	-0.54325	-0.0194644	-0.307215	-0.462614	-0.852639	0.554659	0.543526	1.1907	0.174545	-0.056238	0.0031627	0.0034039	0	12	2.48491
501	4	-0.0991465	2020	-0.0042597	4	2	0.5	151000	11.925	鄂武商A	11	0.363636	F52	-0.697107	零售业	21.55	湖北辖区	百货	603.21	0.007	56.9699	0.5652	0.0552	A	25000000000	23.9323	6.40227	2.3979	-1.85613	23.9323	1	-0.852639	-0.852639	-1.10214	-0.938733	0.0834753	-0.61931	0	0	0.528671	0.517175	1.07114	0.0687258	0.0467016	0.002181	0.0034039	0	12	2.48491
503	4	0.0275727	2014	-0.0015966	3	2	0.666667	120000	11.6952	国新健康	7	0.428571	I64	0.080666	互联网和相关服务	27.56	海南辖区	医疗服务	599.4	-0.0193	33.7735	0.0744	0.0146	A	1400000000	21.0719	6.39593	1.94591	0.555187	21.0719	0	-0.494723	-0.494723	-0.406089	-0.41791	-0.225718	0	-0.21757	-0.859915	0.223683	0.206806	0.260726	-1.34428	-0.262492	0.068902	0.068902	0	14	2.63906
503	4	0.0475413	2015	0.0023736	3	2	0.666667	95000	11.4616	国新健康	7	0.428571	I64	-0.135877	互联网和相关服务	27.62	海南辖区	医疗服务	638.33	0.0165	61.7699	0.0687	0.007	A	1400000000	21.0844	6.45886	1.94591	0.935167	21.0844	0	-0.859915	-0.859915	-0.372483	-0.731803	0.189117	-0.406089	-0.241143	-0.699424	0.626022	0.611062	1.57111	0.45178	0.152343	0.0232085	0.0232085	0	17	2.83321
503	4	0.0581366	2016	-0.0013573	3	2	0.666667	64000	11.0666	国新健康	7	0.428571	I64	0.189937	互联网和相关服务	27.69	海南辖区	医疗服务	643.08	-0.0219	38.3716	0.053	0.0093	A	1400000000	21.05	6.46627	1.94591	1.13678	21.05	0	-0.699424	-0.699424	-0.091022	0.072284	-0.242359	-0.372483	0	0	0.276575	0.253968	0.340424	-1.07756	-0.279133	0.0779152	0.0779152	0	14	2.63906
503	4	-0.0197051	2018	0.0006876	3	1	0.333333	75100	11.2266	国新健康	9	0.333333	I64	-0.481069	互联网和相关服务	26.22	海南辖区	医疗服务	720.94	-0.1187	29.201	0.049	-0.155	A	1400000000	21.0319	6.58056	2.19722	-0.344454	21.0319	1	-0.564566	-0.564566	-0.321879	-0.312717	-1.33259	0	-0.244333	0.0637957	0.383019	0.364323	0.573126	-0.55665	-1.36937	1.87517	1.87517	0	4	1.38629
503	4	0.0032211	2019	-0.0038003	3	1	0.333333	120000	11.6952	国新健康	9	0.333333	I64	0.40875	互联网和相关服务	26.22	海南辖区	医疗服务	689.8	-0.0678	35.1212	0.0596	0.0126	A	1300000000	20.9704	6.5364	2.19722	0.0918045	20.9704	1	0.0637957	0.0637957	-1.38554	-1.41232	-0.792938	-0.321879	-0.268533	0.174189	0.265867	0.243621	0.322088	-1.13293	-0.829711	0.688421	0.688421	0	9	2.19722
503	4	-0.0196685	2020	-0.0042597	3	1	0.333333	120000	11.6952	国新健康	9	0.333333	I64	0.265989	互联网和相关服务	26.22	海南辖区	医疗服务	623.84	-0.1333	28.5719	0.2565	-0.2524	A	1500000000	21.1397	6.43589	2.19722	-0.343758	21.1397	1	0.174189	0.174189	1.21423	1.22215	-1.55898	-1.38554	0	0	0.51587	0.504062	1.01638	0.016249	-1.59575	2.54642	2.54642	0	6	1.79176
505	4	0.0713813	2014	-0.0015966	3	1	0.333333	50000	10.8198	京粮控股	9	0.333333	K70	0.162852	房地产业	26.36	海南辖区	粮油加工	552.07	0.0467	59.0165	0.9884	-9.486	A	1400000000	21.0925	6.31367	2.19722	1.38881	21.0925	1	0.384887	0.384887	0.818837	0.841949	0.505284	0	0	0	0.0211122	-0.0165374	-0.0162683	0	0.46851	0.219502	0.219502	0	9	2.19722
505	4	-0.0651818	2017	-0.0054986	3	2	0.666667	250000	12.4292	京粮控股	7	0.428571	K70	1.64262	房地产业	42.06	海南辖区	粮油加工		0.1999	24.094	0.5725	0.0803	A	5000000000	22.3342		1.94591	-1.20982	22.3342	1	0.489623	0.489623	0.225576	0.074717	2.4846	0	-0.237513	-0.782169	0.262759	0.243855	0.322499	-1.13166	2.44783	5.99186	2.75196	0	34	3.52636
505	4	-0.0589319	2018	0.0006876	3	2	0.666667	200000	12.2061	京粮控股	9	0.333333	C13	6.44521	农副食品加工业	42.06	海南辖区	粮油加工	183.15	-0.0791	45.0477	0.4226	0.0744	A	5800000000	22.4757	5.21031	2.19722	-1.09089	22.4757	1	-0.782169	-0.782169	-0.636659	-0.553199	-0.9655	0.225576	-0.223767	-0.39178	0.4399	0.425538	0.740761	-0.300078	-1.00227	1.00455	1.00455	0	14	2.63906
505	4	0.0157422	2019	-0.0038003	3	2	0.666667	125000	11.7361	京粮控股	9	0.333333	C13	0.004206	农副食品加工业	42.06	海南辖区	粮油加工	669.57	0.0975	56.824	0.4282	0.0597	A	4900000000	22.316	6.50664	2.19722	0.330067	22.316	1	-0.39178	-0.39178	0.569752	0.643909	1.14427	-0.636659	-0.242799	-0.646539	0.0610801	0.0334648	0.0346235	-3.36322	1.10749	1.22654	1.22654	0	13	2.56495
505	4	0.014462	2020	-0.0042597	3	2	0.666667	200000	12.2061	京粮控股	9	0.333333	C13	0.006859	农副食品加工业	39.68	海南辖区	粮油加工	733.92	0.1057	161.161	0.4559	0.0707	A	5200000000	22.3802	6.5984	2.19722	0.305705	22.3802	1	-0.646539	-0.646539	-0.953854	-0.988272	1.29018	0.569752	0	0	0.0350893	0.0115549	0.01169	-4.44902	1.25341	1.57103	1.57103	0	16	2.77259
506	4	0.0440724	2014	-0.0015966	3	2	0.666667	240000	12.3884	中润资源	8	0.375	K70	-0.694523	房地产业	29.92	山东辖区	房地产开发	622.3	-0.0142	28.3922	0.515	-0.1822	A	3400000000	21.9424	6.43342	2.07944	0.869157	21.9424	0	0.118545	0.118545	-0.417	-0.432218	-0.175915	0	-0.450312	-0.337529	0.205531	0.184624	0.226429	-1.48533	-0.212689	0.0452365	0.0452365	0	10	2.30259
506	4	-0.0048678	2015	0.0023736	3	1	0.333333	120000	11.6952	中润资源	9	0.333333	B09	2.88579	有色金属矿采选业	25.08	山东辖区	房地产开发	694.72	0.0096	66.5661	0.5243	0.0038	A	3900000000	22.0752	6.54351	2.19722	-0.062118	22.0752	0	-0.337529	-0.337529	-0.53806	-0.161279	0.112274	-0.417	-0.485638	-0.735211	0.584665	0.568052	1.31509	0.273906	0.0755007	0.0057004	0.0057004	0	6	1.79176
506	4	-0.0314329	2016	-0.0013573	3	1	0.333333	120000	11.6952	中润资源	9	0.333333	B09	0.490856	有色金属矿采选业	25.08	山东辖区	房地产开发		0.0981	36.245	0.5115	0.0063	A	3200000000	21.8989		2.19722	-0.56762	21.8989	0	-0.735211	-0.735211	-2.62507	-2.64377	1.1473	-0.53806	0	0	0.332016	0.30975	0.44875	-0.801289	1.11053	1.23328	1.23328	0	8	2.07944
506	4	0.0575238	2018	0.0006876	3	1	0.333333	60000	11.0021	中润资源	9	0.333333	B09	0.816218	有色金属矿采选业	25.08	山东辖区	房地产开发		-0.0228	50.0981	0.5599	0.0268	A	2500000000	21.62		2.19722	1.12512	21.62	0	-0.827384	-0.827384	1.52029	1.51685	-0.250848	0	-0.549774	-0.431623	0.181966	0.12743	0.14604	-1.92387	-0.287621	0.0827261	0.0827261	0	6	1.79176
506	4	0.041758	2019	-0.0038003	3	1	0.333333	120000	11.6952	中润资源	7	0.428571	B09	-0.263596	有色金属矿采选业	25.08	山东辖区	房地产开发		-0.0939	78.4706	0.5828	-0.0294	A	2500000000	21.6526		1.94591	0.825117	21.6526	0	-0.431623	-0.431623	-0.179085	-0.095872	-1.09818	1.52029	-0.555792	-0.451504	0.189301	0.169033	0.203418	-1.59249	-1.13496	1.28813	1.28813	0	7	1.94591
506	4	0.0603435	2020	-0.0042597	3	1	0.333333	30000	10.3089	中润资源	8	0.375	B09	0.121306	有色金属矿采选业	25.08	山东辖区	房地产开发	185.32	-0.2571	54.9872	0.7531	-0.8468	A	2700000000	21.7166	5.22208	2.07944	1.17878	21.7166	0	-0.451504	-0.451504	-0.805654	-0.673228	-2.65043	-0.179085	0	0	0.357012	0.341329	0.518209	-0.657377	-2.68721	7.22107	2.75196	0	3	1.09861
507	4	0.0123246	2014	-0.0015966	3	1	0.333333	0	0	珠海港	8	0.375	G55	0.257249	水上运输业	25.83	广东辖区	港口	661.65	-0.0118	71.4057	0.5067	0.0064	A	5400000000	22.4023	6.49474	2.07944	0.265033	22.4023	1	-2.00222	-1.81049	-1.03411	-0.449917	0	0	-0.529683	0.20347	0.268232	0.252324	0.337478	-1.08626	-0.0367736	0.0013523	0.0034039	0	0	0
507	4	-0.15944	2015	0.0023736	3	1	0.333333	66000	11.0974	珠海港	8	0.375	G55	-0.054406	水上运输业	25.83	广东辖区	港口	636.74	-0.0047	111.351	0.4889	0.0288	A	5500000000	22.4234	6.45636	2.07944	-3.00345	22.4234	1	0.20347	0.20347	-0.337361	0.053614	-0.0521578	-1.03411	-0.46243	-0.527309	0.7142	0.707848	2.42288	0.884958	-0.0889314	0.0079088	0.0079088	0	24	3.17805
507	4	0.0623179	2016	-0.0013573	3	1	0.333333	34700	10.4545	珠海港	9	0.333333	G55	-0.109526	水上运输业	25.83	广东辖区	港口	586.6	-0.0013	28.2253	0.49	0.0412	A	5500000000	22.4234	6.37434	2.19722	1.21635	22.4234	1	-0.527309	-0.527309	-0.965972	-0.616304	-0.0135908	-0.337361	-0.497166	-0.992203	0.454783	0.438262	0.780188	-0.248221	-0.0503645	0.0025366	0.0034039	0	11	2.3979
507	4	-0.0091912	2017	-0.0054986	3	1	0.333333	70000	11.1562	珠海港	8	0.375	G55	0.033041	水上运输业	25.83	广东辖区	港口	687.29	0.0061	125.83	0.4776	0.0537	A	5900000000	22.5008	6.53276	2.07944	-0.144386	22.5008	1	-0.992203	-0.992203	-1.55814	-1.21038	0.0680531	-0.965972	-0.497166	0.431027	0.0900214	0.0666887	0.0714538	-2.6387	0.0312795	0.0009784	0.0034039	0	17	2.83321
507	4	-0.0523886	2018	0.0006876	3	1	0.333333	70000	11.1562	珠海港	8	0.375	G55	0.325003	水上运输业	25.83	广东辖区	港口	650.39	-0.0252	49.6842	0.5229	0.0592	A	6100000000	22.5274	6.47757	2.07944	-0.966382	22.5274	1	0.431027	0.431027	0.2688	0.395173	-0.281137	-1.55814	-0.502728	-0.0367956	0.506186	0.493524	0.974429	-0.0259042	-0.317911	0.101068	0.101068	0	25	3.21888
507	4	-0.0054172	2019	-0.0038003	3	1	0.333333	70000	11.1562	珠海港	8	0.375	G55	0.270311	水上运输业	29.64	广东辖区	港口	670.26	0.021	37.6096	0.3887	0.0437	A	9300000000	22.948	6.50767	2.07944	-0.0725715	22.948	1	-0.0367956	-0.0367956	-0.839928	-0.778203	0.234281	0.2688	-0.508231	0.325207	0.543106	0.531683	1.13531	0.126903	0.197508	0.0390093	0.0390093	0	18	2.89037
507	4	-0.0252606	2020	-0.0042597	3	1	0.333333	70000	11.1562	珠海港	8	0.375	G55	-0.024432	水上运输业	29.64	广东辖区	港口	680.04	0.023	24.4266	0.565	0.049	A	10000000000	23.0717	6.52215	2.07944	-0.450168	23.0717	1	0.325207	0.325207	1.06367	0.955369	0.256594	-0.839928	0	0	0.596758	0.586923	1.42086	0.35126	0.21982	0.0483209	0.0483209	0	26	3.2581
513	4	0.0122663	2014	-0.0015966	5	1	0.2	48000	10.779	丽珠集团	11	0.454545	C27	0.274274	医药制造业	37.87	广东辖区	化学制剂	714.78	0.0033	12.972	0.441	0.1356	A	7100000000	22.6879	6.57198	2.3979	0.263924	22.6879	0	-0.105648	-0.105648	-0.467319	-0.420999	0.0355706	0	-0.01808	-0.244309	0.0916648	0.0683741	0.0733923	-2.61194	-0.0012031	1.45e-06	0.0034039	0	5	1.60944
513	4	-0.0678589	2015	0.0023736	5	2	0.4	144000	11.8776	丽珠集团	11	0.454545	C27	0.186048	医药制造业	36.68	广东辖区	化学制剂	619.38	0.013	39.6753	0.4045	0.1371	A	7700000000	22.762	6.42872	2.3979	-1.26076	22.762	0	-0.244309	-0.244309	0.035979	0.096138	0.154408	-0.467319	-0.0190971	0.20162	0.594718	0.580743	1.38517	0.325824	0.117635	0.0138379	0.0138379	0	22	3.09104
513	4	0.0082363	2016	-0.0013573	5	2	0.4	192000	12.1653	丽珠集团	11	0.454545	C27	0.171303	医药制造业	34.2	广东辖区	化学制剂	674.83	-0.0053	22.6666	0.3252	0.1168	A	8600000000	22.8788	6.51446	2.3979	0.187239	22.8788	0	0.20162	0.20162	0.209462	0.204857	-0.0644758	0.035979	-0.0205316	-0.050715	0.216529	0.192787	0.238831	-1.432	-0.101249	0.0102515	0.0102515	0	28	3.33221
513	4	-0.0048616	2017	-0.0054986	5	2	0.4	192000	12.1653	丽珠集团	10	0.5	C27	0.217956	医药制造业	34.2	广东辖区	化学制剂	793.03	0.4292	23.1286	0.2934	0.3995	A	16000000000	23.4828	6.67586	2.30259	-0.0620005	23.4828	0	-0.050715	-0.050715	-0.848228	-0.990822	5.22133	0.209462	-0.0205316	0.385307	0.0589936	0.0348652	0.0361247	-3.32078	5.18455	26.8796	2.75196	0	26	3.2581
513	4	0.0546502	2018	0.0006876	5	2	0.4	192000	12.1653	丽珠集团	10	0.5	C27	0.049019	医药制造业	34.21	广东辖区	化学制剂	620.29	0.022	26.9632	0.3262	0.1006	A	16000000000	23.4894	6.43019	2.30259	1.07044	23.4894	0	0.385307	0.385307	1.12595	1.19462	0.267636	-0.848228	-0.0207614	-0.502523	0.446977	0.432797	0.763038	-0.270447	0.230862	0.0532972	0.0532972	0	32	3.46574
513	4	-0.0152494	2019	-0.0038003	5	2	0.4	192000	12.1653	丽珠集团	10	0.5	C27	0.059142	医药制造业	34.2	广东辖区	化学制剂	679.58	-0.0038	29.4615	0.3171	0.1191	A	17000000000	23.5493	6.52147	2.30259	-0.259667	23.5493	0	-0.502523	-0.502523	-0.259007	-0.167761	-0.046228	1.12595	-0.0209886	0.978714	0.261654	0.243196	0.321345	-1.13524	-0.0830016	0.0068893	0.0068893	0	24	3.17805
513	4	0.0017376	2020	-0.0042597	5	3	0.6	276000	12.5282	丽珠集团	11	0.454545	C27	0.086448	医药制造业	33.84	广东辖区	化学制剂	707.69	0.0246	34.0484	0.3376	0.1563	A	19000000000	23.6844	6.56201	2.3979	0.0635745	23.6844	0	0.978714	0.978714	0.006264	0.024328	0.308193	-0.259007	0	0	0.17751	0.157449	0.186872	-1.67733	0.271419	0.0736683	0.0736683	0	39	3.66356
517	4	-0.0134162	2014	-0.0015966	3	1	0.333333	50000	10.8198	荣安地产	9	0.333333	K70	-0.254577	房地产业	78.02	宁波辖区	房地产开发	609.61	0.1358	35.3746	0.3871	0.0841	A	6400000000	22.5792	6.41282	2.19722	-0.224783	22.5792	0	-0.882295	-0.882295	0.1759	-0.117613	1.46933	0	-0.47317	-1.18341	0.25754	0.239431	0.314805	-1.1558	1.43255	2.05221	2.05221	0	6	1.79176
517	4	-0.0046312	2015	0.0023736	3	1	0.333333	100000	11.5129	荣安地产	9	0.333333	K70	-0.675024	房地产业	47.93	宁波辖区	房地产开发	621.69	-0.0509	58.0683	0.5434	0.0285	A	6600000000	22.6042	6.43244	2.19722	-0.0576145	22.6042	0	-1.18341	-1.18341	-0.675777	-0.521752	-0.586008	0.1759	-0.396386	-0.999691	0.322001	0.304159	0.43711	-0.82757	-0.622781	0.387857	0.387857	0	10	2.30259
517	4	-0.0852702	2016	-0.0013573	3	1	0.333333	100000	11.5129	荣安地产	9	0.333333	K70	0.536415	房地产业	47.93	宁波辖区	房地产开发	594.19	-0.0173	13.5219	0.669	0.0405	A	9100000000	22.9292	6.3872	2.19722	-1.59208	22.9292	0	-0.999691	-0.999691	-0.649008	-0.541255	-0.199174	-0.675777	-0.478583	0.161186	0.392486	0.368186	0.582743	-0.540008	-0.235947	0.0556711	0.0556711	0	14	2.63906
517	4	-0.0136814	2017	-0.0054986	3	1	0.333333	100000	11.5129	荣安地产	8	0.375	K70	11.3973	房地产业	47.93	宁波辖区	房地产开发	682.62	0.0203	5.91187	0.6788	0.1278	A	12000000000	23.1803	6.52594	2.07944	-0.229829	23.1803	0	0.161186	0.161186	-0.833142	-0.955589	0.233712	-0.649008	-0.478583	-0.537931	0.280561	0.262114	0.355223	-1.03501	0.196939	0.0387849	0.0387849	0	19	2.94444
517	4	-0.0506934	2018	0.0006876	3	1	0.333333	100000	11.5129	荣安地产	8	0.375	K70	-0.06952	房地产业	47.93	宁波辖区	房地产开发	703.98	0.2585	19.9841	0.8039	0.115	A	21000000000	23.7614	6.55675	2.07944	-0.934125	23.7614	0	-0.537931	-0.537931	-2.69542	-2.25189	2.97609	-0.833142	-0.483938	-0.978765	0.464253	0.450516	0.819888	-0.198588	2.93932	8.63959	2.75196	0	19	2.94444
517	4	-0.0096956	2019	-0.0038003	3	1	0.333333	100000	11.5129	荣安地产	8	0.375	K70	18.8387	房地产业	47.93	宁波辖区	房地产开发	725.55	0.0748	14.1134	0.8313	0.2602	A	28000000000	24.0584	6.58693	2.07944	-0.153985	24.0584	0	-0.978765	-0.978765	-0.97819	-0.927093	0.861167	-2.69542	-0.489235	-1.2414	0.474825	0.461695	0.857684	-0.15352	0.824393	0.679624	0.679624	0	12	2.48491
517	4	-0.0012756	2020	-0.0042597	3	1	0.333333	87000	11.3737	荣安地产	9	0.333333	K70	-0.732773	房地产业	47.93	宁波辖区	房地产开发	736.4	0.3185	16.136	0.8446	0.1688	A	59000000000	24.7971	6.60177	2.19722	0.006237	24.7971	0	-1.2414	-1.2414	-1.55183	-1.66244	3.62251	-0.97819	0	0	0.302864	0.285861	0.400287	-0.915574	3.58574	12.8575	2.75196	0	10	2.30259
519	4	-0.0234197	2014	-0.0015966	3	1	0.333333	70000	11.1562	中兵红箭	9	0.333333	C30	5.25137	非金属矿物制品业	36.04	湖南辖区	地面兵装	695.21	0.143	56.673	0.1877	0.0993	A	4700000000	22.2708	6.54421	2.19722	-0.415138	22.2708	1	-0.16914	-0.16914	-0.297447	-0.570624	1.59534	0	0	0	0.296125	0.280823	0.390479	-0.940383	1.55857	2.42914	2.42914	0	9	2.19722
519	4	-0.0122309	2016	-0.0013573	3	1	0.333333	70000	11.1562	中兵红箭	9	0.333333	C30	1.48504	非金属矿物制品业	33.68	湖南辖区	地面兵装	630.13	-0.0414	98.2646	0.2823	0.0211	A	5100000000	22.3488	6.44593	2.19722	-0.202228	22.3488	1	-0.481179	-0.481179	-0.724594	-0.789353	-0.461869	0	-0.364597	0.388115	0.429949	0.412674	0.702633	-0.352921	-0.498642	0.248644	0.248644	0	16	2.77259
519	4	-0.049741	2017	-0.0054986	3	1	0.333333	70000	11.1562	中兵红箭	8	0.375	C30	0.834185	非金属矿物制品业	23.3	湖南辖区	地面兵装	669.87	-0.0368	80.6194	0.2263	0.016	A	9900000000	23.0149	6.50708	2.07944	-0.916002	23.0149	1	0.388115	0.388115	0.053604	0.082636	-0.41055	-0.724594	-0.364597	-0.0017972	0.239847	0.220355	0.282636	-1.2636	-0.447324	0.200099	0.200099	0	12	2.48491
519	4	0.0017786	2018	0.0006876	3	1	0.333333	58300	10.9734	中兵红箭	9	0.333333	C35	0.256215	专用设备制造业	23.3	湖南辖区	地面兵装	700.63	-0.0878	53.6771	0.2457	0.0442	A	10000000000	23.0368	6.55198	2.19722	0.0643554	23.0368	1	-0.0017972	-0.0017972	0.137177	0.131547	-0.963461	0.053604	-0.368676	-0.687674	0.384218	0.368428	0.583352	-0.538965	-1.00023	1.00047	1.00047	0	12	2.48491
519	4	-0.0413886	2019	-0.0038003	3	1	0.333333	70000	11.1562	中兵红箭	9	0.333333	C35	0.098158	专用设备制造业	22.97	湖南辖区	地面兵装	570.13	-0.0497	69.2057	0.2564	0.0312	A	10000000000	23.0618	6.34586	2.19722	-0.757066	23.0618	1	-0.687674	-0.687674	-0.932433	-0.738701	-0.554466	0.137177	-0.372712	-0.0347467	0.492997	0.480322	0.924268	-0.0787538	-0.591239	0.349564	0.349564	0	6	1.79176
519	4	-0.0179174	2020	-0.0042597	3	1	0.333333	70000	11.1562	中兵红箭	8	0.375	C35	0.153651	专用设备制造业	18.97	湖南辖区	地面兵装	637.77	-0.1005	88.4679	0.2999	0.0322	A	11000000000	23.1222	6.45798	2.07944	-0.310436	23.1222	1	-0.0347467	-0.0347467	-0.281776	-0.2572	-1.1212	-0.932433	0	0	0.190531	0.170788	0.205964	-1.58005	-1.15798	1.34091	1.34091	0	7	1.94591
520	4	-0.0022778	2018	0.0006876	3	1	0.333333	20800	9.94271	长航凤凰	7	0.428571	G55	0.00974	水上运输业	17.89	湖北辖区	航运	688.18	-0.3804	20.7111	0.3994	0.162	A	570000000	20.1596	6.53405	1.94591	-0.0128326	20.1596	0	-0.970632	-0.970632	-1.76527	-1.48351	-3.78221	0	0.0173456	-0.919539	0.191318	0.170582	0.205665	-1.5815	-3.81898	14.5846	2.75196	0	6	1.79176
520	4	0.0207123	2019	-0.0038003	3	1	0.333333	78000	11.2645	长航凤凰	6	0.5	G55	-0.131955	水上运输业	17.89	湖北辖区	航运	598	-0.0183	30.0202	0.3431	0.0786	A	580000000	20.1749	6.39359	1.79176	0.424642	20.1749	0	-0.919539	-0.919539	-0.326988	-0.323081	-0.20614	-1.76527	0.0175355	0.409996	0.262715	0.244283	0.323247	-1.12934	-0.242913	0.0590069	0.0590069	0	6	1.79176
520	4	-0.0108133	2020	-0.0042597	3	2	0.666667	104000	11.5521	长航凤凰	6	0.5	G55	-0.171375	水上运输业	17.89	湖北辖区	航运	618.08	0.0325	13.4206	0.3357	0.025	A	650000000	20.2894	6.42662	1.79176	-0.175254	20.2894	0	0.409996	0.409996	0.659328	0.554848	0.375445	-0.326988	0	0	0.246419	0.228039	0.295402	-1.21942	0.338671	0.114698	0.114698	0	17	2.83321
521	4	-0.0250715	2014	-0.0015966	3	1	0.333333	59500	10.9937	长虹美菱	9	0.333333	C38	0.032313	电气机械及器材制造业	21.58	安徽辖区	冰箱	745.69	0.0388	54.7643	0.6183	0.0816	A	10000000000	23.0427	6.61431	2.19722	-0.44657	23.0427	1	-0.661299	-0.661299	-1.10038	-0.853396	0.426557	0	-0.473065	-0.184389	0.227012	0.210208	0.266156	-1.32367	0.389783	0.151931	0.151931	0	5	1.60944
521	4	-0.0060657	2015	0.0023736	3	1	0.333333	119000	11.6869	长虹美菱	9	0.333333	C38	-0.032419	电气机械及器材制造业	21.58	安徽辖区	冰箱	570.15	0.0102	73.3935	0.6228	0.0062	A	10000000000	23.0627	6.3459	2.19722	-0.0849115	23.0627	1	-0.184389	-0.184389	-1.07192	-1.17674	0.119206	-1.10038	-0.450256	-0.696973	0.746257	0.739399	2.83729	1.04285	0.0824326	0.0067951	0.0067951	0	9	2.19722
521	4	-0.0010991	2016	-0.0013573	3	1	0.333333	119000	11.6869	长虹美菱	9	0.333333	C38	0.068418	电气机械及器材制造业	22.47	安徽辖区	冰箱	720.64	-0.1777	39.6181	0.587	0.0426	A	13000000000	23.2496	6.58014	2.19722	0.009596	23.2496	1	-0.696973	-0.696973	-0.884758	-0.990699	-2.07676	-1.07192	-0.484078	0.794194	0.164957	0.139653	0.162322	-1.81817	-2.11353	4.46702	2.75196	0	13	2.56495
521	4	-0.0018015	2017	-0.0054986	3	1	0.333333	119000	11.6869	长虹美菱	9	0.333333	C38	0.240462	电气机械及器材制造业	22.47	安徽辖区	冰箱	681.37	0.0134	24.0821	0.6769	0.007	A	15000000000	23.4067	6.52411	2.19722	-0.0037703	23.4067	1	0.794194	0.794194	-0.156942	0.651074	0.156604	-0.884758	-0.484078	0.184111	0.465363	0.451654	0.823666	-0.19399	0.119831	0.0143594	0.0143594	0	14	2.63906
521	4	0.0089275	2018	0.0006876	3	1	0.333333	119000	11.6869	长虹美菱	9	0.333333	C38	0.005272	电气机械及器材制造业	23.58	安徽辖区	冰箱	580.46	0.0037	20.0416	0.67	0.0068	A	16000000000	23.5018	6.36382	2.19722	0.20039	23.5018	1	0.184111	0.184111	0.827699	0.813417	0.0432415	-0.156942	-0.489494	0.0578298	0.721258	0.71411	2.49785	0.915432	0.0064678	4.18e-05	0.0034039	0	11	2.3979
521	4	0.004948	2019	-0.0038003	3	1	0.333333	119000	11.6869	长虹美菱	9	0.333333	C38	-0.014922	电气机械及器材制造业	23.79	安徽辖区	冰箱	598.25	-0.0487	34.3928	0.6401	0.0085	A	16000000000	23.4681	6.39401	2.19722	0.124666	23.4681	1	0.0578298	0.0578298	-0.041303	-0.212619	-0.569151	0.827699	-0.494852	-0.994665	0.724925	0.718048	2.5467	0.934798	-0.605925	0.367145	0.367145	0	17	2.83321
521	4	-0.0035257	2020	-0.0042597	3	2	0.666667	51800	10.8552	长虹美菱	9	0.333333	C38	-0.255914	电气机械及器材制造业	23.79	安徽辖区	冰箱	622.39	-0.0963	68.3673	0.6919	-0.0159	A	14000000000	23.3474	6.43357	2.19722	-0.0365793	23.3474	1	-0.994665	-0.994665	-1.66328	-1.69012	-1.04535	-0.041303	0	0	0.0953433	0.0732785	0.0790728	-2.53739	-1.08212	1.17099	1.17099	0	8	2.07944
524	4	0.0304037	2014	-0.0015966	3	1	0.333333	80000	11.2898	岭南控股	9	0.333333	H61	-0.063625	住宿业	37.19	广东辖区	旅游综合	574.64	0.0673	24.9955	0.2912	0.0657	A	750000000	20.439	6.35374	2.19722	0.609058	20.439	1	-0.0553631	-0.0553631	0.080555	0.638982	0.759802	0	-1.03091	-1.00829	0.179345	0.161505	0.192613	-1.64707	0.723029	0.522771	0.522771	0	11	2.3979
524	4	-0.0526831	2015	0.0023736	3	1	0.333333	80000	11.2898	岭南控股	9	0.333333	H61	0.041266	住宿业	37.19	广东辖区	旅游综合	732.6	-0.035	60.2634	0.2695	0.0637	A	840000000	20.553	6.5966	2.19722	-0.971985	20.553	1	-1.00829	-1.00829	-1.24088	-0.901291	-0.395142	0.080555	0	0	0.522547	0.511937	1.04891	0.0477556	-0.431916	0.186551	0.186551	0	9	2.19722
526	4	0.0556487	2014	-0.0015966	3	1	0.333333	72000	11.1844	学大教育	6	0.5	K70	0.069169	房地产业	28.52	厦门辖区	移动互联网服务	556.54	0.0026	32.443	0.215	0.0129	A	200000000	19.1036	6.32174	1.79176	1.08944	20.0107	0	0.43246	0.43246	0.333958	0.384279	0.0290795	0	0	0	0.379317	0.3638	0.571832	-0.558911	-0.0076941	5.92e-05	0.0034039	0	7	1.94591
528	4	0.0110914	2014	-0.0015966	3	2	0.666667	200000	12.2061	柳工	9	0.333333	C35	-0.071038	专用设备制造业	34.98	广西辖区	工程机械	583.49	0.018	41.6665	0.5613	0.0212	A	21000000000	23.7547	6.36903	2.19722	0.241568	23.7547	1	-0.77866	-0.77866	-0.926601	-0.451373	0.219709	0	-0.183593	-0.338752	0.140521	0.121837	0.138741	-1.97515	0.182936	0.0334655	0.0334655	0	12	2.48491
528	4	0.0064477	2015	0.0023736	4	2	0.5	161500	11.9923	柳工	11	0.363636	C35	-0.3545	专用设备制造业	34.98	广西辖区	工程机械	636.46	0.0447	74.8226	0.5631	0.0023	A	20000000000	23.738	6.45592	2.3979	0.153204	23.738	1	-0.338752	-0.338752	0.097879	0.046383	0.536054	-0.926601	-0.160282	-0.842789	0.778356	0.773431	3.41366	1.22779	0.49928	0.249281	0.249281	0	8	2.07944
528	4	0.0012074	2016	-0.0013573	4	2	0.5	200000	12.2061	柳工	11	0.363636	C35	-0.004372	专用设备制造业	34.98	广西辖区	工程机械	597.91	-0.0609	24.1931	0.5702	0.0054	A	21000000000	23.7478	6.39344	2.3979	0.0534871	23.7478	1	-0.842789	-0.842789	-0.449915	-0.458208	-0.74335	0.097879	-0.172322	-0.22309	0.596302	0.584069	1.40424	0.3395	-0.780123	0.608593	0.608593	0	12	2.48491
528	4	0.0044216	2017	-0.0054986	4	2	0.5	200000	12.2061	柳工	11	0.363636	C35	0.607934	专用设备制造业	34.98	广西辖区	工程机械	683.45	-0.0231	30.5425	0.579	0.0353	A	20000000000	23.7408	6.52715	2.3979	0.114649	23.7408	1	-0.22309	-0.22309	-0.597993	-0.565663	-0.28196	-0.449915	-0.172322	-0.736212	0.359858	0.343444	0.5231	-0.647983	-0.318734	0.101591	0.101591	0	16	2.77259
528	4	-0.0310762	2018	0.0006876	4	2	0.5	200000	12.2061	柳工	11	0.363636	C35	0.65881	专用设备制造业	34.98	广西辖区	工程机械	685.19	0.03	50.0073	0.6148	0.0833	A	24000000000	23.9189	6.5297	2.3979	-0.560832	23.9189	1	-0.736212	-0.736212	0.034316	0.107954	0.366182	-0.597993	-0.17425	0.165353	0.328139	0.310912	0.451193	-0.795861	0.329409	0.10851	0.10851	0	16	2.77259
528	4	0.031842	2019	-0.0038003	4	2	0.5	200000	12.2061	柳工	11	0.363636	C35	0.055946	专用设备制造业	34.67	广西辖区	工程机械	702.48	-0.0176	31.975	0.6373	0.0991	A	28000000000	24.0729	6.55462	2.3979	0.636427	24.0729	1	0.165353	0.165353	0.087983	-0.024501	-0.214827	0.034316	-0.176157	-0.318233	0.661942	0.653491	1.88593	0.634419	-0.251601	0.0633028	0.0633028	0	16	2.77259
528	4	-0.0095329	2020	-0.0042597	4	2	0.5	200000	12.2061	柳工	11	0.363636	C35	-0.079254	专用设备制造业	34.67	广西辖区	工程机械	718.64	-0.0028	34.2064	0.6497	0.1129	A	34000000000	24.2443	6.57736	2.3979	-0.150889	24.2443	1	-0.318233	-0.318233	-0.276683	-0.175994	-0.034177	0.087983	0	0	0.380615	0.365508	0.576063	-0.551538	-0.0709506	0.005034	0.005034	0	12	2.48491
529	4	0.0737827	2014	-0.0015966	3	1	0.333333	60000	11.0021	广弘控股	8	0.375	C13	0.016476	农副食品加工业	51.26	广东辖区	平面媒体	728.47	0.0774	30.0252	0.2704	0.1428	A	1500000000	21.1105	6.59095	2.07944	1.43451	21.1105	1	-0.122407	-0.122407	0.095867	-0.224913	0.851562	0	0.0606118	0.617646	0.156861	0.138532	0.16081	-1.82753	0.814789	0.663881	0.663881	0	12	2.48491
529	4	0.0572543	2015	0.0023736	3	2	0.666667	110000	11.6082	广弘控股	9	0.333333	C13	0.027174	农副食品加工业	51.26	广东辖区	平面媒体	627.03	0.0653	43.8277	0.2081	0.0647	A	1500000000	21.1004	6.44099	2.19722	1.11999	21.1004	1	0.617646	0.617646	-0.08749	0.22733	0.758018	0.095867	0.0680676	-0.305984	0.644901	0.630697	1.7078	0.535208	0.721244	0.520193	0.520193	0	16	2.77259
529	4	-0.0373601	2016	-0.0013573	3	2	0.666667	65000	11.0821	广弘控股	9	0.333333	C13	-0.008761	农副食品加工业	51.5	广东辖区	平面媒体	617.57	-0.0219	33.5354	0.2147	0.0863	A	1600000000	21.1789	6.42579	2.19722	-0.680407	21.1789	1	-0.305984	-0.305984	-0.075392	0.161515	-0.242699	-0.08749	0.0731806	0.856007	0.205675	0.181605	0.221904	-1.50551	-0.279473	0.0781049	0.0781049	0	14	2.63906
529	4	-0.0189864	2017	-0.0054986	3	2	0.666667	60000	11.0021	广弘控股	8	0.375	C13	0.084412	农副食品加工业	51.5	广东辖区	平面媒体	688.27	-0.0664	12.2151	0.2918	0.1077	A	1600000000	21.1858	6.53418	2.07944	-0.330778	21.1858	1	0.856007	0.856007	0.156997	0.409519	-0.730539	-0.075392	0.0731806	-0.264906	0.340782	0.323879	0.479025	-0.736002	-0.767313	0.588769	0.588769	0	14	2.63906
529	4	0.0262052	2018	0.0006876	3	1	0.333333	60000	11.0021	广弘控股	8	0.375	C13	-0.388802	农副食品加工业	51.5	广东辖区	平面媒体	698.06	0.0426	9.10122	0.2562	0.122	A	2000000000	21.4292	6.54831	2.07944	0.529165	21.4292	1	-0.264906	-0.264906	-0.133612	-0.171565	0.468689	0.156997	0.0739994	0.339205	0.329303	0.312106	0.453712	-0.790293	0.431916	0.186551	0.186551	0	8	2.07944
529	4	0.0022136	2019	-0.0038003	3	1	0.333333	60000	11.0021	广弘控股	8	0.375	C13	0.191458	农副食品加工业	51.5	广东辖区	平面媒体	627.2	0.0801	40.191	0.3018	0.1598	A	2100000000	21.4692	6.44127	2.07944	0.0726328	21.4692	1	0.339205	0.339205	-0.356999	-0.135061	0.881268	-0.133612	0.0748094	0.505829	0.227252	0.207933	0.26252	-1.33743	0.844495	0.713171	0.713171	0	5	1.60944
529	4	-0.0308069	2020	-0.0042597	3	1	0.333333	65000	11.0821	广弘控股	9	0.333333	C13	0.079905	农副食品加工业	51.5	广东辖区	平面媒体	698.44	-0.0732	33.6145	0.452	0.1652	A	2800000000	21.765	6.54885	2.19722	-0.555709	21.765	1	0.505829	0.505829	0.091176	0.04372	-0.811213	-0.356999	0	0	0.611262	0.601781	1.51118	0.41289	-0.847986	0.719081	0.719081	0	9	2.19722
530	4	-0.0027225	2014	-0.0015966	3	1	0.333333	80000	11.2898	冰山冷热	9	0.333333	C34	-0.071623	通用设备制造业	21.96	大连辖区	制冷空调设备	634.79	0.047	60.5044	0.3243	0.0555	A	3100000000	21.8495	6.45329	2.19722	-0.021295	21.8495	1	-0.456431	-0.456431	-0.665098	-0.582995	0.53062	0	-0.647366	-1.15234	0.326632	0.310209	0.449714	-0.799144	0.493846	0.243884	0.243884	0	6	1.79176
530	4	-0.0373099	2015	0.0023736	3	1	0.333333	80000	11.2898	冰山冷热	9	0.333333	C34	0.127517	通用设备制造业	21.34	大连辖区	制冷空调设备	618.23	0.0662	83.6334	0.3352	0.0484	A	3100000000	21.8618	6.42686	2.19722	-0.679452	21.8618	1	-1.15234	-1.15234	-0.44978	-0.161703	0.747384	-0.665098	-0.602135	0.0639447	0.505561	0.492883	0.971932	-0.0284697	0.71061	0.504967	0.504967	0	7	1.94591
530	4	0.0043136	2016	-0.0013573	3	1	0.333333	80000	11.2898	冰山冷热	9	0.333333	C34	0.095793	通用设备制造业	19.96	大连辖区	制冷空调设备	675.35	-0.7893	49.2742	0.3343	0.0548	A	4800000000	22.2999	6.51523	2.19722	0.112593	22.2999	1	0.0639447	0.0639447	-0.19555	-0.074492	-8.91103	-0.44978	-0.647366	0.421903	0.410139	0.392264	0.645452	-0.437805	-8.9478	80.0631	2.75196	0	12	2.48491
530	4	-0.031111	2017	-0.0054986	3	2	0.666667	160000	11.9829	冰山冷热	9	0.333333	C34	0.185291	通用设备制造业	19.96	大连辖区	制冷空调设备	700.55	0.1066	38.1963	0.3781	0.0585	A	5100000000	22.3517	6.55187	2.19722	-0.561494	22.3517	1	0.421903	0.421903	-0.072597	-0.095215	1.27738	-0.19555	-0.647366	-0.0761021	0.246058	0.226726	0.293203	-1.22689	1.24061	1.5391	1.5391	0	14	2.63906
530	4	0.0038844	2018	0.0006876	3	2	0.666667	160000	11.9829	冰山冷热	9	0.333333	C34	0.08501	通用设备制造业	19.98	大连辖区	制冷空调设备	656.82	0.0633	30.5801	0.3789	0.0324	A	5400000000	22.4154	6.48741	2.19722	0.104427	22.4154	0	-0.0761021	-0.0761021	-0.288936	-0.406165	0.758519	-0.072597	-0.654609	-1.22741	0.603324	0.593153	1.45792	0.377014	0.721746	0.520917	0.520917	0	16	2.77259
530	4	0.0103852	2019	-0.0038003	3	2	0.666667	160000	11.9829	冰山冷热	9	0.333333	C34	0.096843	通用设备制造业	20.27	大连辖区	制冷空调设备	603.36	0.0243	41.7675	0.3749	0.0249	A	5500000000	22.4326	6.40251	2.19722	0.228128	22.4326	1	-1.22741	-1.22741	-1.42134	-1.10147	0.291185	-0.288936	-0.661774	-0.437918	0.390798	0.375568	0.601455	-0.508404	0.254412	0.0647252	0.0647252	0	14	2.63906
530	4	-0.0496712	2020	-0.0042597	3	2	0.666667	160000	11.9829	冰山冷热	9	0.333333	C34	-0.057092	通用设备制造业	20.27	大连辖区	制冷空调设备	615.39	0.0177	33.0142	0.3929	0.0066	A	5700000000	22.4605	6.42226	2.19722	-0.914673	22.4605	1	-0.437918	-0.437918	-1.07044	-1.06145	0.212098	-1.42134	0	0	0.343261	0.327243	0.48642	-0.720683	0.175324	0.0307386	0.0307386	0	14	2.63906
532	4	0.0482121	2014	-0.0015966	4	2	0.5	95000	11.4616	华金资本	10	0.4	S90	0.032249	综合	15	广东辖区	被动元件	669.29	0.0484	32.2065	0.2132	0.053	A	1100000000	20.8298	6.50622	2.30259	0.94793	20.8298	1	-0.226441	-0.226441	0.059372	0.646792	0.554743	0	-0.433303	0.0697538	0.0417359	0.0209041	0.0213504	-3.84668	0.517969	0.268292	0.268292	0	18	2.89037
532	4	0.0834886	2015	0.0023736	4	2	0.5	120000	11.6952	华金资本	11	0.363636	S90	-0.07551	综合	14.79	广东辖区	被动元件	696.02	0.1173	69.1843	0.3659	0.0701	A	1100000000	20.8213	6.54538	2.3979	1.6192	20.8213	1	0.0697538	0.0697538	0.542538	1.04383	1.37185	0.059372	-0.378287	-0.290666	0.505911	0.494932	0.97993	-0.0202739	1.33508	1.78244	1.78244	0	26	3.2581
532	4	0.1583	2016	-0.0013573	4	2	0.5	120000	11.6952	华金资本	11	0.363636	S90	0.524036	综合	14.49	广东辖区	被动元件	569.56	-0.0491	64.297	0.5822	0.0662	A	1500000000	21.1318	6.34486	2.3979	3.04277	21.1318	1	-0.290666	-0.290666	-0.733982	-0.520627	-0.574237	0.542538	-0.406703	1.47459	0.281461	0.259687	0.35078	-1.0476	-0.61101	0.373333	0.373333	0	34	3.52636
532	4	-0.098731	2017	-0.0054986	4	2	0.5	60000	11.0021	华金资本	11	0.363636	S90	0.3919	综合	14.49	广东辖区	被动元件	705.34	-0.0227	22.5714	0.6289	0.0747	A	2300000000	21.5722	6.55868	2.3979	-1.84822	21.5722	1	1.47459	1.47459	-0.255749	0.179098	-0.249748	-0.733982	-0.406703	-1.33146	0.577201	0.56636	1.30606	0.267016	-0.286521	0.0820944	0.0820944	0	16	2.77259
532	4	-0.0710755	2018	0.0006876	4	2	0.5	143400	11.8734	华金资本	11	0.363636	S90	-0.06935	综合	14.49	广东辖区	被动元件	624.65	-0.0412	61.4124	0.6367	0.0689	A	2300000000	21.572	6.43719	2.3979	-1.32197	21.572	1	-1.33146	-1.33146	-1.08107	-1.39281	-0.489184	-0.255749	-0.411253	-1.08752	0.179529	0.158492	0.188342	-1.66949	-0.525957	0.276631	0.276631	0	24	3.17805
532	4	0.0336324	2019	-0.0038003	4	2	0.5	160000	11.9829	华金资本	11	0.363636	S90	0.11647	综合	14.49	广东辖区	被动元件	658.89	0.0593	66.0314	0.599	0.0781	A	2600000000	21.6854	6.49056	2.3979	0.670496	21.6854	1	-1.08752	-1.08752	-1.79375	-1.71739	0.710588	-1.08107	-0.415755	0.577194	0.0527415	0.0290601	0.0299298	-3.5089	0.673814	0.454026	0.454026	0	26	3.2581
532	4	0.0067482	2020	-0.0042597	4	2	0.5	91600	11.4252	华金资本	11	0.363636	S90	0.037328	综合	28.45	广东辖区	被动元件	668.38	0.0168	55.5473	0.4934	0.1504	A	2600000000	21.69	6.50486	2.3979	0.158922	21.69	1	0.577194	0.577194	-0.053477	0.031794	0.191943	-1.79375	0	0	0.558225	0.54745	1.2097	0.190372	0.155169	0.0240776	0.0240776	0	9	2.19722
533	4	-0.0100087	2014	-0.0015966	4	1	0.25	48000	10.779	顺钠股份	11	0.363636	C38	0.579017	电气机械及器材制造业	24.97	广东辖区	中压设备	711.39	0.0459	23.6591	0.4837	0.0794	A	3900000000	22.0859	6.56722	2.3979	-0.159944	22.0859	0	-0.583355	-0.583355	-1.58301	-1.60353	0.494754	0	-0.464315	-0.866856	0.520594	0.506897	1.02797	0.0275899	0.457981	0.209746	0.209746	0	8	2.07944
533	4	0.0174345	2015	0.0023736	4	1	0.25	60000	11.0021	顺钠股份	11	0.363636	C38	0.06003	电气机械及器材制造业	24.97	广东辖区	中压设备	720.62	-0.0627	69.8273	0.4916	0.0812	A	4000000000	22.116	6.58011	2.3979	0.362269	22.116	0	-0.866856	-0.866856	-0.509335	-0.188304	-0.689832	-1.58301	-0.317456	0.925242	0.628024	0.619758	1.6299	0.488522	-0.726605	0.527955	0.527955	0	10	2.30259
533	4	0.0232892	2016	-0.0013573	4	2	0.5	66600	11.1065	顺钠股份	11	0.363636	C38	0.052837	电气机械及器材制造业	17.37	广东辖区	中压设备	653.27	-0.0299	29.6452	0.3675	0.127	A	4200000000	22.1501	6.48199	2.3979	0.473677	22.1501	0	0.925242	0.925242	0.20196	0.239421	-0.332083	-0.509335	-0.430881	0.573359	0.485591	0.457013	0.841666	-0.172373	-0.368857	0.136055	0.136055	0	0	0
533	4	-0.0345215	2017	-0.0054986	3	2	0.666667	160000	11.9829	顺钠股份	8	0.375	C38	0.905499	电气机械及器材制造业	17.37	广东辖区	中压设备	640.65	-0.0911	17.376	0.5009	0.0306	A	3300000000	21.9046	6.46248	2.07944	-0.626393	21.9046	0	0.573359	0.573359	0.931928	1.15481	-1.09164	0.20196	-0.366788	-1.15409	0.00046775	-0.0258357	-0.0251851	0	-1.12842	1.27333	1.27333	0	24	3.17805
533	4	-0.0209531	2018	0.0006876	3	2	0.666667	160000	11.9829	顺钠股份	9	0.333333	C38	9.06353	电气机械及器材制造业	17.37	广东辖区	中压设备	432.5	-0.3314	55.5364	0.6226	-1.3054	A	2500000000	21.6356	6.06958	2.19722	-0.368202	21.6356	0	-1.15409	-1.15409	0.401295	0.196648	-3.97114	0.931928	-0.440687	-1.07202	0.407757	0.384978	0.625959	-0.46847	-4.00792	16.0634	2.75196	0	24	3.17805
533	4	-0.0270512	2019	-0.0038003	3	2	0.666667	160000	11.9829	顺钠股份	9	0.333333	C38	-0.894278	电气机械及器材制造业	17.37	广东辖区	中压设备	532.41	-0.0421	69.4304	0.6307	-0.0117	A	2500000000	21.6274	6.27741	2.19722	-0.484241	21.6274	0	-1.07202	-1.07202	-1.51047	-1.64128	-0.504481	0.401295	-0.445511	-0.33607	0.309947	0.292696	0.413819	-0.882327	-0.541255	0.292957	0.292957	0	16	2.77259
533	4	-0.0529742	2020	-0.0042597	3	2	0.666667	120000	11.6952	顺钠股份	9	0.333333	C38	0.104441	电气机械及器材制造业	17.37	广东辖区	中压设备	532.83	-0.0166	47.4862	0.6109	0.0899	A	2400000000	21.617	6.2782	2.19722	-0.977525	21.617	0	-0.33607	-0.33607	-0.083352	-0.047845	-0.194141	-1.51046	0	0	0.266018	0.248116	0.329992	-1.10869	-0.230915	0.0533216	0.0533216	0	11	2.3979
536	4	-0.0381439	2014	-0.0015966	3	2	0.666667	180000	12.1007	华映科技	7	0.428571	C39	0.26594	计算机、通信和其他电子设备制造业	63.63	福建辖区	显示器件	292.67	-0.1312	47.6049	0.6174	0.0937	A	10000000000	23.0686	5.67905	1.94591	-0.695322	23.0686	0	-1.36392	-1.36392	-1.01552	-1.27852	-1.58761	0	0.0798497	-0.001028	0.170762	0.134709	0.15568	-1.85995	-1.62439	2.63863	2.63863	0	24	3.17805
536	4	-0.0082834	2015	0.0023736	5	1	0.2	3400	8.13153	华映科技	9	0.555556	C39	-0.16829	计算机、通信和其他电子设备制造业	63.63	福建辖区	显示器件	648.51	-0.1459	122.46	0.663	0.0663	A	10000000000	23.0409	6.47468	2.19722	-0.127113	23.0409	0	-0.001028	-0.001028	-0.065165	0.177376	-1.18639	-1.01552	0.083149	-0.0127748	0.798753	0.792045	3.80873	1.3373	-1.22316	1.49613	1.49613	0	1	0
536	4	-0.0397543	2016	-0.0013573	5	1	0.2	90000	11.4076	华映科技	9	0.555556	C39	-0.304701	计算机、通信和其他电子设备制造业	28.68	福建辖区	显示器件	322.2	0.1193	34.796	0.309	0.0291	A	19000000000	23.6647	5.77517	2.19722	-0.725966	23.6647	0	-0.0127748	-0.0127748	0.286725	0.305984	1.36092	-0.065165	0.0893949	1.15053	0.179378	0.154511	0.182748	-1.69965	1.32415	1.75337	1.75337	0	20	2.99573
536	4	-0.0104183	2017	-0.0054986	6	1	0.166667	90000	11.4076	华映科技	10	0.6	C39	0.018782	计算机、通信和其他电子设备制造业	26.37	福建辖区	显示器件	298.78	0.0209	14.3029	0.3892	0.0155	A	20000000000	23.699	5.69971	2.30259	-0.167737	23.699	0	1.15053	1.15053	-0.481691	-0.069078	0.238418	0.286725	0.0893949	-0.557511	0.418459	0.403548	0.67658	-0.390705	0.201645	0.0406605	0.0406605	0	15	2.70805
536	4	-0.0224646	2018	0.0006876	5	1	0.2	90000	11.4076	华映科技	8	0.625	C39	0.091303	计算机、通信和其他电子设备制造业	26.37	福建辖区	显示器件	242.21	-0.1206	16.7602	0.6051	-0.6613	A	21000000000	23.7687	5.4898	2.07944	-0.396963	23.7687	0	-0.557511	-0.557511	-0.043809	-0.228463	-1.37575	-0.481691	0.0903951	0.0208812	0.702027	0.694387	2.27211	0.820708	-1.41253	1.99523	1.99523	0	17	2.83321
536	4	0.0087688	2019	-0.0038003	6	2	0.333333	78400	11.2696	华映科技	10	0.6	C39	-0.657478	计算机、通信和其他电子设备制造业	25.37	福建辖区	显示器件	266.91	-0.061	90.1465	0.6619	-0.5244	A	17000000000	23.5446	5.58691	2.30259	0.197371	23.5446	0	0.0208812	0.0208812	-1.02538	-0.937435	-0.687444	-0.043809	0.0913846	-0.459542	0.317957	0.300906	0.430422	-0.842989	-0.724218	0.524492	0.524492	0	22	3.09104
536	4	0.0531633	2020	-0.0042597	7	2	0.285714	180000	12.1007	华映科技	11	0.636364	C39	0.043222	计算机、通信和其他电子设备制造业	14.09	福建辖区	显示器件		0.037	26.6873	0.541	0.1101	A	12000000000	23.2194		2.3979	1.04215	23.2194	1	-0.459542	-0.459542	-0.10662	-0.080903	0.447726	-1.02537	0	0	0.095897	0.0738458	0.0797337	-2.52906	0.410953	0.168882	0.168882	0	36	3.58352
537	4	-0.0272871	2014	-0.0015966	3	1	0.333333	18300	9.81466	广宇发展	9	0.333333	K70	-0.347101	房地产业	20.82	天津辖区	房地产开发	595.97	0.2262	56.5929	0.481	0.1729	A	4200000000	22.1579	6.39019	2.19722	-0.488731	22.1579	1	-0.471705	-0.471705	-0.816997	-0.652551	2.22008	0	-1.4341	0.456855	0.384971	0.371601	0.591346	-0.525354	2.1833	4.7668	2.75196	0	4	1.38629
537	4	-0.0776851	2015	0.0023736	3	1	0.333333	54800	10.9115	广宇发展	9	0.333333	K70	0.125046	房地产业	20.82	天津辖区	房地产开发	631.64	0.6108	130.275	0.6571	0.0886	A	4800000000	22.2966	6.44832	2.19722	-1.44774	22.2966	1	0.456855	0.456855	0.210196	0.129674	6.66471	-0.816997	-0.91777	0.927682	0.735193	0.729309	2.69424	0.991118	6.62794	43.9296	2.75196	0	15	2.70805
537	4	0.0104425	2016	-0.0013573	3	1	0.333333	54800	10.9115	广宇发展	9	0.333333	K70	0.070622	房地产业	20.82	天津辖区	房地产开发	697.18	0.898	46.8915	0.8214	0.1639	A	10000000000	23.0432	6.54704	2.19722	0.22922	23.0432	1	0.927682	0.927682	-0.039826	-0.080814	9.79848	0.210196	-1.34606	-0.0645117	0.38885	0.348107	0.533994	-0.627371	9.7617	95.2909	2.75196	0	13	2.56495
537	4	-0.0138775	2017	-0.0054986	3	1	0.333333	54800	10.9115	广宇发展	9	0.333333	K70	-0.640193	房地产业	76.13	天津辖区	房地产开发	806.13	-0.4791	46.9871	0.8558	0.2371	A	21000000000	23.7568	6.69224	2.19722	-0.233562	23.7568	1	-0.0645117	-0.0645117	-0.65354	-0.910678	-5.22767	-0.039826	-1.34606	-0.162046	0.238932	0.219417	0.281095	-1.26906	-5.26445	27.7144	2.75196	0	16	2.77259
537	4	0.0174277	2018	0.0006876	3	1	0.333333	120000	11.6952	广宇发展	9	0.333333	K70	0.25019	房地产业	76.13	天津辖区	房地产开发	663.57	-0.0225	54.2468	0.8593	0.2342	A	73000000000	25.0177	6.49763	2.19722	0.362139	25.0177	1	-0.162046	-0.162046	0.180808	0.045417	-0.263143	-0.65354	-1.36112	0.107987	0.497424	0.484538	0.940007	-0.0618681	-0.299917	0.08995	0.08995	0	14	2.63906
537	4	-0.026234	2019	-0.0038003	3	1	0.333333	120000	11.6952	广宇发展	9	0.333333	K70	-0.403335	房地产业	76.13	天津辖区	房地产开发	656.42	0.0819	49.2714	0.8053	0.2309	A	74000000000	25.0339	6.4868	2.19722	-0.468691	25.0339	1	0.107987	0.107987	-0.450669	-0.788335	0.957841	0.180808	0	0	0.650651	0.641918	1.79265	0.583697	0.921067	0.848365	0.848365	0	10	2.30259
538	4	-0.0483238	2014	-0.0015966	4	1	0.25	142900	11.8699	云南白药	11	0.363636	C27	0.189669	医药制造业	41.52	云南辖区	中药	788.74	0.0946	14.7973	0.3088	0.2211	A	13000000000	23.279	6.67044	2.3979	-0.889035	23.279	1	0.0792553	0.0792553	-0.502519	-0.240317	1.12289	0	-0.0525607	-1.03967	0.10304	0.0835406	0.0911558	-2.39519	1.08612	1.17965	1.17965	0	6	1.79176
538	4	-0.0529945	2015	0.0023736	3	1	0.333333	11900	9.38429	云南白药	10	0.3	C27	0.13228	医药制造业	41.52	云南辖区	中药	781.73	0.0586	18.7319	0.2987	0.2037	A	16000000000	23.517	6.66151	2.30259	-0.977911	23.517	1	-1.03967	-1.03967	-0.111864	-0.609016	0.54992	-0.502519	0	0	0.164907	0.146349	0.171439	-1.76353	0.513146	0.263319	0.263319	0	1	0
538	4	0.0122397	2017	-0.0054986	4	2	0.5	285800	12.5631	云南白药	11	0.363636	C27	0.105608	医药制造业	41.52	云南辖区	中药	809.18	0.0992	9.10224	0.3451	0.1727	A	25000000000	23.9255	6.69602	2.3979	0.263419	23.9255	1	-0.416829	-0.416829	-1.2303	-1.18878	1.24625	0	-0.0452879	0.411748	0.00108404	-0.0245292	-0.0239419	0	1.20948	1.46284	1.46284	0	18	2.89037
538	4	0.0662672	2018	0.0006876	4	2	0.5	368000	12.8158	云南白药	11	0.363636	C27	0.084719	医药制造业	41.52	云南辖区	中药	751.49	0.0446	7.1036	0.3442	0.1651	A	29000000000	24.0769	6.62206	2.3979	1.2915	24.0769	1	0.411748	0.411748	0.366932	0.364872	0.571586	-1.2303	-0.0464787	-0.0287264	0.324509	0.3034	0.435545	-0.831158	0.534813	0.286025	0.286025	0	14	2.63906
538	4	-0.0058852	2019	-0.0038003	3	1	0.333333	85700	11.3586	云南白药	10	0.3	C27	0.110695	医药制造业	25.14	云南辖区	中药	797.26	0.0574	12.9733	0.2328	0.1095	A	31000000000	24.1531	6.68118	2.30259	-0.0814767	24.1531	1	-0.0287264	-0.0287264	0.304127	0.22161	0.651984	0.366932	-0.050432	-0.717047	0.0877364	0.0609051	0.0648551	-2.7356	0.61521	0.378484	0.378484	0	9	2.19722
538	4	-0.0059946	2020	-0.0042597	3	1	0.333333	264700	12.4863	云南白药	10	0.3	C27	0.114848	医药制造业	25.14	云南辖区	中药	814.34	0.0609	22.8573	0.3056	0.1437	A	55000000000	24.7346	6.70238	2.30259	-0.0835588	24.7346	1	-0.717047	-0.717047	-0.791608	-0.819225	0.760419	0.304127	0	0	0.166145	0.145807	0.170696	-1.76787	0.723645	0.523662	0.523662	0	13	2.56495
540	4	0.0491157	2014	-0.0015966	4	2	0.5	95000	11.4616	中天金融	12	0.333333	K70	0.89831	房地产业	39.63	贵州辖区	房地产开发	656.98	-0.0063	36.1982	0.8241	0.2099	A	38000000000	24.3604	6.48765	2.48491	0.965125	24.3604	0	-0.697691	-0.697691	-0.585845	-0.127768	-0.0722083	0	-0.836231	-1.55928	0.388684	0.375394	0.60101	-0.509143	-0.108982	0.0118771	0.0118771	0	14	2.63906
540	4	-0.0151896	2015	0.0023736	4	2	0.5	120000	11.6952	中天金融	12	0.333333	K70	0.350735	房地产业	41.78	贵州辖区	房地产开发	692.99	0.0409	70.6343	0.7661	0.2018	A	55000000000	24.7379	6.54102	2.48491	-0.258528	24.7379	0	-1.55928	-1.55928	-1.34952	-1.20976	0.478336	-0.585845	-0.848937	-1.07537	0.575131	0.559395	1.26961	0.238707	0.441562	0.194977	0.194977	0	44	3.78419
540	4	-0.0062145	2016	-0.0013573	4	2	0.5	120000	11.6952	中天金融	12	0.333333	K70	0.296473	房地产业	44.87	贵州辖区	房地产开发	717.22	0.0056	19.3305	0.7811	0.1896	A	67000000000	24.9263	6.57538	2.48491	-0.0877442	24.9263	0	-1.07537	-1.07537	-0.611036	-0.389159	0.0654934	-1.34953	-0.823341	-1.54561	0.48299	0.464525	0.867501	-0.142139	0.0287198	0.0008248	0.0034039	0	30	3.4012
540	4	-0.0121104	2017	-0.0054986	4	2	0.5	120000	11.6952	中天金融	12	0.333333	K70	-0.073307	房地产业	44.89	贵州辖区	房地产开发	628.69	0.1033	20.5626	0.8242	0.1124	A	73000000000	25.014	6.44364	2.48491	-0.199936	25.014	0	-1.54561	-1.54561	-2.63918	-2.69463	1.20812	-0.611036	0	0	0.0259983	-0.0114634	-0.0113334	0	1.17135	1.37205	1.37205	0	36	3.58352
540	4	0.018425	2019	-0.0038003	4	2	0.5	90000	11.4076	中天金融	11	0.363636	K70	0.947241	房地产业	46.17	贵州辖区	房地产开发	688.51	-0.0801	17.7867	0.8268	0.0555	A	120000000000	25.4871	6.53453	2.3979	0.381118	25.4871	0	-0.382036	-0.382036	2.56606	2.7507	-0.913746	0	-1.00005	-0.128241	0.690451	0.682712	2.15171	0.766262	-0.95052	0.903487	0.903487	0	15	2.70805
540	4	0.129951	2020	-0.0042597	5	2	0.4	90000	11.4076	中天金融	13	0.384615	K70	0.149548	房地产业	46.17	贵州辖区	房地产开发	531.81	-0.1046	22.2878	0.8435	0.0328	A	130000000000	25.5524	6.27629	2.56495	2.50333	25.5524	0	-0.128241	-0.128241	-1.00555	-1.13771	-1.19323	2.56606	0	0	0.382272	0.367206	0.580293	-0.544223	-1.23001	1.51291	1.51291	0	11	2.3979
541	4	-0.0211009	2014	-0.0015966	3	1	0.333333	100000	11.5129	佛山照明	9	0.333333	C38	0.245094	电气机械及器材制造业	13.47	广东辖区	LED	642.19	0.0294	56.6396	0.1719	0.0862	A	3700000000	22.0415	6.46488	2.19722	-0.371014	22.0415	0	-0.683011	-0.683011	-0.382054	-0.164731	0.33848	0	-0.450665	-1.16821	0.112569	0.0932766	0.102872	-2.27427	0.301706	0.0910267	0.0910267	0	9	2.19722
541	4	0.066524	2015	0.0023736	3	2	0.666667	0	0	佛山照明	9	0.333333	C38	-0.062563	电气机械及器材制造业	13.47	广东辖区	LED	536.63	0.0207	80.9795	0.1638	0.0075	A	5500000000	22.4337	6.28531	2.19722	1.29638	22.4337	1	-1.16821	-1.16821	-0.282355	0.236966	0	-0.382054	-0.419178	-0.170285	0.579383	0.568598	1.31803	0.276135	-0.0367736	0.0013523	0.0034039	0	2	0.693147
541	4	0.0017152	2016	-0.0013573	3	2	0.666667	144000	11.8776	佛山照明	9	0.333333	C38	0.153508	电气机械及器材制造业	13.47	广东辖区	LED	696.04	0.1209	31.6342	0.1795	0.2144	A	6200000000	22.5397	6.54541	2.19722	0.0631484	22.5397	1	-0.170285	-0.170285	-0.923873	-0.778548	1.436	-0.282355	-0.450665	-0.216379	0.30575	0.284712	0.398039	-0.921206	1.39922	1.95783	1.95783	0	20	2.99573
541	4	-0.0087933	2017	-0.0054986	3	2	0.666667	144000	11.8776	佛山照明	9	0.333333	C38	0.152793	电气机械及器材制造业	13.47	广东辖区	LED	603.39	0.1079	19.6528	0.1544	0.1554	A	5700000000	22.4595	6.40256	2.19722	-0.136816	22.4595	1	-0.216379	-0.216379	-0.78542	-0.791993	1.28159	-0.923873	-0.450665	-0.476191	0.216042	0.19594	0.243689	-1.41186	1.24482	1.54957	1.54957	0	16	2.77259
541	4	-0.0063904	2018	0.0006876	3	2	0.666667	144000	11.8776	佛山照明	9	0.333333	C38	0.000465	电气机械及器材制造业	13.47	广东辖区	LED	596.03	-0.0256	8.19785	0.2231	0.0873	A	5200000000	22.3794	6.39029	2.19722	-0.0910899	22.3794	1	-0.476191	-0.476191	-0.006639	0.148119	-0.304066	-0.78542	-0.455707	1.05959	0.800698	0.795588	3.89207	1.35894	-0.340839	0.116171	0.116171	0	16	2.77259
541	4	0.0057588	2019	-0.0038003	3	2	0.666667	144000	11.8776	佛山照明	9	0.333333	C38	-0.122142	电气机械及器材制造业	13.47	广东辖区	LED	621.45	-0.0055	9.62112	0.2053	0.0618	A	5800000000	22.481	6.43206	2.19722	0.140094	22.481	1	1.05959	1.05959	0.524483	0.296791	-0.0653266	-0.006639	-0.460695	-0.762839	0.69164	0.683931	2.16387	0.771898	-0.1021	0.0104245	0.0104245	0	14	2.63906
541	4	0.0103444	2020	-0.0042597	3	2	0.666667	144000	11.8776	佛山照明	9	0.333333	C38	-0.097381	电气机械及器材制造业	13.47	广东辖区	LED	667.88	-0.0063	22.0825	0.2591	0.051	A	6200000000	22.5472	6.50411	2.19722	0.227353	22.5472	1	-0.762839	-0.762839	-2.46057	-2.46277	-0.0748287	0.524483	0	0	0.090037	0.0678428	0.0727805	-2.62031	-0.111602	0.0124551	0.0124551	0	30	3.4012
545	4	-0.0032886	2014	-0.0015966	2	1	0.5	96000	11.4721	金浦钛业	5	0.4	C26	-0.127292	化学原料及化学制品制造业	37.3	吉林辖区	其他化学原料	575.12	0.013	88.2008	0.232	0.0257	A	2100000000	21.4721	6.35458	1.60944	-0.0320669	21.4721	0	-0.186927	-0.186927	-0.193432	0.027959	0.149137	0	-0.460209	0.142958	0.192606	0.175054	0.2122	-1.55023	0.112364	0.0126256	0.0126256	0	11	2.3979
545	4	0.0480624	2015	0.0023736	2	1	0.5	96000	11.4721	金浦钛业	5	0.4	C26	0.04264	化学原料及化学制品制造业	37.3	吉林辖区	其他化学原料	638.07	0.0572	123.674	0.3009	0.0743	A	2200000000	21.5209	6.45845	1.60944	0.945082	21.5209	0	0.142958	0.142958	1.07253	0.807908	0.656204	-0.193432	-0.554025	-0.752684	0.538064	0.516067	1.0664	0.0642911	0.619431	0.383694	0.383694	0	12	2.48491
545	4	-0.0194567	2016	-0.0013573	2	1	0.5	0	0	金浦钛业	4	0.5	C26	-0.162265	化学原料及化学制品制造业	37.3	吉林辖区	其他化学原料	731.78	0.1899	113.26	0.2941	0.0635	A	2500000000	21.6494	6.59548	1.38629	-0.339727	21.6494	0	-0.752684	-0.752684	-0.600017	-0.672468	0	1.07253	-0.595641	-0.756127	0.525917	0.511551	1.0473	0.0462129	-0.0367736	0.0013523	0.0034039	0	9	2.19722
545	4	-0.0384092	2017	-0.0054986	2	1	0.5	120000	11.6952	金浦钛业	5	0.4	C26	1.62909	化学原料及化学制品制造业	37.3	吉林辖区	其他化学原料	667.18	0.073	53.4587	0.2719	0.0828	A	2800000000	21.7591	6.50306	1.60944	-0.70037	21.7591	0	-0.756127	-0.756127	-2.02664	-2.05024	0.853753	-0.600017	-0.43388	-0.82845	0.180522	0.15951	0.189782	-1.66188	0.816979	0.667455	0.667455	0	7	1.94591
545	4	-0.0429852	2018	0.0006876	2	1	0.5	120000	11.6952	金浦钛业	5	0.4	C26	0.103952	化学原料及化学制品制造业	37.3	吉林辖区	其他化学原料	643.46	0.2195	15.0684	0.3433	0.0497	A	2700000000	21.7259	6.46686	1.60944	-0.787447	21.7259	0	-0.82845	-0.82845	2.17892	1.69788	2.56711	-2.02664	-0.602305	0.597532	0.732322	0.717451	2.5392	0.931851	2.53033	6.40259	2.75196	0	12	2.48491
545	4	-0.0402252	2019	-0.0038003	2	1	0.5	120000	11.6952	金浦钛业	5	0.4	C26	0.009353	化学原料及化学制品制造业	37.3	吉林辖区	其他化学原料	682.25	0.0233	25.5973	0.3283	0.012	A	3100000000	21.8632	6.5254	1.60944	-0.734927	21.8632	0	0.597532	0.597532	1.03035	0.719042	0.272499	2.17892	-0.608898	-1.98796	0.437242	0.423173	0.733622	-0.309762	0.235726	0.0555666	0.0555666	0	13	2.56495
545	4	-0.0172558	2020	-0.0042597	2	1	0.5	120000	11.6952	金浦钛业	5	0.4	C26	-0.156086	化学原料及化学制品制造业	34.26	吉林辖区	其他化学原料	620.7	-0.137	61.3527	0.3743	-0.1385	A	3100000000	21.8611	6.43085	1.60944	-0.297846	21.8611	0	-1.98796	-1.81049	-2.40425	-2.33819	-1.60225	1.03035	0	0	0.118127	0.0966183	0.106952	-2.23538	-1.63902	2.68639	2.68639	0	7	1.94591
546	4	-0.0411917	2017	-0.0054986	3	2	0.666667	55400	10.9223	金圆股份	7	0.428571	C30	1.34435	非金属矿物制品业	37.46	吉林辖区	水泥制造	670.28	-0.0464	78.68	0.5161	0.104	A	4900000000	22.308	6.5077	1.94591	-0.753319	22.308	0	0.493897	0.493897	0.327444	0.179457	-0.506796	0	-0.455059	0.356668	0.303149	0.285281	0.399151	-0.918415	-0.54357	0.295468	0.295468	0	18	2.89037
546	4	0.0505751	2018	0.0006876	3	2	0.666667	120000	11.6952	金圆股份	7	0.428571	N77	0.571742	生态保护和环境治理业	37.46	吉林辖区	水泥制造	617.95	0.0201	9.77364	0.4938	0.1045	A	8300000000	22.8381	6.42641	1.94591	0.992895	22.8381	0	0.356668	0.356668	0.151057	0.272155	0.235074	0.327444	-0.46015	0.816223	0.406984	0.391779	0.644139	-0.439841	0.198301	0.0393232	0.0393232	0	24	3.17805
546	4	-0.0277352	2019	-0.0038003	3	1	0.333333	60000	11.0021	金圆股份	6	0.5	N77	-0.096193	生态保护和环境治理业	32.45	吉林辖区	水泥制造	733.92	0.0381	10.5725	0.4644	0.1181	A	9000000000	22.9197	6.5984	1.79176	-0.497258	22.9197	0	0.816223	0.816223	-0.043677	0.056358	0.41918	0.151057	-0.465187	-0.767938	0.378424	0.362884	0.569574	-0.562866	0.382406	0.146235	0.146235	0	12	2.48491
546	4	-0.0269235	2020	-0.0042597	3	1	0.333333	60000	11.0021	金圆股份	6	0.5	N77	0.061226	生态保护和环境治理业	32.45	吉林辖区	水泥制造	648.64	-0.0077	23.8664	0.4601	0.0913	A	10000000000	23.0281	6.47488	1.79176	-0.481812	23.0281	0	-0.767938	-0.767938	-1.52683	-1.56308	-0.0847162	-0.043677	0	0	0.0602978	0.0373782	0.0388296	-3.24857	-0.12149	0.0147598	0.0147598	0	17	2.83321
547	4	0.044688	2014	-0.0015966	3	2	0.666667	108000	11.5899	航天发展	7	0.428571	C39	0.596533	计算机、通信和其他电子设备制造业	19.05	福建辖区	地面兵装	711.21	0.04	58.236	0.3007	0.0941	A	2800000000	21.7666	6.56697	1.94591	0.880871	21.7666	0	-0.803145	-0.803145	-1.30735	-1.39409	0.463595	0	-0.180473	-1.12189	0.0855418	0.0374124	0.0388665	-3.24762	0.426822	0.182177	0.182177	0.693147	22	3.09104
547	4	0.0103839	2015	0.0023736	3	2	0.666667	102600	11.5386	航天发展	9	0.333333	C39	0.311624	计算机、通信和其他电子设备制造业	8.12	福建辖区	地面兵装	689.58	0.0257	86.0058	0.1891	0.0393	A	3700000000	22.039	6.53608	2.19722	0.228105	22.039	1	-1.12189	-1.12189	-0.889733	-0.810829	0.296542	-1.30735	0	0	0.535868	0.525554	1.10772	0.102304	0.259768	0.0674795	0.0674795	0	14	2.63906
547	4	0.159846	2017	-0.0054986	3	2	0.666667	200000	12.2061	航天发展	9	0.333333	C39	0.240861	计算机、通信和其他电子设备制造业	8.12	福建辖区	地面兵装	689.53	0.026	42.7564	0.2551	0.0544	A	7200000000	22.6991	6.53601	2.19722	3.07219	22.6991	1	-0.573541	-0.573541	-1.00783	-0.614552	0.317358	0	-0.144797	-0.80087	0.122653	0.0952358	0.10526	-2.25132	0.280584	0.0787275	0.0787275	0	14	2.63906
547	4	-0.0320996	2018	0.0006876	3	2	0.666667	200000	12.2061	航天发展	9	0.333333	C39	0.496127	计算机、通信和其他电子设备制造业	7.42	福建辖区	地面兵装	684.96	0.0451	28.0083	0.2252	0.0702	A	7800000000	22.7803	6.52936	2.19722	-0.580307	22.7803	1	-0.80087	-0.80087	-0.673242	-0.664646	0.550494	-1.00783	-0.171289	-0.818243	0.324724	0.299714	0.427988	-0.84866	0.51372	0.263908	0.263908	0	32	3.46574
547	4	-0.0016399	2019	-0.0038003	3	1	0.333333	100000	11.5129	航天发展	9	0.333333	C39	0.476968	计算机、通信和其他电子设备制造业	8.99	福建辖区	地面兵装	683.11	0.0837	38.2152	0.246	0.0882	A	10000000000	23.0535	6.52666	2.19722	-0.0006949	23.0535	1	-0.818243	-0.818243	-0.752306	-0.712724	0.963632	-0.673242	-0.173164	-0.740502	0.283982	0.266081	0.362548	-1.0146	0.926858	0.859066	0.859066	0	6	1.79176
547	4	0.0087957	2020	-0.0042597	3	1	0.333333	100000	11.5129	航天发展	9	0.333333	C39	0.018123	计算机、通信和其他电子设备制造业	9.43	福建辖区	地面兵装	727.71	0.071	66.1709	0.2485	0.0934	A	11000000000	23.1084	6.5899	2.19722	0.197883	23.1084	1	-0.740502	-0.740502	-0.3263	-0.273564	0.817418	-0.752306	0	0	0.34297	0.326945	0.485763	-0.722034	0.780644	0.609405	0.609405	0	7	1.94591
550	4	0.017704	2020	-0.0042597	3	1	0.333333	53000	10.878	江铃汽车	9	0.333333	C36	0.081858	汽车制造业	41.03	江西辖区	商用载货车	692.08	-0.131	44.4464	0.6102	0.0501	A	27000000000	24.0008	6.5397	2.19722	0.367398	24.0008	1	-1.48894	-1.48894	-1.64658	-1.78283	-1.42502	0	0	0	0.284632	0.267184	0.364599	-1.00896	-1.4618	2.13685	2.13685	0	11	2.3979
553	4	-0.0165748	2014	-0.0015966	3	1	0.333333	50000	10.8198	安道麦A	8	0.375	C26	0.017125	化学原料及化学制品制造业	20.15	湖北辖区	农药	620.74	0.0468	48.1298	0.3159	0.2447	A	2900000000	21.7997	6.43091	2.07944	-0.284887	21.7997	1	-0.514288	-0.514288	-1.30988	-1.04747	0.506366	0	-0.0211504	-0.542451	0.264409	0.248418	0.330526	-1.10707	0.469592	0.220517	0.220517	0	9	2.19722
553	4	-0.0929773	2015	0.0023736	3	1	0.333333	50000	10.8198	安道麦A	7	0.428571	C26	-0.306992	化学原料及化学制品制造业	20.15	湖北辖区	农药	590.1	0.08	88.7529	0.2955	0.0677	A	3100000000	21.8608	6.38029	1.94591	-1.73874	21.8608	1	-0.542451	-0.542451	0.167425	-0.325099	0.865582	-1.30988	0	0	0.725485	0.714047	2.49708	0.915121	0.828809	0.686924	0.686924	0	9	2.19722
553	4	-0.0212402	2017	-0.0054986	2	1	0.5	0	0	安道麦A	6	0.333333	C26	0.371984	化学原料及化学制品制造业	77.33	湖北辖区	农药	718.2	-0.352	37.6536	0.526	0.0823	A	36000000000	24.3204	6.57675	1.79176	-0.373665	24.3204	1	-0.522932	-0.522932	-0.640182	-0.612668	0	0	-0.0259619	0.0863947	0.307955	0.29021	0.408868	-0.894363	-0.0367736	0.0013523	0.0034039	0	1	0
553	4	-0.0153472	2018	0.0006876	2	1	0.5	0	0	安道麦A	5	0.4	C26	7.88738	化学原料及化学制品制造业	74.02	湖北辖区	农药	704.19	0.0525	42.9491	0.4796	0.1078	A	43000000000	24.4758	6.55705	1.60944	-0.261527	24.4758	1	0.0863947	0.0863947	0.96123	1.17016	0	-0.640182	-0.0262524	0.0399633	0.621208	0.611496	1.57397	0.453603	-0.0367736	0.0013523	0.0034039	0	11	2.3979
553	4	-0.034152	2019	-0.0038003	2	1	0.5	0	0	安道麦A	5	0.4	C26	0.070018	化学原料及化学制品制造业	74.02	湖北辖区	农药	526.21	-0.0027	19.2147	0.506	0.0124	A	46000000000	24.5411	6.2657	1.60944	-0.619362	24.5411	1	0.0399633	0.0399633	-0.458567	-0.378752	0	0.96123	-0.0265397	0.761102	0.255072	0.236448	0.309669	-1.17225	-0.0367736	0.0013523	0.0034039	0	9	2.19722
553	4	-0.010281	2020	-0.0042597	2	1	0.5	0	0	安道麦A	5	0.4	C26	-0.000811	化学原料及化学制品制造业	72.88	湖北辖区	农药	701.3	-0.029	19.4091	0.542	0.0165	A	47000000000	24.5692	6.55294	1.60944	-0.165125	24.5692	1	0.761102	0.761102	-0.860563	-0.826282	0	-0.458567	0	0	0.236803	0.218189	0.279081	-1.27625	-0.0367736	0.0013523	0.0034039	0	2	0.693147
555	4	0.006675	2014	-0.0015966	3	2	0.666667	96000	11.4721	神州信息	9	0.333333	I65	431.235	软件和信息技术服务业	43.12	深圳辖区	IT服务	719.77	-0.0221	39.0177	0.5375	0.097	A	5600000000	22.4459	6.57893	2.19722	0.157528	22.4459	0	0.700963	0.700963	0.404846	0.345731	-0.253534	0	-0.504518	-0.612448	0.204347	0.171195	0.206556	-1.57718	-0.290307	0.0842782	0.0842782	0	19	2.94444
555	4	-0.0265755	2015	0.0023736	4	2	0.5	96000	11.4721	神州信息	10	0.4	I65	-0.014565	软件和信息技术服务业	42.44	深圳辖区	IT服务	714.93	0.0551	74.3742	0.5523	0.1127	A	6900000000	22.6565	6.57219	2.30259	-0.475189	22.6565	0	-0.612448	-0.612448	-0.252904	0.065416	0.632113	0.404846	-0.385235	-0.75895	0.3896	0.372161	0.592764	-0.522959	0.595339	0.354429	0.354429	0	18	2.89037
555	4	-0.114098	2016	-0.0013573	4	2	0.5	96000	11.4721	神州信息	9	0.444444	I65	0.423269	软件和信息技术服务业	40.43	深圳辖区	IT服务	641.01	-0.0743	112.416	0.5076	0.0545	A	7200000000	22.702	6.46305	2.19722	-2.14064	22.702	0	-0.75895	-0.75895	-0.905597	-0.681368	-0.852377	-0.252904	-0.400954	-0.005591	0.280638	0.240674	0.316957	-1.14899	-0.889151	0.790589	0.790589	0	22	3.09104
555	4	-0.0004232	2017	-0.0054986	4	2	0.5	96000	11.4721	神州信息	9	0.444444	I65	-0.007479	软件和信息技术服务业	40.43	深圳辖区	IT服务	659.48	0.0103	11.6382	0.5377	0.0642	A	9500000000	22.9707	6.49145	2.19722	0.0224577	22.9707	0	-0.005591	-0.005591	2.07581	1.17975	0.118163	-0.905597	-0.52886	-1.81049	0.447019	0.41937	0.722267	-0.325361	0.081389	0.0066242	0.0066242	0	16	2.77259
555	4	0.0547594	2018	0.0006876	4	2	0.5	96000	11.4721	神州信息	8	0.5	I65	0.372363	软件和信息技术服务业	40.43	深圳辖区	IT服务	652.13	-0.0281	31.7521	0.5303	0.0094	A	9900000000	23.0183	6.48024	2.07944	1.07252	23.0183	0	-1.81049	-1.81049	-2.72031	-2.7147	-0.322366	2.07581	-0.534777	-0.486147	0.0452224	0.0207409	0.0211802	-3.85469	-0.35914	0.128981	0.128981	0	20	2.99573
555	4	0.0353738	2019	-0.0038003	4	2	0.5	96000	11.4721	神州信息	9	0.444444	I65	0.010206	软件和信息技术服务业	40.14	深圳辖区	IT服务	619.32	-0.0062	45.984	0.5052	0.0717	A	10000000000	23.0245	6.42862	2.19722	0.703633	23.0245	0	-0.486147	-0.486147	-0.383191	-0.256716	-0.071127	-2.72031	-0.540631	0.56682	0.376148	0.360552	0.563849	-0.572968	-0.107901	0.0116426	0.0116426	0	12	2.48491
555	4	0.0024864	2020	-0.0042597	5	1	0.2	96000	11.4721	神州信息	10	0.5	I65	0.059121	软件和信息技术服务业	39.92	深圳辖区	IT服务	603.06	0.0184	53.2482	0.5282	0.082	A	11000000000	23.0788	6.40202	2.30259	0.0778241	23.0788	0	0.56682	0.56682	0.240764	0.272967	0.211087	-0.383191	0	0	0.40971	0.395313	0.653749	-0.425032	0.174313	0.0303851	0.0303851	0	12	2.48491
557	4	-0.0199883	2015	0.0023736	3	1	0.333333	40000	10.5966	西部创业	8	0.375	C15	0.503205	酒、饮料和精制茶制造业	14.64	宁夏辖区	铁路运输	715.13	0.1386	62.3913	0.2664	0.0148	A	270000000	19.4298	6.57246	2.07944	-0.349843	20.0107	1	-1.17612	-1.17612	-0.67788	-0.101147	1.46869	0	-0.993017	0.639673	0.494071	0.482828	0.933594	-0.0687141	1.43192	2.05039	2.05039	0	7	1.94591
557	4	-0.0041738	2016	-0.0013573	3	1	0.333333	67000	11.1125	西部创业	9	0.333333	G53	35.8703	铁路运输业	29.47	宁夏辖区	铁路运输		0.017	34.8916	0.2204	0.0021	A	5300000000	22.3988		2.19722	-0.0489113	22.3988	1	0.639673	0.639673	-0.249761	-0.128974	0.188912	-0.67788	0	0	0.545357	0.53158	1.13484	0.126488	0.152138	0.023146	0.023146	0	6	1.79176
557	4	0.0134326	2018	0.0006876	3	2	0.666667	74000	11.2118	西部创业	8	0.375	G53	0.153564	铁路运输业	29.47	宁夏辖区	铁路运输	410.6	0.016	47.4957	0.1463	0.0299	A	5000000000	22.3415	6.01762	2.07944	0.286118	22.3415	1	-1.23424	-1.23424	-0.737381	-0.498351	0.179389	0	-1.07955	0.517452	0.113743	0.0891247	0.0978451	-2.32437	0.142616	0.0203392	0.0203392	0	8	2.07944
557	4	-0.019845	2019	-0.0038003	3	2	0.666667	74600	11.2199	西部创业	9	0.333333	G53	0.051212	铁路运输业	29.47	宁夏辖区	铁路运输	534.14	0.0346	41.3341	0.0582	0.009	A	5300000000	22.3876	6.28066	2.19722	-0.347116	22.3876	1	0.517452	0.517452	-0.067616	-0.176183	0.388208	-0.737381	-1.09137	-1.44166	0.655526	0.646914	1.83217	0.605501	0.351435	0.123506	0.123506	0	10	2.30259
557	4	-0.0142801	2020	-0.0042597	3	2	0.666667	134000	11.8056	西部创业	9	0.333333	G53	0.043461	铁路运输业	29.47	宁夏辖区	铁路运输	651.46	0.0318	31.1794	0.0594	0.0334	A	5400000000	22.4046	6.47922	2.19722	-0.241223	22.4046	1	-1.44166	-1.44166	-3.04224	-3.10271	0.375418	-0.067616	0	0	0.0134753	-0.0105863	-0.0104754	0	0.338644	0.11468	0.11468	0	12	2.48491
558	4	-0.050148	2014	-0.0015966	3	1	0.333333	80000	11.2898	莱茵体育	8	0.375	K70	0.774199	房地产业	47.7	浙江辖区	房地产开发	707.39	0.0312	17.8891	0.6261	0.0729	A	5700000000	22.4682	6.56158	2.07944	-0.923747	22.4682	0	-0.2535	-0.2535	-0.131005	0.088233	0.352241	0	-0.453248	-0.988914	0.173262	0.152063	0.179333	-1.71851	0.315468	0.0995198	0.0995198	0	19	2.94444
558	4	0.0570892	2015	0.0023736	3	1	0.333333	80000	11.2898	莱茵体育	7	0.428571	K70	-0.31991	房地产业	47.7	浙江辖区	房地产开发	599.75	-0.0433	84.5136	0.5213	-0.2599	A	4400000000	22.2013	6.39651	1.94591	1.11685	22.2013	0	-0.988914	-0.988914	0.402484	0.122402	-0.488847	-0.131005	-0.399869	0.653546	0.294477	0.274319	0.378016	-0.97282	-0.525621	0.276278	0.276278	0	29	3.3673
558	4	0.0152846	2016	-0.0013573	3	1	0.333333	80000	11.2898	莱茵体育	9	0.333333	K70	0.10039	房地产业	47.7	浙江辖区	房地产开发	677.21	-0.179	57.4105	0.4588	0.0399	A	2600000000	21.6812	6.51798	2.19722	0.321358	21.6812	0	0.653546	0.653546	-0.193218	0.022383	-2.02087	0.402484	-0.387064	-1.38273	0.543043	0.525468	1.10734	0.101961	-2.05764	4.2339	2.75196	0	23	3.13549
558	4	-0.0312645	2017	-0.0054986	3	1	0.333333	80000	11.2898	莱茵体育	9	0.333333	K70	-0.344087	房地产业	47.7	浙江辖区	房地产开发	656.47	0.255	25.525	0.4574	0.0325	A	2500000000	21.6266	6.48688	2.19722	-0.564416	21.6266	0	-1.38273	-1.38273	-0.075075	-0.357412	2.87889	-0.193218	-0.475117	0.538692	0.13177	0.0955934	0.105697	-2.24718	2.84212	8.07765	2.75196	0	36	3.58352
558	4	0.0419979	2018	0.0006876	3	1	0.333333	46600	10.7494	莱茵体育	9	0.333333	K70	-0.906461	房地产业	47.7	浙江辖区	房地产开发	654.91	-0.1972	28.5249	0.5096	-0.0402	A	2600000000	21.6602	6.4845	2.19722	0.829681	21.6602	0	0.538692	0.538692	0.455227	0.184413	-2.11977	-0.075075	-0.480432	0.0101433	0.428905	0.414262	0.707248	-0.346374	-2.15655	4.65069	2.75196	0	7	1.94591
558	4	0.0172934	2019	-0.0038003	3	1	0.333333	20000	9.90349	莱茵体育	9	0.333333	K70	-0.803768	房地产业	29.9	浙江辖区	房地产开发	541.94	0.0753	22.5956	0.4689	0.019	A	2400000000	21.5781	6.29516	2.19722	0.359584	21.5781	1	0.0101433	0.0101433	0.242924	0.449199	0.745733	0.455227	-0.45881	-0.406521	0.319858	0.302855	0.434422	-0.833739	0.708959	0.502623	0.502623	0	5	1.60944
558	4	-0.0243077	2020	-0.0042597	3	1	0.333333	80000	11.2898	莱茵体育	9	0.333333	K70	0.01579	房地产业	29.9	浙江辖区	房地产开发	634.18	-0.008	23.4043	0.437	-0.06	A	2200000000	21.4961	6.45233	2.19722	-0.432036	21.4961	1	-0.406521	-0.406521	0.284725	0.382432	-0.0903183	0.242924	0	0	0.398659	0.381955	0.618005	-0.481258	-0.127092	0.0161523	0.0161523	0	9	2.19722
559	4	-0.0020028	2014	-0.0015966	3	1	0.333333	90000	11.4076	万向钱潮	9	0.333333	C36	0.061186	汽车制造业	51.53	浙江辖区	汽车零部件	699.92	-0.0266	73.7837	0.6338	0.1795	A	9700000000	22.9998	6.55097	2.19722	-0.0076006	22.9998	0	-1.04403	-1.04403	-0.33662	0.099065	-0.303441	0	-0.579669	-0.923446	0.146459	0.127904	0.146663	-1.91962	-0.340215	0.115746	0.115746	0	5	1.60944
559	4	0.0215607	2015	0.0023736	3	1	0.333333	0	0	万向钱潮	9	0.333333	C36	0.041974	汽车制造业	51.53	浙江辖区	汽车零部件	667.46	0.1298	79.9586	0.6406	0.1831	A	12000000000	23.2001	6.50348	2.19722	0.440785	23.2001	0	-0.923446	-0.923446	0.023005	0.200375	0	-0.33662	0	0	0.648251	0.640434	1.78113	0.57725	-0.0367736	0.0013523	0.0034039	0	9	2.19722
560	4	0.138897	2015	0.0023736	3	1	0.333333	100000	11.5129	我爱我家	7	0.428571	F52	-0.183949	零售业	19.34	云南辖区	房地产开发	593.54	0.0209	45.0771	0.3823	0.0054	A	6100000000	22.531	6.3861	1.94591	2.67356	22.531	0	-1.05363	-1.05363	-0.545366	-0.825783	0.24062	0	-0.30643	-0.366827	0.6433	0.634154	1.73339	0.550078	0.203847	0.0415534	0.0415534	0	22	3.09104
560	4	-0.0283917	2016	-0.0013573	3	1	0.333333	100000	11.5129	我爱我家	7	0.428571	F52	0.429137	零售业	19.34	云南辖区	房地产开发	664.84	-0.0223	26.3859	0.4319	0.0231	A	6100000000	22.531	6.49955	1.94591	-0.50975	22.531	0	-0.366827	-0.366827	-0.264195	-0.288449	-0.256738	-0.545366	-0.337941	-0.558911	0.709446	0.696239	2.29206	0.82945	-0.293512	0.0861492	0.0861492	0	19	2.94444
560	4	-0.0030822	2017	-0.0054986	3	2	0.666667	200000	12.2061	我爱我家	7	0.428571	F52	-0.408792	零售业	13.92	云南辖区	房地产开发	536.7	0.033	87.2678	0.5307	0.0094	A	17000000000	23.5642	6.28544	1.94591	-0.0281399	23.5642	0	-0.558911	-0.558911	-0.952712	-0.777301	0.4028	-0.264195	-0.389429	-1.13434	0.202191	0.173698	0.210211	-1.55964	0.366027	0.133976	0.133976	0	32	3.46574
560	4	0.0467148	2018	0.0006876	3	2	0.666667	200000	12.2061	我爱我家	7	0.428571	K70	7.1091	房地产业	17.45	云南辖区	房地产开发	637.57	0.0659	18.0392	0.4832	0.0733	A	18000000000	23.6303	6.45766	1.94591	0.919439	23.6303	0	-1.13434	-1.13434	-0.271148	-0.17379	0.80438	-0.952712	-0.393786	0.190307	0.308302	0.290566	0.409574	-0.892637	0.767607	0.58922	0.58922	0	32	3.46574
560	4	-0.004855	2019	-0.0038003	3	2	0.666667	200000	12.2061	我爱我家	7	0.428571	K70	0.04857	房地产业	17.45	云南辖区	房地产开发	706.34	0.0066	14.6029	0.469	0.0826	A	19000000000	23.6713	6.5601	1.94591	-0.0618743	23.6713	0	0.190307	0.190307	-0.288211	-0.449649	0.0805601	-0.271148	-0.398097	-0.677385	0.500666	0.488183	0.953822	-0.0472783	0.0437865	0.0019173	0.0034039	0	34	3.52636
560	4	-0.0002764	2020	-0.0042597	3	1	0.333333	37500	10.5321	我爱我家	9	0.333333	K70	-0.145968	房地产业	17.45	云南辖区	房地产开发	632.02	-0.0805	23.0059	0.484	0.0313	A	19000000000	23.6765	6.44892	2.19722	0.025252	23.6765	0	-0.677385	-0.677385	-1.4434	-1.43738	-0.847834	-0.288211	0	0	0.251245	0.232983	0.303752	-1.19154	-0.884607	0.78253	0.78253	0	4	1.38629
566	4	-0.059456	2014	-0.0015966	3	2	0.666667	160000	11.9829	海南海药	9	0.333333	C27	0.316041	医药制造业	22.48	海南辖区	化学制剂	682.73	0.054	25.9211	0.5295	0.0987	A	3700000000	22.0244	6.5261	2.19722	-1.10087	22.0244	0	-0.766629	-0.766629	-0.509079	-0.271702	0.647078	0	-0.0141552	-0.0288062	0.234796	0.218162	0.279037	-1.27641	0.610305	0.372472	0.372472	0	22	3.09104
566	4	0.0636508	2015	0.0023736	3	1	0.333333	95200	11.4637	海南海药	9	0.333333	C27	0.211976	医药制造业	29.61	海南辖区	化学制剂	342.48	0.038	53.8722	0.4804	0.0779	A	4500000000	22.2231	5.83621	2.19722	1.24171	22.2231	0	-0.0288062	-0.0288062	0.82913	0.477	0.435622	-0.509079	-0.0167323	-1.04566	0.230072	0.195076	0.242353	-1.41736	0.398848	0.15908	0.15908	0	22	3.09104
566	4	0.043415	2016	-0.0013573	3	1	0.333333	95200	11.4637	海南海药	9	0.333333	C27	-0.149285	医药制造业	34.08	海南辖区	化学制剂	300.29	0.0688	45.306	0.414	0.0283	A	4900000000	22.3219	5.70475	2.19722	0.856647	22.3219	0	-1.04566	-1.04566	-1.24135	-0.917302	0.788705	0.82913	-0.013899	-0.748934	0.416836	0.399165	0.664349	-0.408947	0.751931	0.565401	0.565401	0	15	2.70805
566	4	0.0354661	2017	-0.0054986	3	1	0.333333	58300	10.9734	海南海药	9	0.333333	C27	0.210454	医药制造业	27.87	海南辖区	化学制剂	322.01	-0.0354	12.5755	0.5186	0.016	A	11000000000	23.0791	5.77458	2.19722	0.705389	23.0791	0	-0.748934	-0.748934	-0.799854	-0.611166	-0.388457	-1.24135	0	0	0.0594228	0.0146334	0.0148507	-4.20971	-0.425231	0.180821	0.180821	0	10	2.30259
566	4	-0.0003923	2019	-0.0038003	3	1	0.333333	95200	11.4637	海南海药	9	0.333333	C27	0.149864	医药制造业	16.91	海南辖区	化学制剂	559.53	0.0071	31.2922	0.5703	-0.042	A	11000000000	23.0921	6.3271	2.19722	0.0230461	23.0921	0	-0.173729	-0.173729	-0.728816	-1.05551	0.0813925	0	-0.0183896	-0.0101657	0.606218	0.594636	1.46692	0.383163	0.0446189	0.0019908	0.0034039	0	13	2.56495
566	4	0.0543065	2020	-0.0042597	3	1	0.333333	175800	12.0771	海南海药	8	0.375	C27	-0.2372	医药制造业	22.23	海南辖区	化学制剂	508.56	-0.0431	51.0193	0.6136	-0.1648	A	11000000000	23.1007	6.23158	2.07944	1.0639	23.1007	1	-0.0101657	-0.0101657	-1.38385	-1.41104	-0.520523	-0.728816	0	0	0.0491477	0.0259561	0.0266478	-3.62505	-0.557297	0.31058	0.31058	0	11	2.3979
568	4	-0.057746	2017	-0.0054986	4	1	0.25	95200	11.4637	泸州老窖	11	0.363636	C15	0.198265	酒、饮料和精制茶制造业	26.02	四川辖区	白酒	756.05	-0.0792	15.0517	0.2249	0.1699	A	14000000000	23.3599	6.62811	2.3979	-1.06833	23.3599	1	-0.0491887	-0.0491887	0.388111	0.417901	-0.907928	0	-0.222974	0.667566	0.00042002	-0.0252102	-0.0245903	0	-0.944701	0.892461	0.892461	0	10	2.30259
568	4	-0.0323697	2018	0.0006876	4	2	0.5	190400	12.1569	泸州老窖	11	0.363636	C15	0.255953	酒、饮料和精制茶制造业	26.02	四川辖区	白酒	723.16	0.03	14.5201	0.2425	0.205	A	23000000000	23.8414	6.58363	2.3979	-0.585446	23.8414	1	0.667566	0.667566	0.443943	0.577589	0.364706	0.388111	-0.225469	-0.595691	0.453367	0.439351	0.783647	-0.243796	0.327933	0.10754	0.10754	0	20	2.99573
568	4	0.0525435	2019	-0.0038003	4	2	0.5	190400	12.1569	泸州老窖	11	0.363636	C15	0.248071	酒、饮料和精制茶制造业	26.02	四川辖区	白酒	762.37	0.0766	17.8861	0.3238	0.2374	A	23000000000	23.8414	6.63643	2.3979	1.03035	23.8414	1	-0.595691	-0.595691	-0.208617	-0.309389	0.931217	0.443943	-0.227937	-0.230971	0.0939114	0.0712591	0.0767266	-2.56751	0.894444	0.800029	0.800029	0	20	2.99573
568	4	0.0771241	2020	-0.0042597	4	2	0.5	190400	12.1569	泸州老窖	11	0.363636	C15	0.05285	酒、饮料和精制茶制造业	26.02	四川辖区	白酒	783.47	0.1475	19.098	0.3378	0.257	A	30000000000	24.1163	6.66373	2.3979	1.49809	24.1163	1	-0.230971	-0.230971	-0.438318	-0.489453	1.79314	-0.208617	0	0	0.376841	0.361642	0.566519	-0.568244	1.75637	3.08482	2.75196	0	16	2.77259
570	4	-0.0027645	2014	-0.0015966	3	1	0.333333	50000	10.8198	苏常柴A	9	0.333333	C34	-0.088	通用设备制造业	30.02	江苏辖区	内燃机	622.37	0.0764	32.052	0.3832	0.0336	A	3200000000	21.876	6.43354	2.19722	-0.0220937	21.876	1	-1.15925	-1.15925	-1.12344	-1.14117	0.826631	0	-0.348708	-0.324574	0.111071	0.091747	0.101015	-2.29249	0.789857	0.623875	0.623875	0	7	1.94591
570	4	-0.0447217	2015	0.0023736	3	1	0.333333	50000	10.8198	苏常柴A	9	0.333333	C34	-0.124282	通用设备制造业	30.43	江苏辖区	内燃机	620.03	-0.0128	85.5789	0.3749	0.0359	A	3300000000	21.9311	6.42977	2.19722	-0.820491	21.9311	1	-0.324574	-0.324574	-0.721722	-0.280051	-0.138493	-1.12344	-0.304433	-0.750864	0.559767	0.549984	1.22214	0.200607	-0.175267	0.0307184	0.0307184	0	6	1.79176
570	4	-0.0531702	2016	-0.0013573	3	1	0.333333	50000	10.8198	苏常柴A	9	0.333333	C34	-0.093964	通用设备制造业	30.43	江苏辖区	内燃机	592	-1.1971	63.9727	0.3711	0.0272	A	3200000000	21.8878	6.38351	2.19722	-0.981256	21.8878	1	-0.750864	-0.750864	-0.07509	-0.270979	-12.9524	-0.721722	-0.327301	1.13952	0.0121305	-0.0178049	-0.0174935	0	-12.9891	168.718	2.75196	0	12	2.48491
570	4	0.0056536	2017	-0.0054986	3	1	0.333333	50000	10.8198	苏常柴A	9	0.333333	C34	0.063967	通用设备制造业	30.43	江苏辖区	内燃机	629.41	0.0588	20.9004	0.3915	0.0208	A	3700000000	22.0388	6.44478	2.19722	0.138093	22.0388	1	1.13952	1.13952	-0.335049	0.293034	0.636203	-0.07509	-0.327301	-0.506003	0.481348	0.468049	0.879874	-0.127977	0.599429	0.359316	0.359316	0	9	2.19722
570	4	-0.0183687	2018	0.0006876	3	1	0.333333	50000	10.8198	苏常柴A	9	0.333333	C34	-0.092764	通用设备制造业	30.43	江苏辖区	内燃机	606.34	-0.0241	9.40234	0.4178	0.0303	A	3500000000	21.9891	6.40744	2.19722	-0.319023	21.9891	1	-0.506003	-0.506003	0.097744	0.045023	-0.260757	-0.335049	-0.330963	-0.732226	0.508257	0.495649	0.982745	-0.0174061	-0.29753	0.0885243	0.0885243	0	8	2.07944
570	4	0.0395327	2019	-0.0038003	3	1	0.333333	50000	10.8198	苏常柴A	8	0.375	C34	-0.026527	通用设备制造业	30.43	江苏辖区	内燃机	659.49	0.0292	34.807	0.3893	0.0117	A	3600000000	22.0173	6.49147	2.07944	0.782771	22.0173	1	-0.732226	-0.732226	-0.878976	-0.448235	0.315937	0.097744	-0.334586	-0.521856	0.391963	0.376762	0.604524	-0.503314	0.279164	0.0779325	0.0779325	0	9	2.19722
570	4	0.0408884	2020	-0.0042597	3	1	0.333333	75000	11.2252	苏常柴A	9	0.333333	C34	0.122515	通用设备制造业	30.43	江苏辖区	内燃机	607.05	-0.0549	31.0934	0.42	0.0228	A	3500000000	21.9688	6.40861	2.19722	0.808569	21.9688	1	-0.521856	-0.521856	-0.819139	-0.890052	-0.616266	-0.878976	0	0	0.216284	0.197169	0.245593	-1.40408	-0.653039	0.426461	0.426461	0	8	2.07944
572	4	0.013787	2014	-0.0015966	3	1	0.333333	100000	11.5129	海马汽车	8	0.375	C36	0.173208	汽车制造业	28.8	海南辖区	乘用车	644.67	-0.0055	23.3572	0.3966	0.0276	A	14000000000	23.3685	6.46874	2.07944	0.29286	23.3685	0	-0.703662	-0.703662	-0.034233	0.274739	-0.0633211	0	-0.413953	-0.839383	0.354015	0.339971	0.515086	-0.663421	-0.100095	0.010019	0.010019	0	7	1.94591
572	4	0.0161142	2015	0.0023736	3	2	0.666667	166700	12.0239	海马汽车	8	0.375	C36	0.356809	汽车制造业	28.8	海南辖区	乘用车	566.72	0.0948	65.8636	0.4418	0.0105	A	16000000000	23.5026	6.33986	2.07944	0.337146	23.5026	0	-0.839383	-0.839383	-0.492028	-0.351531	1.13987	-0.034233	-0.361393	-1.08285	0.617943	0.609452	1.56051	0.445011	1.1031	1.21682	1.21682	0	10	2.30259
572	4	-0.0081042	2016	-0.0013573	3	3	1	300000	12.6115	海马汽车	9	0.333333	C36	0.166278	汽车制造业	28.8	海南辖区	乘用车	610.96	-0.0069	30.0598	0.4702	0.0013	A	17000000000	23.5796	6.41503	2.19722	-0.123702	23.5796	0	-1.08285	-1.08285	-2.08305	-2.46701	-0.0870196	-0.492028	-0.38854	0.596429	0.396936	0.378662	0.609429	-0.495233	-0.123793	0.0153248	0.0153248	0	27	3.29584
572	4	0.0065981	2017	-0.0054986	3	3	1	300000	12.6115	海马汽车	9	0.333333	C36	-0.296241	汽车制造业	28.8	海南辖区	乘用车	599.43	0.0164	26.9268	0.4765	-0.1712	A	16000000000	23.4872	6.39598	2.19722	0.156064	23.4872	0	0.596429	0.596429	-0.640371	-0.664069	0.206829	-2.08305	-0.38854	0.210097	0.325139	0.307835	0.444742	-0.810261	0.170056	0.0289189	0.0289189	0	15	2.70805
572	4	0.0583668	2018	0.0006876	3	3	1	266700	12.4939	海马汽车	9	0.333333	C36	-0.500736	汽车制造业	28.8	海南辖区	乘用车	567.09	-0.1619	20.2652	0.4958	-0.3935	A	16000000000	23.4828	6.34052	2.19722	1.14116	23.4828	0	0.210097	0.210097	0.130267	0.104457	-2.02276	-0.640371	-0.392887	0.778062	0.555838	0.54445	1.19515	0.178269	-2.05953	4.24167	2.75196	0	16	2.77259
572	4	-0.0034023	2019	-0.0038003	3	3	1	300000	12.6115	海马汽车	9	0.333333	C36	-0.164031	汽车制造业	28.8	海南辖区	乘用车		0.0299	30.5033	0.4667	0.0171	A	11000000000	23.162		2.19722	-0.0342305	23.162	0	0.778062	0.778062	0.769591	0.88547	0.377085	0.130267	-0.397188	-0.640806	0.382655	0.367221	0.580331	-0.544157	0.340311	0.115812	0.115812	0	27	3.29584
572	4	0.0380541	2020	-0.0042597	3	3	1	300000	12.6115	海马汽车	9	0.333333	C36	-0.704092	汽车制造业	28.8	海南辖区	乘用车		-0.0973	26.123	0.5182	-0.289	A	10000000000	23.0273		2.19722	0.754636	23.0273	0	-0.640806	-0.640806	-0.720606	-0.634398	-1.2271	0.769591	0	0	0.0430631	0.0197232	0.02012	-3.90604	-1.26388	1.59738	1.59738	0	15	2.70805
576	4	-0.0314827	2014	-0.0015966	3	1	0.333333	50000	10.8198	甘化科工	7	0.428571	C22	0.048567	造纸及纸制品业	41.55	广东辖区	其他农产品加工	661.16	-0.0427	24.3139	0.294	0.0097	A	1500000000	21.1342	6.494	1.94591	-0.568568	21.1342	0	-0.576545	-0.576545	-0.625297	-0.622758	-0.462004	0	0.578561	-0.41608	0.0762446	0.0561629	0.0595049	-2.8217	-0.498778	0.24878	0.24878	0	8	2.07944
576	4	0.127905	2015	0.0023736	3	1	0.333333	70000	11.1562	甘化科工	7	0.428571	C22	-0.163752	造纸及纸制品业	41.55	广东辖区	其他农产品加工	611.13	0.0681	122.871	0.3844	0.1471	A	1700000000	21.2335	6.41531	1.94591	2.46439	21.2335	0	-0.41608	-0.41608	-0.249761	-0.314788	0.759741	-0.625297	0.411706	-0.534795	0.653643	0.645946	1.82442	0.601265	0.722967	0.522681	0.522681	0	9	2.19722
576	4	-0.0079016	2016	-0.0013573	3	1	0.333333	80000	11.2898	甘化科工	7	0.428571	C22	-0.103068	造纸及纸制品业	41.55	广东辖区	其他农产品加工	645.58	-0.0225	61.6736	0.1704	0.0783	A	1400000000	21.0271	6.47015	1.94591	-0.119847	21.0271	0	-0.534795	-0.534795	-0.571105	-0.480776	-0.25402	-0.249761	0.543043	-0.547629	0.26316	0.226318	0.292521	-1.22922	-0.290794	0.084561	0.084561	0	8	2.07944
576	4	0.0147483	2017	-0.0054986	3	1	0.333333	80000	11.2898	甘化科工	7	0.428571	C22	0.003734	造纸及纸制品业	41.55	广东辖区	其他农产品加工	569.91	-0.278	20.7729	0.1527	-0.2769	A	1600000000	21.1932	6.34548	1.94591	0.311155	21.1932	0	-0.547629	-0.547629	0.029931	0.402609	-3.13856	-0.571105	0.530688	1.89074	0.0500217	0.0256633	0.0263393	-3.6367	-3.17533	10.0827	2.75196	0	12	2.48491
576	4	0.0925972	2018	0.0006876	3	1	0.333333	80000	11.2898	甘化科工	7	0.428571	C22	-0.431798	造纸及纸制品业	41.55	广东辖区	其他农产品加工	585.55	-0.1825	75.8395	0.3119	0.0939	A	1000000000	20.7662	6.37255	1.94591	1.79253	20.7662	0	1.89074	1.62583	1.26208	1.24632	-2.06039	0.029931	0.549119	-1.01272	0.0146941	-0.0119358	-0.011795	0	-2.09716	4.39808	2.75196	0	14	2.63906
576	4	-0.0174219	2019	-0.0038003	3	1	0.333333	80000	11.2898	甘化科工	7	0.428571	C22	0.317387	造纸及纸制品业	41.55	广东辖区	其他农产品加工	701.99	0.0994	58.5329	0.2774	0.0943	A	1600000000	21.2126	6.55392	1.94591	-0.301007	21.2126	0	-1.01272	-1.01272	-0.481966	-0.527467	1.1222	1.26208	0.555129	-0.598324	0.341768	0.325312	0.482167	-0.729464	1.08543	1.17816	1.17816	0	11	2.3979
576	4	-0.0258537	2020	-0.0042597	3	1	0.333333	80000	11.2898	甘化科工	6	0.5	C35	-0.122142	专用设备制造业	41.55	广东辖区	地面兵装	614.99	0.5571	78.5601	0.1063	0.3973	A	1600000000	21.1846	6.42161	1.79176	-0.461454	21.1846	0	-0.598324	-0.598324	-0.786926	-0.565888	6.28954	-0.481966	0	0	0.441032	0.427399	0.746417	-0.292471	6.25276	39.0971	2.75196	0	11	2.3979
581	4	0.0090645	2014	-0.0015966	4	1	0.25	83000	11.3266	威孚高科	11	0.363636	C36	0.226073	汽车制造业	20	江苏辖区	汽车零部件	652.74	0.0744	29.8766	0.2226	0.1411	A	14000000000	23.3966	6.48118	2.3979	0.202997	23.3966	1	0.719109	0.719109	0.705306	0.494754	0.842699	0	-0.0882727	-0.233217	0.230007	0.213268	0.27108	-1.30534	0.805925	0.649515	0.649515	0	6	1.79176
581	4	-0.001261	2015	0.0023736	4	1	0.25	60500	11.0104	威孚高科	11	0.363636	C36	-0.103084	汽车制造业	20.22	江苏辖区	汽车零部件	631.92	0.2044	49.5162	0.2223	0.1271	A	15000000000	23.461	6.44876	2.3979	0.0065156	23.461	1	-0.233217	-0.233217	-0.660982	-0.822283	2.25053	0.705306	-0.0770647	-0.868935	0.697146	0.690416	2.23014	0.802066	2.21375	4.9007	2.75196	0	4	1.38629
581	4	-0.0214995	2016	-0.0013573	4	1	0.25	121000	11.7035	威孚高科	11	0.363636	C36	-0.007067	汽车制造业	20.22	江苏辖区	汽车零部件	724.91	0.0968	22.7248	0.2239	0.1288	A	16000000000	23.5198	6.58605	2.3979	-0.3786	23.5198	1	-0.868935	-0.868935	0.079871	0.340833	1.1329	-0.660982	-0.0828536	-0.0021423	0.534155	0.520038	1.0835	0.0801954	1.09613	1.2015	1.2015	0	5	1.60944
581	4	-0.0061878	2017	-0.0054986	4	1	0.25	120000	11.6952	威孚高科	11	0.363636	C36	0.341915	汽车制造业	20.22	江苏辖区	汽车零部件	747.72	0.1406	31.2822	0.2412	0.1724	A	20000000000	23.7305	6.61703	2.3979	-0.0872361	23.7305	1	-0.0021423	-0.0021423	-0.096667	-0.060721	1.64435	0.079871	-0.0828536	-0.812942	0.212175	0.191974	0.237584	-1.43723	1.60758	2.58431	2.58431	0	5	1.60944
581	4	0.0154725	2018	0.0006876	4	1	0.25	120000	11.6952	威孚高科	11	0.363636	C36	0.045509	汽车制造业	20.22	江苏辖区	汽车零部件	642.51	0.0861	19.2578	0.2125	0.1499	A	21000000000	23.7569	6.46538	2.3979	0.324934	23.7569	1	-0.812942	-0.812942	-0.760919	-0.30602	1.00696	-0.096667	-0.0837805	0.335068	0.706398	0.69887	2.32082	0.841923	0.970187	0.941263	0.941263	0	7	1.94591
581	4	-0.006823	2019	-0.0038003	4	1	0.25	120000	11.6952	威孚高科	11	0.363636	C36	-0.050942	汽车制造业	20.22	江苏辖区	汽车零部件	685.36	0.0756	18.5545	0.2702	0.1317	A	21000000000	23.7626	6.52994	2.3979	-0.0993234	23.7626	1	0.335068	0.335068	0.162682	-0.102088	0.884161	-0.760919	-0.0846976	-0.709836	0.607928	0.598127	1.48835	0.397665	0.847387	0.718065	0.718065	0	7	1.94591
581	4	-0.0371199	2020	-0.0042597	4	1	0.25	120000	11.6952	威孚高科	11	0.363636	C36	0.221123	汽车制造业	20.22	江苏辖区	汽车零部件	740.57	0.0822	27.9089	0.3128	0.1502	A	24000000000	23.8996	6.60742	2.3979	-0.675836	23.8996	1	-0.709836	-0.709836	-1.09939	-1.15141	0.961349	0.162682	0	0	0.377571	0.362389	0.568355	-0.565008	0.924576	0.85484	0.85484	0	11	2.3979
582	4	-0.0248131	2014	-0.0015966	3	1	0.333333	46700	10.7515	北部湾港	9	0.333333	G55	0.138702	水上运输业	62.01	广西辖区	港口	700.2	-0.0051	60.4917	0.5851	0.1705	A	8700000000	22.8828	6.55137	2.19722	-0.441654	22.8828	1	-1.24383	-1.24383	-1.11307	-0.921185	-0.0548326	0	-0.239647	-1.31488	0.169449	0.146378	0.171479	-1.76329	-0.0916063	0.0083917	0.0083917	0	6	1.79176
582	4	-0.0285075	2015	0.0023736	3	1	0.333333	80000	11.2898	北部湾港	9	0.333333	G55	-0.276685	水上运输业	54.09	广西辖区	港口	594.77	0.0287	92.6175	0.437	0.0587	A	12000000000	23.2175	6.38818	2.19722	-0.511954	23.2175	1	-1.31488	-1.31488	-0.6591	-0.643742	0.324017	-1.11306	0	0	0.410925	0.397835	0.660673	-0.414496	0.287243	0.0825086	0.0825086	0	12	2.48491
582	4	-0.0240704	2017	-0.0054986	3	1	0.333333	80000	11.2898	北部湾港	9	0.333333	G55	0.069536	水上运输业	54.09	广西辖区	港口	553.98	0.0057	79.4244	0.3856	0.0747	A	12000000000	23.2316	6.31713	2.19722	-0.42752	23.2316	1	0.079392	0.079392	0.383842	0.837096	0.0643518	0	-0.224935	-0.0742064	0.22667	0.206841	0.260781	-1.34407	0.0275781	0.0007606	0.0034039	0	14	2.63906
582	4	0.0194992	2018	0.0006876	3	1	0.333333	80000	11.2898	北部湾港	9	0.333333	G55	0.313425	水上运输业	47.42	广西辖区	港口	632.12	-0.0351	32.5292	0.3899	0.0681	A	17000000000	23.5633	6.44908	2.19722	0.401558	23.5633	1	-0.0742064	-0.0742064	0.523876	0.49218	-0.396271	0.383842	-0.227451	-0.499515	0.597284	0.586958	1.42106	0.351403	-0.433045	0.187528	0.187528	0	7	1.94591
582	4	-0.0190998	2019	-0.0038003	3	1	0.333333	80000	11.2898	北部湾港	9	0.333333	G55	0.157203	水上运输业	47.42	广西辖区	港口	651.11	0.0225	42.981	0.4095	0.0998	A	17000000000	23.5565	6.47868	2.19722	-0.332936	23.5565	1	-0.499515	-0.499515	-0.450111	-0.522517	0.25402	0.523876	-0.229941	0.108912	0.432482	0.418294	0.719082	-0.32978	0.217247	0.047196	0.047196	0	13	2.56495
582	4	-0.0636014	2020	-0.0042597	3	2	0.666667	93400	11.4446	北部湾港	9	0.333333	G55	0.118987	水上运输业	63.06	广西辖区	港口	619.21	-0.0312	13.1686	0.3802	0.098	A	19000000000	23.6894	6.42844	2.19722	-1.17975	23.6894	1	0.108912	0.108912	-0.062967	0.002613	-0.357073	-0.450111	0	0	0.297646	0.280516	0.389884	-0.941905	-0.393847	0.155115	0.155115	0	22	3.09104
584	4	-0.0040792	2014	-0.0015966	3	2	0.666667	50000	10.8198	哈工智能	9	0.333333	C28	-0.271895	化学纤维制造业	32.76	江苏辖区	其它专用机械	556.54	0.2487	30.6686	0.4029	0.0784	A	3600000000	22.0013	6.32174	2.19722	-0.0471123	22.0013	0	0.851005	0.851005	0.390126	0.594589	2.69088	0	-0.617669	-0.983214	0.577815	0.564196	1.29461	0.258208	2.6541	7.04427	2.75196	0	10	2.30259
584	4	-0.0359397	2015	0.0023736	3	2	0.666667	100000	11.5129	哈工智能	9	0.333333	C28	-0.386816	化学纤维制造业	33.08	江苏辖区	其它专用机械	594.16	-0.1012	88.0218	0.2967	0.0065	A	3200000000	21.8828	6.38715	2.19722	-0.65338	21.8828	0	-0.983214	-0.983214	0.055871	0.003919	-1.16511	0.390126	-0.660648	0.0794236	0.48318	0.459688	0.850783	-0.161598	-1.20188	1.44452	1.44452	0	30	3.4012
584	4	0.0146077	2016	-0.0013573	3	2	0.666667	100000	11.5129	哈工智能	8	0.375	C28	-0.418752	化学纤维制造业	33.12	江苏辖区	其它专用机械	534.2	-0.1676	48.0185	0.2991	-0.3193	A	3000000000	21.8066	6.28077	2.07944	0.308479	21.8066	0	0.0794236	0.0794236	1.14211	0.967407	-1.92957	0.055871	-0.670991	-0.547931	0.178096	0.146484	0.171624	-1.76245	-1.96634	3.86649	2.75196	0	18	2.89037
584	4	-0.0074235	2017	-0.0054986	3	1	0.333333	50000	10.8198	哈工智能	9	0.333333	C28	0.545274	化学纤维制造业	18.6	江苏辖区	其它专用机械	548.85	-0.1832	22.7917	0.5417	0.0685	A	2200000000	21.5311	6.30783	2.19722	-0.110749	21.5311	0	-0.547931	-0.547931	0.545716	0.324183	-1.98218	1.14211	-0.509701	-1.07371	0.123102	0.0906241	0.0996553	-2.30604	-2.01896	4.07619	2.75196	0	15	2.70805
584	4	-0.0070109	2018	0.0006876	3	1	0.333333	50000	10.8198	哈工智能	9	0.333333	C28	1.47668	化学纤维制造业	18.6	江苏辖区	其它专用机械	686.03	0.0156	21.5981	0.5998	0.0664	A	4000000000	22.0979	6.53092	2.19722	-0.102899	22.0979	0	-1.07371	-1.07371	2.69046	2.79731	0.168789	0.545716	-0.793752	-0.281465	0.224926	0.165305	0.198043	-1.61927	0.132015	0.0174279	0.0174279	0	16	2.77259
584	4	-0.059845	2019	-0.0038003	3	1	0.333333	50000	10.8198	哈工智能	8	0.375	C35	-0.358087	专用设备制造业	18.6	江苏辖区	其它专用机械	648.32	0.0396	26.8928	0.5885	0.0259	A	4500000000	22.2262	6.47438	2.07944	-1.10827	22.2262	0	-0.281465	-0.281465	-1.07932	-1.05785	0.428463	2.69046	-0.80244	-0.826256	0.550594	0.539358	1.17088	0.15776	0.39169	0.153421	0.153421	0	16	2.77259
584	4	0.0127671	2020	-0.0042597	3	1	0.333333	50000	10.8198	哈工智能	9	0.333333	C35	-0.065355	专用设备制造业	14.99	江苏辖区	其它专用机械	576	-0.0102	30.0921	0.4914	0.0037	A	5000000000	22.336	6.35611	2.19722	0.273454	22.336	0	-0.826256	-0.826256	-2.04735	-1.974	-0.110362	-1.07932	0	0	0.170129	0.149888	0.176315	-1.73548	-0.147135	0.0216488	0.0216488	0	16	2.77259
586	4	0.0022606	2014	-0.0015966	2	1	0.5	30000	10.3089	汇源通信	5	0.4	C39	0.114874	计算机、通信和其他电子设备制造业	20.68	四川辖区	通信传输设备	652.19	0.0171	44.5129	0.5617	0.0379	A	460000000	19.941	6.48034	1.60944	0.0735279	20.0107	0	-0.0834281	-0.0834281	0.120965	0.335571	0.176283	0	0	0	0.223741	0.196018	0.243809	-1.41137	0.13951	0.0194629	0.0194629	0	6	1.79176
586	4	0.0329584	2016	-0.0013573	2	1	0.5	50000	10.8198	汇源通信	5	0.4	C39	0.040477	计算机、通信和其他电子设备制造业	20.68	四川辖区	通信传输设备	635.6	0.0171	43.3185	0.5271	0.0145	A	550000000	20.1282	6.45457	1.60944	0.65767	20.1282	0	0.194507	0.194507	0.253698	0.47823	0.185018	0	-0.196291	0.322752	0.404563	0.386519	0.630043	-0.461967	0.148245	0.0219765	0.0219765	0	10	2.30259
586	4	-0.0304231	2017	-0.0054986	2	1	0.5	50000	10.8198	汇源通信	5	0.4	C39	0.014651	计算机、通信和其他电子设备制造业	20.68	四川辖区	通信传输设备	617.01	0.0179	12.865	0.5316	0.0036	A	550000000	20.1282	6.42488	1.60944	-0.548405	20.1282	0	0.322752	0.322752	0.225497	0.37339	0.193674	0.253698	-0.228999	-0.367319	0.0743864	0.0323131	0.0333921	-3.39944	0.1569	0.0246177	0.0246177	0	7	1.94591
586	4	-0.050598	2018	0.0006876	2	1	0.5	23500	10.0648	汇源通信	5	0.4	C39	-0.178134	计算机、通信和其他电子设备制造业	20.68	四川辖区	通信传输设备	606.2	0.0067	43.0994	0.5644	-0.0072	A	540000000	20.1123	6.40721	1.60944	-0.93231	20.1123	0	-0.367319	-0.367319	-1.79254	-1.79008	0.0674339	0.225497	-0.252248	-1.00773	0.186485	0.161063	0.191984	-1.65034	0.0306602	0.0009401	0.0034039	0	6	1.79176
586	4	0.0836824	2019	-0.0038003	2	1	0.5	50000	10.8198	汇源通信	5	0.4	C39	0.017723	计算机、通信和其他电子设备制造业	20.68	四川辖区	通信传输设备	612.95	0.0357	154.574	0.5707	0.0218	A	630000000	20.2536	6.41828	1.60944	1.62289	20.2536	0	-1.00773	-1.00773	-0.712909	-0.788706	0.386266	-1.79254	-0.25501	-0.476698	0.09996	0.077459	0.0839626	-2.47738	0.349492	0.122145	0.122145	0	9	2.19722
586	4	0.16212	2020	-0.0042597	2	1	0.5	50000	10.8198	汇源通信	5	0.4	C39	-0.066741	计算机、通信和其他电子设备制造业	20.68	四川辖区	通信传输设备	547.16	-0.0017	61.3222	0.4437	0.0834	A	490000000	20.0116	6.30474	1.60944	3.11547	20.0116	0	-0.476698	-0.476698	-0.444997	-0.40491	-0.0183936	-0.712909	0	0	0.250441	0.232159	0.302353	-1.19616	-0.0551672	0.0030434	0.0034039	0	6	1.79176
589	4	-0.0083535	2014	-0.0015966	4	2	0.5	120000	11.6952	贵州轮胎	10	0.4	C29	-0.147659	橡胶和塑料制品业	25.2	贵州辖区	轮胎	663.82	-0.0502	31.0833	0.6121	0.0442	A	9600000000	22.9843	6.49801	2.30259	-0.128446	22.9843	1	-0.69463	-0.69463	-1.25221	-0.523131	-0.587101	0	-0.349744	-0.628576	0.32142	0.306669	0.442312	-0.81574	-0.623875	0.38922	0.38922	0	18	2.89037
589	4	-0.0122232	2015	0.0023736	4	2	0.5	85000	11.3504	贵州轮胎	10	0.4	C29	-0.165561	橡胶和塑料制品业	25.33	贵州辖区	轮胎	650.01	-0.0252	99.5427	0.6881	-0.0742	A	10000000000	23.0342	6.47699	2.30259	-0.202082	23.0342	1	-0.628576	-0.628576	-0.223086	0.331614	-0.28603	-1.25221	-0.305337	-0.0620793	0.750714	0.745174	2.92425	1.07304	-0.322804	0.104202	0.104202	0	10	2.30259
589	4	-0.0135509	2016	-0.0013573	4	2	0.5	120000	11.6952	贵州轮胎	10	0.4	C29	-0.072949	橡胶和塑料制品业	25.33	贵州辖区	轮胎	612.67	0.0316	35.8091	0.6568	0.0041	A	11000000000	23.1063	6.41783	2.30259	-0.227347	23.1063	1	-0.0620793	-0.0620793	0.126639	-0.055648	0.36957	-0.223086	-0.328273	1.14985	0.67165	0.6617	1.95596	0.670881	0.332796	0.110753	0.110753	0	14	2.63906
589	4	0.0106393	2017	-0.0054986	4	2	0.5	120000	11.6952	贵州轮胎	10	0.4	C29	0.207665	橡胶和塑料制品业	25.33	贵州辖区	轮胎	514.61	-0.0178	23.4676	0.6563	-0.0664	A	10000000000	23.0678	6.24341	2.30259	0.232964	23.0678	1	1.14985	1.14985	-0.007514	-0.067318	-0.208175	0.126639	-0.328273	-0.857849	0.489303	0.476208	0.909156	-0.0952389	-0.244949	0.06	0.06	0	12	2.48491
589	4	0.0321829	2018	0.0006876	4	2	0.5	120000	11.6952	贵州轮胎	10	0.4	C29	0.026573	橡胶和塑料制品业	25.33	贵州辖区	轮胎	626.09	-0.1163	9.31911	0.6742	0.0258	A	10000000000	23.0299	6.43949	2.30259	0.642914	23.0299	1	-0.857849	-0.857849	0.01131	-0.081483	-1.36016	-0.007514	-0.331946	-0.451095	0.616276	0.606437	1.54089	0.43236	-1.39693	1.95142	1.95142	0	10	2.30259
589	4	0.264986	2019	-0.0038003	4	3	0.75	150000	11.9184	贵州轮胎	8	0.5	C29	-0.064112	橡胶和塑料制品业	25.33	贵州辖区	轮胎	596.11	-0.1127	57.4115	0.6461	0.0364	A	11000000000	23.0766	6.39042	2.07944	5.07288	23.0766	1	-0.451095	-0.451095	-0.642082	-0.565777	-1.3432	0.01131	-0.335579	-0.39931	0.112689	0.0905058	0.0995122	-2.30748	-1.37998	1.90433	1.90433	0	28	3.33221
589	4	0.0173618	2020	-0.0042597	4	3	0.75	180000	12.1007	贵州轮胎	9	0.444444	C29	0.01788	橡胶和塑料制品业	24.63	贵州辖区	轮胎	670.6	0.0925	44.5295	0.5761	0.2332	A	11000000000	23.0766	6.50817	2.19722	0.360886	23.0766	1	-0.39931	-0.39931	-0.509101	-0.448837	1.11932	-0.642082	0	0	0.250123	0.231833	0.301801	-1.19799	1.08254	1.1719	1.1719	0	27	3.29584
590	4	0.0131543	2014	-0.0015966	3	1	0.333333	52500	10.8686	启迪药业	7	0.428571	C27	-0.421141	医药制造业	18.61	湖南辖区	中药		-0.0196	29.228	0.6863	-0.4659	A	550000000	20.1301		1.94591	0.280821	20.1301	1	0.0160794	0.0160794	0.700408	0.623209	-0.213024	0	-0.732617	0.0888323	0.255934	0.239024	0.314101	-1.15804	-0.249798	0.0623988	0.0623988	0	5	1.60944
590	4	0.0226525	2015	0.0023736	3	1	0.333333	90000	11.4076	启迪药业	7	0.428571	C27	0.577214	医药制造业	18.61	湖南辖区	中药	664.89	0.0568	52.5898	0.6497	0.1087	A	580000000	20.1712	6.49962	1.94591	0.461561	20.1712	1	0.0888323	0.0888323	-0.163282	-0.071178	0.64795	0.700408	-0.797181	0.98036	0.499972	0.481452	0.928463	-0.0742244	0.611176	0.373536	0.373536	0	6	1.79176
590	4	0.0113456	2016	-0.0013573	3	1	0.333333	75000	11.2252	启迪药业	7	0.428571	C27	0.076992	医药制造业	18.61	湖南辖区	中药		0.1199	22.6804	0.5815	0.1898	A	610000000	20.2314		1.94591	0.246404	20.2314	1	0.98036	0.98036	0.359455	0.093895	1.34591	-0.163282	-0.857063	1.36067	0.269791	0.247663	0.329192	-1.11112	1.30913	1.71383	1.71383	0	10	2.30259
590	4	-0.0464298	2017	-0.0054986	3	1	0.333333	90000	11.4076	启迪药业	7	0.428571	C27	-0.03022	医药制造业	29	湖南辖区	中药	678.56	0.2069	11.7432	0.3324	0.017	A	870000000	20.5883	6.51997	1.94591	-0.852993	20.5883	1	1.36067	1.36067	0.108624	0.574454	2.36022	0.359455	-0.776231	-0.466772	0.324523	0.307203	0.443424	-0.813229	2.32345	5.39843	2.75196	0	10	2.30259
590	4	0.10166	2018	0.0006876	3	1	0.333333	90000	11.4076	启迪药业	7	0.428571	C27	-0.411715	医药制造业	29.41	湖南辖区	中药	456.91	-0.0005	15.2262	0.2901	-0.0659	A	850000000	20.5552	6.12449	1.94591	1.96498	20.5552	1	-0.466772	-0.466772	-0.259677	-0.164813	-0.0057038	0.108624	-0.827648	-1.5787	0.642658	0.631131	1.71099	0.537071	-0.0424774	0.0018043	0.0034039	0	6	1.79176
590	4	0.0311732	2019	-0.0038003	3	1	0.333333	105000	11.5617	启迪药业	7	0.428571	C27	0.546734	医药制造业	29.41	湖南辖区	中药	685.01	-0.039	68.0935	0.2652	0.0682	A	820000000	20.5207	6.52943	1.94591	0.6237	20.5207	1	-1.5787	-1.5787	-2.14058	-2.02338	-0.450907	-0.259677	-0.876138	-0.258498	0.080386	0.0548412	0.0580233	-2.84691	-0.487681	0.237832	0.237832	0	5	1.60944
590	4	-0.0153428	2020	-0.0042597	3	1	0.333333	70000	11.1562	启迪药业	7	0.428571	C27	-0.126794	医药制造业	29.41	湖南辖区	中药	607.1	-0.0107	31.3688	0.2772	0.0352	A	860000000	20.5719	6.40869	1.94591	-0.261444	20.5719	0	-0.258498	-0.258498	-0.577878	-0.52217	-0.119372	-2.14059	0	0	0.441816	0.428202	0.74887	-0.28919	-0.156145	0.0243814	0.0243814	0	10	2.30259
591	4	0.0335313	2014	-0.0015966	4	1	0.25	60600	11.0121	太阳能	14	0.285714	F52	0.038494	零售业	25.32	重庆辖区	新能源发电	633.1	0.0225	31.9116	0.8563	-0.0089	A	3100000000	21.8547	6.45063	2.63906	0.668572	21.8547	1	-0.728659	-0.728659	-0.209064	-0.239484	0.247771	0	0	0	0.238275	0.217116	0.277329	-1.28255	0.210998	0.04452	0.04452	0	6	1.79176
591	4	-0.0243965	2016	-0.0013573	3	1	0.333333	84000	11.3386	太阳能	9	0.333333	F52	-0.422243	零售业	31.27	重庆辖区	新能源发电	580.83	0.0561	33.8177	0.613	0.0589	A	30000000000	24.1167	6.36446	2.19722	-0.433726	24.1167	1	-0.159513	-0.159513	-0.099868	0.153782	0.636094	0	-0.281615	-0.492478	0.592979	0.580645	1.38461	0.325421	0.59932	0.359185	0.359185	0	7	1.94591
591	4	-0.0047079	2017	-0.0054986	3	2	0.666667	200000	12.2061	太阳能	9	0.333333	D44	0.083141	电力、热力生产和供应业	31.27	重庆辖区	新能源发电	647.53	0.0642	27.3438	0.6117	0.0662	A	30000000000	24.1167	6.47316	2.19722	-0.0590756	24.1167	1	-0.492478	-0.492478	-0.668986	-0.739387	0.78363	-0.099868	-0.281615	0.44285	0.25664	0.23758	0.311612	-1.16599	0.746856	0.557794	0.557794	0	18	2.89037
591	4	-0.0019333	2018	0.0006876	3	2	0.666667	183300	12.1189	太阳能	9	0.333333	D44	-0.20107	电力、热力生产和供应业	31.27	重庆辖区	新能源发电	651.76	0.0131	14.9623	0.6238	0.0664	A	33000000000	24.2149	6.47968	2.19722	-0.0062773	24.2149	1	0.44285	0.44285	0.557648	0.457477	0.158757	-0.668986	-0.284766	-0.735305	0.36248	0.346133	0.529363	-0.636081	0.121984	0.01488	0.01488	0	22	3.09104
591	4	-0.0356054	2019	-0.0038003	3	2	0.666667	200000	12.2061	太阳能	9	0.333333	D44	-0.00514	电力、热力生产和供应业	31.27	重庆辖区	新能源发电	640.15	0.0384	21.8118	0.6404	0.0672	A	34000000000	24.2561	6.4617	2.19722	-0.647017	24.2561	1	-0.735305	-0.735305	-1.18091	-1.14729	0.468713	0.557648	-0.287883	-1.0225	0.578232	0.567688	1.31314	0.272423	0.43194	0.186572	0.186572	0	8	2.07944
591	4	-0.0418123	2020	-0.0042597	3	2	0.666667	200000	12.2061	太阳能	8	0.375	D44	0.058654	电力、热力生产和供应业	31.27	重庆辖区	新能源发电	652.65	0.0318	67.5009	0.6382	0.072	A	39000000000	24.3795	6.48104	2.07944	-0.765128	24.3795	1	-1.0225	-1.0225	-1.4431	-1.44165	0.388153	-1.18091	0	0	0.462147	0.449028	0.814975	-0.204598	0.35138	0.123468	0.123468	0	14	2.63906
592	4	-0.0585114	2014	-0.0015966	2	1	0.5	36000	10.4913	平潭发展	5	0.4	A02	-0.039138	林业	35.88	福建辖区	林业	627.82	0.0449	67.5864	0.3334	0.0537	A	2000000000	21.4162	6.44225	1.60944	-1.08289	21.4162	0	-0.382447	-0.382447	-0.666162	-0.304495	0.471058	0	-0.310173	-0.680069	0.13742	0.108667	0.121915	-2.10443	0.434285	0.188603	0.188603	0	12	2.48491
592	4	0.0262866	2015	0.0023736	2	1	0.5	72000	11.1844	平潭发展	5	0.4	A02	0.215479	林业	31.48	福建辖区	林业	685.54	0.1326	91.8097	0.098	0.0122	A	2400000000	21.6074	6.53021	1.60944	0.530714	21.6074	0	-0.680069	-0.680069	-0.439913	-0.277207	1.48305	-0.666162	-0.288502	-0.796431	0.736861	0.730114	2.70527	0.995201	1.44628	2.09173	2.09173	0	14	2.63906
592	4	-0.0352711	2016	-0.0013573	2	1	0.5	72000	11.1844	平潭发展	5	0.4	A02	-0.183715	林业	27.72	福建辖区	林业	515.48	0.0391	47.4456	0.1631	0.0015	A	4200000000	22.1513	6.2451	1.60944	-0.640656	22.1513	0	-0.796431	-0.796431	-1.40637	-0.955194	0.437311	-0.439913	-0.256901	-0.764199	0.41164	0.393811	0.649651	-0.431319	0.400537	0.16043	0.16043	0	11	2.3979
592	4	-0.0589924	2017	-0.0054986	2	1	0.5	72000	11.1844	平潭发展	5	0.4	A02	-0.127035	林业	27.72	福建辖区	林业	572.19	-0.0038	21.7816	0.1949	-0.002	A	4400000000	22.1975	6.34947	1.60944	-1.09204	22.1975	0	-0.764199	-0.764199	-0.584398	-0.657759	-0.0425008	-1.40637	-0.295896	-0.400649	0.330915	0.304152	0.437095	-0.827605	-0.0792744	0.0062844	0.0062844	0	18	2.89037
592	4	-0.0045384	2018	0.0006876	2	1	0.5	72000	11.1844	平潭发展	5	0.4	A02	0.102596	林业	28.22	福建辖区	林业	738.54	0.1631	20.475	0.2139	0.0093	A	4300000000	22.1814	6.60468	1.60944	-0.0558493	22.1814	0	-0.400649	-0.400649	0.258331	-0.372517	1.82418	-0.584398	-0.313643	1.02892	0.563038	0.550553	1.22496	0.202905	1.78741	3.19482	2.75196	0	17	2.83321
592	4	-0.0143814	2019	-0.0038003	2	1	0.5	72000	11.1844	平潭发展	5	0.4	A02	-0.016286	林业	25.4	福建辖区	林业	628.43	-0.0847	50.1989	0.1586	0.0051	A	4200000000	22.1478	6.44322	1.60944	-0.24315	22.1478	0	1.02892	1.02892	-2.27857	-2.47296	-0.947321	0.258331	-0.317076	-1.54008	0.623913	0.614511	1.59411	0.466315	-0.984094	0.968441	0.968441	0	9	2.19722
592	4	0.0861615	2020	-0.0042597	2	1	0.5	30000	10.3089	平潭发展	5	0.4	A02	-0.412498	林业	22.4	福建辖区	林业	631.23	-0.04	70.5038	0.3358	-0.0917	A	4400000000	22.1946	6.44767	1.60944	1.67006	22.1946	0	-1.54008	-1.54008	0.147958	0.231845	-0.412358	-2.27857	0	0	0.409483	0.39508	0.653112	-0.426006	-0.449132	0.201719	0.201719	0	5	1.60944
593	4	-0.0073948	2014	-0.0015966	3	2	0.666667	60000	11.0021	大通燃气	9	0.333333	F52	-0.068606	零售业	38.68	四川辖区	燃气	633.44	0.0741	41.2297	0.135	0.0258	A	820000000	20.5242	6.45116	2.19722	-0.110204	20.5242	0	0.280392	0.280392	0.204931	-0.152459	0.815256	0	-0.587542	-1.56522	0.209712	0.192532	0.238439	-1.43364	0.778482	0.606034	0.606034	0.693147	10	2.30259
593	4	-0.0922071	2015	0.0023736	3	2	0.666667	120000	11.6952	大通燃气	9	0.333333	F52	-0.009381	零售业	39.08	四川辖区	燃气	618.77	0.0353	129.162	0.1777	0.0217	A	760000000	20.4486	6.42773	2.19722	-1.72408	20.4486	0	-1.56522	-1.56522	-0.685054	-0.272491	0.412842	0.204931	-0.611819	-0.0554319	0.588645	0.574933	1.35257	0.302007	0.376069	0.141428	0.141428	0.693147	22	3.09104
593	4	0.0220836	2016	-0.0013573	3	2	0.666667	120000	11.6952	大通燃气	8	0.375	F52	0.123723	零售业	40.94	四川辖区	燃气	633.71	-0.1268	82.1368	0.3007	-0.0467	A	1500000000	21.1385	6.45159	2.07944	0.450735	21.1385	0	-0.0554319	-0.0554319	0.181676	0.16672	-1.48296	-0.685054	-0.611819	0.129726	0.300869	0.279683	0.388277	-0.946036	-1.51973	2.30958	2.30958	0.693147	30	3.4012
593	4	0.0003745	2017	-0.0054986	3	1	0.333333	60000	11.0021	大通燃气	7	0.428571	D45	-0.061557	燃气生产和供应业	40.94	四川辖区	燃气	641.06	-0.0103	37.7518	0.3578	0.0242	A	1600000000	21.1812	6.46312	1.94591	0.0376381	21.1812	0	0.129726	0.129726	0.90515	1.24589	-0.113322	0.181676	-0.526802	-0.948704	0.194756	0.170355	0.205335	-1.58312	-0.150095	0.0225286	0.0225286	0	13	2.56495
593	4	-0.106019	2018	0.0006876	3	1	0.333333	60000	11.0021	大通燃气	9	0.333333	D45	0.299379	燃气生产和供应业	29.64	四川辖区	燃气	665.45	-0.0927	70.8265	0.4328	-0.2011	A	1700000000	21.2468	6.50046	2.19722	-1.9869	21.2468	0	-0.948704	-0.948704	-1.02418	-1.01778	-1.01989	0.90515	-0.665136	0.41049	0.233562	0.200239	0.250373	-1.3848	-1.05667	1.11655	1.11655	0	12	2.48491
593	4	-0.0001234	2019	-0.0038003	3	1	0.333333	60000	11.0021	大通燃气	9	0.333333	D45	0.645032	燃气生产和供应业	32	四川辖区	燃气	696.25	0.0426	49.2202	0.5035	0.0441	A	2000000000	21.4096	6.54571	2.19722	0.0281626	21.4096	0	0.41049	0.41049	0.363792	0.80439	0.468689	-1.02418	-0.672417	-0.417069	0.294094	0.276446	0.382067	-0.962159	0.431916	0.186551	0.186551	0	15	2.70805
593	4	-0.032466	2020	-0.0042597	4	3	0.75	120000	11.6952	大通燃气	10	0.4	D45	0.335528	燃气生产和供应业	32	四川辖区	燃气	636.95	0.03	44.9569	0.5005	0.0402	A	2100000000	21.4661	6.45669	2.30259	-0.587278	21.4661	0	-0.417069	-0.417069	-1.11081	-1.13923	0.350857	0.363792	0	0	0.390661	0.375799	0.602048	-0.507418	0.314084	0.0986486	0.0986486	0	36	3.58352
595	4	0.046294	2014	-0.0015966	4	1	0.25	21700	9.98507	宝塔实业	11	0.363636	C34	0.151174	通用设备制造业	29.97	宁夏辖区	机械基础件	652.89	-0.0994	52.1074	0.7204	0.0704	A	1000000000	20.7683	6.48141	2.3979	0.911431	20.7683	0	0.05503	0.05503	-0.25715	0.142145	-0.992516	0	-0.172203	-0.135226	0.247012	0.228188	0.295652	-1.21857	-1.02929	1.05944	1.05944	0	8	2.07944
595	4	-0.127918	2015	0.0023736	4	1	0.25	40000	10.5966	宝塔实业	11	0.363636	C34	-0.328978	通用设备制造业	53.43	宁夏辖区	机械基础件	202.43	-0.0511	105.923	0.3828	-0.1839	A	1000000000	20.7683	5.31039	2.3979	-2.40361	20.7683	0	-0.135226	-0.135226	-0.052712	-0.121672	-0.541488	-0.25715	-0.229592	-1.16388	0.606504	0.581911	1.39183	0.330623	-0.578262	0.334387	0.334387	0	13	2.56495
595	4	-0.0145613	2016	-0.0013573	4	1	0.25	40000	10.5966	宝塔实业	11	0.363636	C34	0.307681	通用设备制造业	54.43	宁夏辖区	机械基础件	280.79	-1.8478	142.237	0.4482	-0.1274	A	1200000000	20.9378	5.63761	2.3979	-0.246573	20.9378	0	-1.16388	-1.16388	-0.908664	-0.830884	-19.5805	-0.052712	-0.229592	0.816357	0.0733931	0.0453141	0.047465	-3.04776	-19.6172	384.836	2.75196	0	13	2.56495
595	4	-0.0450729	2017	-0.0054986	4	1	0.25	40000	10.5966	宝塔实业	11	0.363636	C34	1.04604	通用设备制造业	53.05	宁夏辖区	机械基础件		0.0371	103.846	0.5901	0.0361	A	1500000000	21.1025		2.3979	-0.827172	21.1025	0	0.816357	0.816357	0.005144	0.102365	0.393135	-0.908664	-0.246838	-0.431034	0.188025	0.163419	0.195342	-1.633	0.356361	0.126994	0.126994	0	21	3.04452
595	4	-0.032785	2018	0.0006876	3	1	0.333333	40000	10.5966	宝塔实业	9	0.333333	C34	-0.007904	通用设备制造业	52.99	宁夏辖区	机械基础件		-0.0605	21.4529	0.617	-0.1387	A	2000000000	21.4146		2.19722	-0.593349	21.4146	0	-0.431034	-0.431034	-0.65841	-0.364344	-0.641096	0.005144	-0.2496	-1.01957	0.361645	0.345277	0.527364	-0.639863	-0.67787	0.459508	0.459508	0	11	2.3979
595	4	-0.0199149	2019	-0.0038003	3	1	0.333333	22300	10.0123	宝塔实业	9	0.333333	C34	-0.280081	通用设备制造业	52.13	宁夏辖区	机械基础件	275.2	-0.153	82.0228	0.7498	-0.8494	A	1800000000	21.3268	5.6175	2.19722	-0.348445	21.3268	0	-1.01957	-1.01957	-1.72809	-1.55863	-1.53189	-0.65841	-0.229592	0.399098	0.217578	0.198018	0.246911	-1.39873	-1.56866	2.4607	2.4607	0	7	1.94591
595	4	0.0019522	2020	-0.0042597	3	1	0.333333	40000	10.5966	宝塔实业	9	0.333333	C34	-0.270114	通用设备制造业	34.69	宁夏辖区	金属制品		0.1333	32.1961	0.3691	0.0135	A	1500000000	21.145		2.19722	0.067659	21.145	1	0.399098	0.399098	0.422619	0.438144	1.41253	-1.72809	0	0	0.0536294	0.0249515	0.02559	-3.66555	1.37576	1.89271	1.89271	0	5	1.60944
597	4	-0.0055224	2014	-0.0015966	3	1	0.333333	50000	10.8198	东北制药	9	0.333333	C27	0.150053	医药制造业	23.01	辽宁辖区	化学制剂	641.94	0.0079	43.6668	0.6779	0.0304	A	7900000000	22.7949	6.4645	2.19722	-0.0745737	22.7949	1	-0.955967	-0.955967	-0.969981	-0.514566	0.0854762	0	-0.283783	-0.0184182	0.125255	0.106239	0.118867	-2.12975	0.0487026	0.0023719	0.0034039	0	6	1.79176
597	4	-0.0093821	2015	0.0023736	4	1	0.25	50000	10.8198	东北制药	9	0.444444	C27	-0.115129	医药制造业	21.46	辽宁辖区	化学制剂	599.41	0.0077	81.113	0.7238	-0.1633	A	8500000000	22.8645	6.39595	2.19722	-0.148019	22.8645	1	-0.0184182	-0.0184182	-0.056199	0.12433	0.0833123	-0.969981	-0.258209	0.348685	0.844816	0.841031	5.29052	1.66592	0.0465387	0.0021658	0.0034039	0	10	2.30259
597	4	-0.0288146	2016	-0.0013573	4	1	0.25	50000	10.8198	东北制药	9	0.444444	C27	0.255571	医药制造业	21.5	辽宁辖区	化学制剂	606.55	-0.002	44.1634	0.7514	0.0108	A	9100000000	22.9353	6.40779	2.19722	-0.517796	22.9353	1	0.348685	0.348685	-0.050003	0.012479	-0.0216396	-0.056199	-0.277605	-0.395399	0.498814	0.483626	0.936582	-0.0655184	-0.0584132	0.0034121	0.0034121	0	9	2.19722
597	4	-0.0588604	2017	-0.0054986	4	1	0.25	70000	11.1562	东北制药	9	0.444444	C27	0.122159	医药制造业	21.05	辽宁辖区	化学制剂	673.24	0.0641	47.7185	0.7595	0.0361	A	10000000000	23.0546	6.5121	2.19722	-1.08953	23.0546	1	-0.395399	-0.395399	-0.899313	-0.69324	0.715116	-0.050003	-0.277605	-1.24012	0.263476	0.244591	0.323786	-1.12767	0.678342	0.460148	0.460148	0	11	2.3979
597	4	0.003826	2018	0.0006876	4	1	0.25	110000	11.6082	东北制药	9	0.444444	C27	0.315379	医药制造业	26.02	辽宁辖区	化学制剂	643.31	0	22.7732	0.6934	0.056	A	12000000000	23.1679	6.46663	2.19722	0.103316	23.1679	0	-1.24012	-1.24012	-1.41973	-1.13514	0	-0.899313	-0.280711	0.0711704	0.308481	0.29075	0.40994	-0.891745	-0.0367736	0.0013523	0.0034039	0	12	2.48491
597	4	-0.0407825	2019	-0.0038003	4	2	0.5	300000	12.6115	东北制药	9	0.444444	C27	0.076736	医药制造业	24.41	辽宁辖区	化学制剂	600.21	-0.0239	14.3677	0.6876	0.0435	A	12000000000	23.2294	6.39728	2.19722	-0.745532	23.2294	0	0.0711704	0.0711704	-0.407699	-0.267281	-0.301416	-1.41973	-0.283783	-0.0506573	0.367498	0.351685	0.54246	-0.611641	-0.338189	0.114372	0.114372	0	34	3.52636
597	4	-0.0236494	2020	-0.0042597	4	2	0.5	175700	12.0765	东北制药	11	0.363636	C27	-0.101671	医药制造业	24.36	辽宁辖区	化学制剂	576.48	-0.0099	34.9464	0.6612	0.0026	A	13000000000	23.2522	6.35694	2.3979	-0.419509	23.2522	0	-0.0506573	-0.0506573	-1.17067	-1.13957	-0.119558	-0.407699	0	0	0.152028	0.131346	0.151206	-1.88911	-0.156331	0.0244395	0.0244395	0	23	3.13549
598	4	-0.0170749	2014	-0.0015966	3	2	0.666667	200000	12.2061	兴蓉环境	9	0.333333	D46	0.044777	水的生产和供应业	42.05	四川辖区	水务	595.58	0.0267	72.8194	0.3835	0.1016	A	11000000000	23.0791	6.38954	2.19722	-0.294404	23.0791	1	-0.325746	-0.325746	0.01536	-0.030722	0.325902	0	-0.29624	-0.645644	0.463942	0.452288	0.825778	-0.19143	0.289129	0.0835953	0.0835953	0.693147	14	2.63906
598	4	-0.0424517	2015	0.0023736	3	3	1	237500	12.3779	兴蓉环境	8	0.375	D46	0.064254	水的生产和供应业	42.1	四川辖区	水务	666.66	0.1392	106.239	0.4145	0.1025	A	14000000000	23.3439	6.50228	2.07944	-0.777296	23.3439	1	-0.645644	-0.645644	-1.23652	-0.815047	1.72301	0.01536	-0.258627	-0.300012	0.639971	0.63197	1.71717	0.540679	1.68623	2.84338	2.75196	0.693147	37	3.61092
598	4	-0.0162403	2016	-0.0013573	3	3	1	297300	12.6025	兴蓉环境	9	0.333333	D46	-0.028954	水的生产和供应业	42.1	四川辖区	水务	639.6	0.0076	24.9526	0.459	0.0952	A	16000000000	23.5186	6.46084	2.19722	-0.278522	23.5186	1	-0.300012	-0.300012	-1.4656	-1.67739	0.095779	-1.23652	-0.278054	0.882626	0.613252	0.601533	1.50961	0.411855	0.0590054	0.0034816	0.0034816	0.693147	33	3.49651
598	4	0.0017841	2017	-0.0054986	3	3	1	259000	12.4646	兴蓉环境	9	0.333333	D46	0.205515	水的生产和供应业	42.1	四川辖区	水务	658.46	0.0134	15.2637	0.457	0.09	A	19000000000	23.6547	6.4899	2.19722	0.0644596	23.6547	1	0.882626	0.882626	0.135275	-0.06723	0.167025	-1.4656	-0.278054	-1.22172	0.59491	0.584523	1.40687	0.341369	0.130252	0.0169655	0.0169655	0	29	3.3673
598	4	0.0242859	2018	0.0006876	3	3	1	300000	12.6115	兴蓉环境	5	0.6	D46	0.145282	水的生产和供应业	42.18	四川辖区	水务	598.3	-0.0152	6.8435	0.4669	0.0904	A	19000000000	23.6547	6.39409	1.60944	0.492642	23.6547	1	-1.22172	-1.22172	-0.687529	-0.506897	-0.191695	0.135275	-0.281165	0.295069	0.692305	0.684415	2.16872	0.774137	-0.228469	0.0521981	0.0521981	0	24	3.17805
598	4	0.0308142	2019	-0.0038003	3	3	1	233300	12.3601	兴蓉环境	6	0.5	D46	0.163085	水的生产和供应业	42.18	四川辖区	水务	674.2	0.0058	8.98073	0.5266	0.0918	A	21000000000	23.782	6.51353	1.79176	0.616868	23.782	1	0.295069	0.295069	-0.574012	-0.705985	0.0716885	-0.687529	-0.284243	-0.596224	0.471363	0.458147	0.84552	-0.167804	0.0349148	0.001219	0.0034039	0	45	3.80666
598	4	-0.0268512	2020	-0.0042597	3	3	1	241700	12.3955	兴蓉环境	9	0.333333	D46	0.104955	水的生产和供应业	42.18	四川辖区	水务	680.11	-0.0184	11.4109	0.5744	0.1007	A	26000000000	23.9756	6.52225	2.19722	-0.480436	23.9756	1	-0.596224	-0.596224	-0.20957	-0.20718	-0.228076	-0.574012	0	0	0.220361	0.201345	0.252106	-1.37791	-0.26485	0.0701455	0.0701455	0	34	3.52636
599	4	-0.0573741	2014	-0.0015966	3	1	0.333333	80000	11.2898	青岛双星	9	0.333333	C29	-0.198953	橡胶和塑料制品业	22.71	青岛辖区	轮胎	680.02	-0.0369	36.1176	0.5045	0.0232	A	4900000000	22.3128	6.52212	2.19722	-1.06125	22.3128	1	0.693726	0.693726	0.015479	-0.040614	-0.416593	0	-0.269265	-0.451285	0.18905	0.168776	0.203045	-1.59432	-0.453367	0.205541	0.205541	0	6	1.79176
599	4	-0.0066866	2015	0.0023736	3	1	0.333333	80000	11.2898	青岛双星	8	0.375	C29	-0.247433	橡胶和塑料制品业	23.38	青岛辖区	轮胎	641.38	0.0362	134.008	0.5606	0.0228	A	5400000000	22.4153	6.46362	2.07944	-0.0967271	22.4153	1	-0.451285	-0.451285	-0.655034	-0.079152	0.40869	0.015479	-0.235077	-0.384939	0.621984	0.613583	1.58788	0.462399	0.371916	0.138322	0.138322	0	4	1.38629
599	4	-0.0061114	2016	-0.0013573	3	1	0.333333	85000	11.3504	青岛双星	9	0.333333	C29	0.702892	橡胶和塑料制品业	23.38	青岛辖区	轮胎	679.53	0.0477	67.5621	0.6275	0.0289	A	7100000000	22.6773	6.5214	2.19722	-0.0857826	22.6773	1	-0.384939	-0.384939	1.49396	1.25769	0.541414	-0.655034	-0.252735	0.114712	0.419243	0.401645	0.671248	-0.398617	0.504641	0.254662	0.254662	0	11	2.3979
599	4	-0.0095023	2017	-0.0054986	3	1	0.333333	100000	11.5129	青岛双星	9	0.333333	C29	-0.157084	橡胶和塑料制品业	23.87	青岛辖区	轮胎	707.85	0.1384	34.5469	0.6651	0.0363	A	8400000000	22.8491	6.56223	2.19722	-0.150307	22.8491	1	0.114712	0.114712	-0.793773	-0.596413	1.59339	1.49396	-0.252735	-0.439108	0.465448	0.451741	0.823957	-0.193637	1.55662	2.42305	2.42305	0	9	2.19722
599	4	-0.0021974	2018	0.0006876	3	1	0.333333	100000	11.5129	青岛双星	8	0.375	C29	-0.046037	橡胶和塑料制品业	25.74	青岛辖区	轮胎	597.94	-0.0181	11.8489	0.5704	0.0075	A	9300000000	22.9534	6.39349	2.07944	-0.0113037	22.9534	1	-0.439108	-0.439108	-0.083452	-0.148476	-0.208384	-0.793773	-0.255563	-1.0079	0.5373	0.525436	1.1072	0.101832	-0.245158	0.0601022	0.0601022	0	10	2.30259
599	4	-0.0095063	2019	-0.0038003	3	1	0.333333	100000	11.5129	青岛双星	9	0.333333	C29	0.086457	橡胶和塑料制品业	25.96	青岛辖区	轮胎	681.79	0.0351	25.9228	0.6323	-0.0857	A	9200000000	22.9389	6.52472	2.19722	-0.150382	22.9389	1	-1.0079	-1.0079	-1.57103	-1.17914	0.404104	-0.083452	-0.25836	0.0974339	0.662364	0.653924	1.88953	0.636331	0.36733	0.134931	0.134931	0	9	2.19722
599	4	0.0407884	2020	-0.0042597	3	1	0.333333	61000	11.0186	青岛双星	9	0.333333	C29	0.034127	橡胶和塑料制品业	32.19	青岛辖区	轮胎	662.83	0.1376	25.0735	0.65	-0.0205	A	10000000000	23.0317	6.49652	2.19722	0.806666	23.0317	1	0.0974339	0.0974339	-0.078682	-0.170829	1.51616	-1.57103	0	0	0.0658782	0.0430947	0.0450355	-3.1003	1.47939	2.18859	2.18859	0	5	1.60944
601	4	-0.0393676	2014	-0.0015966	3	1	0.333333	22500	10.0213	韶能股份	9	0.333333	D44	0.137408	电力、热力生产和供应业	14.43	广东辖区	水电	595.15	0.0474	40.6796	0.5358	0.0678	A	8800000000	22.9022	6.38881	2.19722	-0.718607	22.9022	1	-0.20303	-0.20303	-0.693235	-0.608872	0.475008	0	-0.200269	-1.01943	0.0658676	0.0455604	0.0477352	-3.04209	0.438235	0.19205	0.19205	0	6	1.79176
601	4	0.147024	2015	0.0023736	4	1	0.25	45000	10.7144	韶能股份	11	0.363636	D44	-0.007366	电力、热力生产和供应业	15	广东辖区	水电	625.9	0.2684	92.943	0.5066	0.0718	A	8500000000	22.8692	6.43919	2.3979	2.82819	22.8692	1	-1.01943	-1.01943	-0.304949	-0.105004	2.87575	-0.693235	-0.214657	0.295979	0.546989	0.53081	1.13133	0.123397	2.83898	8.05979	2.75196	0	14	2.63906
601	4	-0.0087328	2016	-0.0013573	4	1	0.25	45000	10.7144	韶能股份	11	0.363636	D44	0.063695	电力、热力生产和供应业	15	广东辖区	水电	608.99	0.0109	32.0392	0.4907	0.103	A	8600000000	22.8784	6.4118	2.3979	-0.135664	22.8784	1	0.295979	0.295979	0.042249	0.103621	0.116787	-0.304949	0	0	0.142069	0.116071	0.131312	-2.03018	0.0800135	0.0064022	0.0064022	0	14	2.63906
601	4	0.0237533	2020	-0.0042597	3	1	0.333333	46300	10.7429	韶能股份	9	0.333333	D44	0.047902	电力、热力生产和供应业	19.95	广东辖区	水电	643.03	0.0484	31.3369	0.6008	0.0434	A	12000000000	23.1703	6.46619	2.19722	0.482508	23.1703	0	-0.828796	-0.828796	-0.302124	-0.288955	0.519956	0	0	0	0.130685	0.109482	0.122942	-2.09604	0.483183	0.233465	0.233465	0	17	2.83321
605	4	0.0370667	2014	-0.0015966	3	2	0.666667	64300	11.0713	渤海股份	9	0.333333	C27	9.33457	医药制造业	29.01	北京辖区	水务	626.36	0.1841	23.0121	0.5446	0.0361	A	2500000000	21.6357	6.43992	2.19722	0.735846	21.6357	1	-0.23069	-0.23069	-0.553276	-0.005561	2.03823	0	-0.565993	-0.354909	0.0952662	0.0701347	0.0754245	-2.58462	2.00145	4.00582	2.75196	0	12	2.48491
605	4	-0.0089087	2015	0.0023736	3	2	0.666667	172000	12.0552	渤海股份	9	0.333333	D46	-0.051326	水的生产和供应业	29.51	北京辖区	水务	677.04	0.165	70.9078	0.5338	0.0412	A	2400000000	21.5899	6.51773	2.19722	-0.139011	21.5899	1	-0.354909	-0.354909	-0.396634	-0.096285	1.98912	-0.553276	-0.589379	-1.1046	0.814541	0.80836	4.21811	1.43939	1.95234	3.81164	2.75196	0	26	3.2581
605	4	-0.0537739	2016	-0.0013573	3	2	0.666667	115000	11.6527	渤海股份	9	0.333333	D46	0.018507	水的生产和供应业	29.51	北京辖区	水务	612.45	0.0049	98.4805	0.6584	0.0378	A	2400000000	21.5902	6.41747	2.19722	-0.992743	21.5902	1	-1.1046	-1.1046	-0.752681	-0.813362	0.0570982	-0.396634	-0.633652	-0.916502	0.252312	0.229655	0.29812	-1.21026	0.0203246	0.0004131	0.0034039	0	15	2.70805
605	4	-0.0907986	2017	-0.0054986	3	2	0.666667	172000	12.0552	渤海股份	9	0.333333	D46	0.800924	水的生产和供应业	22.46	北京辖区	水务	603.67	0.0762	153.086	0.5621	0.0708	A	4700000000	22.2813	6.40303	2.19722	-1.69728	22.2813	1	-0.916502	-0.916502	-0.529143	-0.445675	0.91861	-0.752681	-0.633652	-1.70234	0.140301	0.118257	0.134117	-2.00904	0.881837	0.777636	0.777636	0	14	2.63906
605	4	0.0015667	2018	0.0006876	3	2	0.666667	171400	12.0518	渤海股份	9	0.333333	D46	-0.024004	水的生产和供应业	22.46	北京辖区	水务	557.11	0.0451	39.7769	0.5872	0.0351	A	6100000000	22.5259	6.32276	2.19722	0.060323	22.5259	1	-1.70234	-1.70234	-1.77937	-1.8092	0.543534	-0.529143	-0.640741	1.13184	0.222033	0.202085	0.253266	-1.37331	0.50676	0.256806	0.256806	0	14	2.63906
605	4	-0.013013	2019	-0.0038003	3	2	0.666667	164300	12.0094	渤海股份	9	0.333333	D46	0.033913	水的生产和供应业	22.46	北京辖区	水务	639.67	-0.0395	26.8257	0.6699	0.0181	A	6900000000	22.6536	6.46095	2.19722	-0.217111	22.6536	1	1.13184	1.13184	0.02044	-0.20909	-0.474373	-1.77937	-0.647755	-0.482283	0.559799	0.548794	1.21628	0.195797	-0.511147	0.261271	0.261271	0	15	2.70805
605	4	0.07017	2020	-0.0042597	3	2	0.666667	164300	12.0094	渤海股份	9	0.333333	D46	0.218463	水的生产和供应业	22.46	北京辖区	水务	558.18	0.0136	19.5433	0.6765	0.0067	A	8500000000	22.8579	6.32468	2.19722	1.36576	22.8579	1	-0.482283	-0.482283	-0.85322	-0.90112	0.163328	0.02044	0	0	0.277699	0.260082	0.3515	-1.04554	0.126555	0.0160161	0.0160161	0	21	3.04452
607	4	0.169686	2014	-0.0015966	5	2	0.4	65500	11.0898	华媒控股	11	0.454545	C40	-0.340174	仪器仪表制造业	48.13	浙江辖区	营销服务	753.92	0.1227	56.5802	0.3216	0.1534	A	2000000000	21.3926	6.62529	2.3979	3.25943	21.3926	1	-0.679297	-0.679297	-2.3092	-1.67224	1.36072	0	-0.203838	-1.01081	0.297967	0.270965	0.371677	-0.989731	1.32395	1.75283	1.75283	0	7	1.94591
607	4	0.203757	2015	0.0023736	3	1	0.333333	71400	11.1761	华媒控股	8	0.375	R85	-0.298859	新闻和出版业	48.13	浙江辖区	营销服务	674.64	0.1641	86.8404	0.2861	0.1844	A	2100000000	21.4694	6.51418	2.07944	3.90776	21.4694	1	-1.01081	-1.01081	-0.636571	-0.305779	1.83399	-2.3092	-0.215305	-1.08332	0.757242	0.748871	2.98202	1.0926	1.79722	3.22999	2.75196	0	13	2.56495
607	4	-0.0172483	2016	-0.0013573	3	1	0.333333	71400	11.1761	华媒控股	8	0.375	R85	0.11443	新闻和出版业	48.13	浙江辖区	营销服务	656.08	-0.0282	58.938	0.3264	0.1421	A	2700000000	21.7109	6.48628	2.07944	-0.297705	21.7109	1	-1.08332	-1.08332	1.40041	1.5201	-0.315165	-0.636571	-0.231478	1.18611	0.251188	0.228497	0.296171	-1.21682	-0.351938	0.123861	0.123861	0	7	1.94591
607	4	-0.0092581	2017	-0.0054986	3	2	0.666667	142800	11.8692	华媒控股	8	0.375	R85	0.109053	新闻和出版业	48.13	浙江辖区	营销服务	654.1	0.0289	40.1877	0.3737	0.1048	A	3000000000	21.8178	6.48326	2.07944	-0.145659	21.8178	1	1.18611	1.18611	-0.340584	-0.136328	0.34302	1.40041	-0.231478	-0.45217	0.505001	0.492308	0.9697	-0.0307684	0.306246	0.0937868	0.0937868	0	20	2.99573
607	4	0.128298	2018	0.0006876	3	2	0.666667	142800	11.8692	华媒控股	8	0.375	R85	-0.024396	新闻和出版业	48.13	浙江辖区	营销服务	609.91	-0.0471	9.50644	0.3468	0.0739	A	3200000000	21.8866	6.41331	2.07944	2.47187	21.8866	1	-0.45217	-0.45217	-0.465619	-0.484211	-0.559039	-0.340584	-0.234068	-0.358882	0.448093	0.433942	0.766602	-0.265787	-0.595813	0.354993	0.354993	0	16	2.77259
607	4	-0.0429312	2019	-0.0038003	3	2	0.666667	142800	11.8692	华媒控股	7	0.428571	R85	0.07052	新闻和出版业	48.13	浙江辖区	营销服务	610.75	-0.0708	33.5149	0.4435	0.0292	A	3400000000	21.9363	6.41469	1.94591	-0.786418	21.9363	1	-0.358882	-0.358882	-0.72644	-0.710788	-0.840339	-0.465619	-0.23663	0.147279	0.218215	0.19867	0.247926	-1.39463	-0.877113	0.769327	0.769327	0	6	1.79176
607	4	0.0359754	2020	-0.0042597	3	2	0.666667	142800	11.8692	华媒控股	7	0.428571	R85	-0.085442	新闻和出版业	48.07	浙江辖区	营销服务	594.11	-0.1689	16.1379	0.513	-0.2364	A	3800000000	22.049	6.38706	1.94591	0.715081	22.049	1	0.147279	0.147279	-1.04473	-1.10237	-2.00471	-0.72644	0	0	0.385256	0.370263	0.587963	-0.53109	-2.04148	4.16765	2.75196	0	14	2.63906
608	4	-0.0095708	2014	-0.0015966	3	1	0.333333	90000	11.4076	阳光股份	7	0.428571	K70	0.969408	房地产业	29.12	广西辖区	房地产开发	574.64	-0.0417	22.6042	0.6123	-0.1198	A	12000000000	23.1735	6.35374	1.94591	-0.15161	23.1735	0	1.30986	1.30986	0.626531	1.27807	-0.475695	0	-0.503803	-0.162989	0.534982	0.524873	1.1047	0.0995725	-0.512469	0.262625	0.262625	0	14	2.63906
608	4	0.0201977	2015	0.0023736	3	1	0.333333	90000	11.4076	阳光股份	7	0.428571	K70	-0.485545	房地产业	29.12	广西辖区	房地产开发	574.11	0.0282	53.1524	0.5971	0.0165	A	11000000000	23.0839	6.35282	1.94591	0.414849	23.0839	1	-0.162989	-0.162989	0.999377	0.698151	0.321693	0.626531	-0.367296	-2.06044	0.743317	0.73415	2.76152	1.01578	0.28492	0.0811792	0.0811792	0	19	2.94444
608	4	0.0142535	2016	-0.0013573	3	1	0.333333	67500	11.1199	阳光股份	7	0.428571	K70	-0.174471	房地产业	29.12	广西辖区	房地产开发	538.19	-0.0575	34.9298	0.6233	-0.1189	A	9900000000	23.0198	6.28821	1.94591	0.301739	23.0198	1	-2.06044	-1.81049	0.133867	0.13373	-0.639393	0.999377	-0.532947	0.72978	0.00207761	-0.0810826	-0.0750013	0	-0.676167	0.457202	0.457202	0	7	1.94591
608	4	0.0005548	2017	-0.0054986	3	1	0.333333	90000	11.4076	阳光股份	7	0.428571	K70	0.761456	房地产业	29.12	广西辖区	房地产开发	571.57	0.0037	14.276	0.4901	0.0517	A	9700000000	22.9996	6.34839	1.94591	0.0410682	22.9996	1	0.72978	0.72978	0.967621	1.00822	0.042208	0.133867	-0.58056	-1.33859	0.00180759	-0.0293859	-0.028547	0	0.0054344	2.95e-05	0.0034039	0	8	2.07944
608	4	0.0156441	2018	0.0006876	3	1	0.333333	90000	11.4076	阳光股份	7	0.428571	K70	-0.574235	房地产业	29.13	广西辖区	房地产开发	636.09	0.0207	15.833	0.4331	0.0227	A	6600000000	22.6077	6.45534	1.94591	0.3282	22.6077	1	-1.33859	-1.33859	-1.6336	-1.08445	0.236137	0.967621	-0.587056	-0.160688	0.221691	0.201735	0.252716	-1.37549	0.199363	0.0397456	0.0397456	0	7	1.94591
608	4	-0.0482291	2019	-0.0038003	3	1	0.333333	90000	11.4076	阳光股份	7	0.428571	K70	-0.311835	房地产业	29.12	广西辖区	房地产开发	590.59	-0.0259	8.0659	0.3922	-0.0186	A	5800000000	22.478	6.38112	1.94591	-0.887231	22.478	1	-0.160688	-0.160688	-0.611913	-0.555999	-0.295456	-1.6336	-0.593482	-0.454492	0.227226	0.207907	0.262478	-1.33759	-0.33223	0.110377	0.110377	0	10	2.30259
608	4	-0.0454451	2020	-0.0042597	3	1	0.333333	26300	10.1773	阳光股份	7	0.428571	K70	-0.18479	房地产业	29.97	广西辖区	房地产开发	691.49	-0.0451	12.6108	0.3882	0.0318	A	5800000000	22.4788	6.53885	1.94591	-0.834256	22.4788	0	-0.454492	-0.454492	-0.804762	-0.775978	-0.458997	-0.611913	0	0	0.197135	0.177553	0.215884	-1.53302	-0.495771	0.245789	0.245789	0	3	1.09861
612	4	0.0076964	2014	-0.0015966	5	2	0.4	135000	11.813	焦作万方	11	0.454545	C32	-0.065177	有色金属冶炼及压延加工业	17.56	河南辖区	铝	700.26	-0.1526	37.0814	0.4831	0.0754	A	7500000000	22.7388	6.55145	2.3979	0.176965	22.7388	0	-0.0818179	-0.0818179	-1.2734	-1.76326	-1.80267	0	-0.192914	-0.498461	0.271928	0.237258	0.311059	-1.16777	-1.83944	3.38355	2.75196	0	20	2.99573
612	4	0.0535192	2015	0.0023736	3	1	0.333333	0	0	焦作万方	8	0.375	C32	-0.112637	有色金属冶炼及压延加工业	17.56	河南辖区	铝	579.03	0	52.2796	0.4479	-0.0131	A	8700000000	22.8894	6.36135	2.07944	1.04892	22.8894	0	-0.498461	-0.498461	-0.008509	0.484463	0	-1.2734	-0.143778	-0.782885	0.683105	0.672541	2.05382	0.719702	-0.0367736	0.0013523	0.0034039	0	8	2.07944
612	4	-0.0019071	2016	-0.0013573	3	1	0.333333	90000	11.4076	焦作万方	9	0.333333	C32	-0.157211	有色金属冶炼及压延加工业	15.96	河南辖区	铝	489.16	0.0308	51.0609	0.3789	0.0219	A	6600000000	22.6043	6.19269	2.19722	-0.0057789	22.6043	0	-0.782885	-0.782885	-0.148923	-0.129206	0.351353	-0.008509	-0.215975	-0.364061	0.0805986	0.0149271	0.0151532	-4.18954	0.314579	0.0989602	0.0989602	0	10	2.30259
612	4	0.0293065	2017	-0.0054986	3	1	0.333333	120000	11.6952	焦作万方	9	0.333333	C32	0.057147	有色金属冶炼及压延加工业	17.11	河南辖区	铝	538.13	0.08	27.9294	0.369	0.0373	A	7500000000	22.7335	6.2881	2.19722	0.588179	22.7335	0	-0.364061	-0.364061	-0.763672	-0.309461	0.93562	-0.148923	-0.215975	0.298773	0.130708	0.108419	0.121603	-2.107	0.898846	0.807924	0.807924	0	9	2.19722
612	4	0.0241584	2018	0.0006876	3	1	0.333333	80000	11.2898	焦作万方	9	0.333333	C32	-0.048247	有色金属冶炼及压延加工业	17.3	河南辖区	铝	579.32	-0.1021	7.16039	0.4324	-0.1046	A	7400000000	22.7183	6.36186	2.19722	0.490217	22.7183	0	0.298773	0.298773	0.226308	-0.04182	-1.15269	-0.763672	-0.218391	-0.905605	0.742819	0.736224	2.7911	1.02643	-1.18946	1.41482	1.41482	0	7	1.94591
612	4	-0.0341007	2019	-0.0038003	3	1	0.333333	120000	11.6952	焦作万方	9	0.333333	C32	-0.030077	有色金属冶炼及压延加工业	17.3	河南辖区	铝	637.55	-0.1172	23.0484	0.3849	0.0247	A	7300000000	22.7088	6.45763	2.19722	-0.618386	22.7088	0	-0.905605	-0.905605	-0.556438	-0.470337	-1.37068	0.226308	-0.220782	-0.651838	0.177413	0.156849	0.186027	-1.68186	-1.40746	1.98093	1.98093	0	8	2.07944
612	4	0.0678923	2020	-0.0042597	3	1	0.333333	120000	11.6952	焦作万方	9	0.333333	C32	-0.010304	有色金属冶炼及压延加工业	17.3	河南辖区	铝	643.26	-0.1387	61.8126	0.3239	0.1177	A	7200000000	22.7031	6.46655	2.19722	1.32242	22.7031	0	-0.651838	-0.651838	-0.738313	-0.630674	-1.62213	-0.556438	0	0	0.32172	0.305177	0.439215	-0.822767	-1.6589	2.75196	2.75196	0	8	2.07944
615	4	-0.0091315	2014	-0.0015966	3	1	0.333333	30000	10.3089	奥园美谷	9	0.333333	C28	0.140491	化学纤维制造业	16.38	湖北辖区	房地产开发	666.71	0.202	26.404	0.4763	0.0202	A	1300000000	21.0205	6.50235	2.19722	-0.143251	21.0205	0	-0.727381	-0.727381	0.240276	0.148973	2.08241	0	-0.388784	-0.576367	0.00249392	-0.0358717	-0.0346295	0	2.04563	4.18462	2.75196	0	15	2.70805
615	4	-0.144487	2015	0.0023736	3	1	0.333333	50000	10.8198	奥园美谷	9	0.333333	C28	-0.078575	化学纤维制造业	42.88	湖北辖区	房地产开发	555.02	-0.2313	125.337	0.7339	0.1348	A	1200000000	20.9341	6.319	2.19722	-2.71891	20.9341	0	-0.576367	-0.576367	-0.607308	-0.343975	-2.50262	0.240276	-0.35366	0.154121	0.760857	0.754024	3.06544	1.12019	-2.53939	6.44849	2.75196	0	11	2.3979
615	4	0.0072818	2016	-0.0013573	3	1	0.333333	50000	10.8198	奥园美谷	9	0.333333	K70	0.956655	房地产业	42.88	湖北辖区	房地产开发	567.73	-0.1487	125.73	0.7131	0.0972	A	7100000000	22.6893	6.34165	2.19722	0.169075	22.6893	0	0.154121	0.154121	0.076389	0.127608	-1.6089	-0.607308	-0.379068	-0.369511	0.379379	0.357214	0.555728	-0.587477	-1.64567	2.70824	2.70824	0	14	2.63906
615	4	-0.0295662	2017	-0.0054986	3	1	0.333333	50000	10.8198	奥园美谷	9	0.333333	K70	0.019892	房地产业	42.62	湖北辖区	房地产开发	702.46	0.2166	193.47	0.693	0.1497	A	9800000000	23.0019	6.55459	2.19722	-0.532098	23.0019	0	-0.369511	-0.369511	-0.519661	-0.229053	2.34356	0.076389	-0.374119	-0.591978	0.11459	0.0877598	0.0962025	-2.3413	2.30679	5.32128	2.75196	0	21	3.04452
615	4	-0.0568963	2018	0.0006876	3	1	0.333333	30000	10.3089	奥园美谷	8	0.375	K70	0.510179	房地产业	42.97	湖北辖区	房地产开发	693.15	-0.0936	67.1688	0.7571	0.0429	A	11000000000	23.1458	6.54125	2.07944	-1.05216	23.1458	0	-0.591978	-0.591978	-0.979706	-0.858612	-0.964918	-0.519661	-0.412102	-0.273699	0.393234	0.374272	0.59814	-0.513931	-1.00169	1.00339	1.00339	0	20	2.99573
615	4	-0.0308033	2019	-0.0038003	3	1	0.333333	60000	11.0021	奥园美谷	9	0.333333	K70	1.94019	房地产业	37.04	湖北辖区	房地产开发	630.43	-0.0212	34.8483	0.7395	0.0466	A	12000000000	23.2316	6.4464	2.19722	-0.55564	23.2316	0	-0.273699	-0.273699	-1.11637	-1.06898	-0.233244	-0.979706	-0.416613	-0.614055	0.399888	0.384885	0.625713	-0.468863	-0.270018	0.0729098	0.0729098	0	13	2.56495
615	4	0.0439789	2020	-0.0042597	3	1	0.333333	30000	10.3089	奥园美谷	9	0.333333	K70	-0.847366	房地产业	29.34	湖北辖区	房地产开发	471.94	0.0683	52.0321	0.7194	0.0144	A	10000000000	23.0465	6.15685	2.19722	0.867378	23.0465	0	-0.614055	-0.614055	-0.356423	-0.315733	0.704101	-1.11637	0	0	0.0158024	-0.00820242	-0.0081357	0	0.667328	0.445326	0.445326	0	11	2.3979
617	4	-0.0342126	2014	-0.0015966	2	1	0.5	50000	10.8198	中油资本	5	0.4	C34	-0.311025	通用设备制造业	60	新疆辖区	多元金融	618.75	-0.0192	28.102	0.7283	-0.1923	A	2300000000	21.5647	6.4277	1.60944	-0.620515	21.5647	1	-0.637417	-0.637417	-1.0462	-0.76895	-0.20774	0	-0.176689	-0.779424	0.162825	0.144626	0.169079	-1.77739	-0.244513	0.0597868	0.0597868	0	7	1.94591
617	4	-0.0086078	2015	0.0023736	2	1	0.5	50000	10.8198	中油资本	5	0.4	C34	-0.15202	通用设备制造业	60	新疆辖区	多元金融		-0.0111	55.9907	0.762	-0.1445	A	2200000000	21.5139		1.60944	-0.133285	21.5139	1	-0.779424	-0.779424	-0.39203	-0.147339	-0.120099	-1.0462	-0.0992709	0.190505	0.610744	0.602094	1.51315	0.414196	-0.156873	0.0246092	0.0246092	0	7	1.94591
617	4	0.008581	2016	-0.0013573	2	1	0.5	50000	10.8198	中油资本	5	0.4	C34	-0.48539	通用设备制造业	60	新疆辖区	多元金融		2.1349	25.9219	0.8445	0.1012	A	780000000000	27.3765		1.60944	0.193797	26.2969	1	0.190505	0.190505	-0.700251	-0.81142	23.0992	-0.39203	0	0	0.488345	0.437179	0.776764	-0.252619	23.0624	531.873	2.75196	0	10	2.30259
619	4	0.0138775	2014	-0.0015966	3	2	0.666667	0	0	海螺型材	8	0.375	C29	-0.036689	橡胶和塑料制品业	32.07	安徽辖区	其他建材	697.04	-0.0695	23.8929	0.3538	0.0465	A	4100000000	22.1295	6.54684	2.07944	0.294583	22.1295	1	0.108606	0.108606	-1.9546	-0.878435	0	0	-0.274296	-0.859742	0.489776	0.47818	0.91637	-0.0873352	-0.0367736	0.0013523	0.0034039	0	10	2.30259
619	4	0.0894898	2015	0.0023736	3	1	0.333333	63200	11.0541	海螺型材	9	0.333333	C29	-0.121638	橡胶和塑料制品业	30.63	安徽辖区	其他建材	660.28	0.0056	69.4036	0.3213	0.0444	A	4100000000	22.1245	6.49266	2.19722	1.7334	22.1245	1	-0.859742	-0.859742	-0.570527	-0.487811	0.0619027	-1.9546	-0.19519	-1.23592	0.703379	0.696788	2.29802	0.832047	0.0251291	0.0006315	0.0034039	0	5	1.60944
619	4	-0.0346087	2016	-0.0013573	3	1	0.333333	63200	11.0541	海螺型材	9	0.333333	C29	-0.051359	橡胶和塑料制品业	30.63	安徽辖区	其他建材	618.76	0.04	37.3987	0.3121	0.0327	A	3900000000	22.0866	6.42772	2.19722	-0.628051	22.0866	1	-1.23592	-1.23592	-0.638178	-0.561134	0.442162	-0.570527	-0.257457	0.780577	0.216167	0.176975	0.215031	-1.53697	0.405389	0.16434	0.16434	0	8	2.07944
619	4	-0.0757276	2017	-0.0054986	3	1	0.333333	63200	11.0541	海螺型材	9	0.333333	C29	-0.010086	橡胶和塑料制品业	30.63	安徽辖区	其他建材	606.46	0.0085	39.2945	0.2522	0.0056	A	3500000000	21.9867	6.40764	2.19722	-1.4105	21.9867	1	0.780577	0.780577	0.006178	0.223307	0.0939595	-0.638178	-0.257457	-0.728819	0.2117	0.191487	0.236839	-1.44037	0.0571859	0.0032702	0.0034039	0	9	2.19722
619	4	0.0014815	2018	0.0006876	3	1	0.333333	63200	11.0541	海螺型材	9	0.333333	C29	-0.023679	橡胶和塑料制品业	30.63	安徽辖区	其他建材	683.92	0.012	13.3167	0.3039	0.0012	A	3500000000	21.9813	6.52784	2.19722	0.0587017	21.9813	1	-0.728819	-0.728819	-0.184957	0.025209	0.132649	0.006178	-0.260337	0.888901	0.570114	0.559091	1.26804	0.237475	0.0958751	0.009192	0.009192	0	12	2.48491
619	4	-0.0088568	2019	-0.0038003	3	1	0.333333	63200	11.0541	海螺型材	9	0.333333	C29	0.16414	橡胶和塑料制品业	30.63	安徽辖区	其他建材	705.04	-0.0087	16.6021	0.3378	0.0041	A	4100000000	22.122	6.55825	2.19722	-0.138023	22.122	1	0.888901	0.888901	0.153386	0.480306	-0.0961703	-0.184957	-0.263187	-0.514138	0.757304	0.751236	3.01988	1.10522	-0.132944	0.0176741	0.0176741	0	6	1.79176
619	4	-0.012901	2020	-0.0042597	3	1	0.333333	63200	11.0541	海螺型材	9	0.333333	C29	0.049064	橡胶和塑料制品业	30.63	安徽辖区	其他建材	700.57	0.0992	27.565	0.3954	0.0138	A	4800000000	22.2843	6.55189	2.19722	-0.21498	22.2843	1	-0.514138	-0.514138	-0.369359	-0.334517	1.09656	0.153386	0	0	0.326752	0.310332	0.449972	-0.798569	1.05979	1.12315	1.12315	0	8	2.07944
620	4	-0.0588069	2015	0.0023736	3	1	0.333333	78600	11.2721	新华联	9	0.333333	K70	0.233007	房地产业	59.79	北京辖区	房地产开发	671.37	0.1121	32.3257	0.8005	0.0424	A	25000000000	23.9299	6.50932	2.19722	-1.08852	23.9299	0	-0.831245	-0.831245	-0.239911	0.094132	1.26361	0	-0.223697	-0.960553	0.649252	0.640259	1.77978	0.576488	1.22683	1.50512	1.50512	0	6	1.79176
620	4	-0.0333307	2016	-0.0013573	3	1	0.333333	120000	11.6952	新华联	9	0.333333	K70	1.40124	房地产业	59.79	北京辖区	房地产开发	645.86	-0.0415	15.5327	0.8437	0.0684	A	34000000000	24.2504	6.47058	2.19722	-0.603734	24.2504	0	-0.960553	-0.960553	-0.464127	-0.534892	-0.485353	-0.239911	-0.2405	0.505468	0.219988	0.196351	0.244325	-1.40926	-0.522126	0.272616	0.272616	0	11	2.3979
620	4	0.023098	2017	-0.0054986	3	1	0.333333	194600	12.1787	新华联	9	0.333333	K70	0.321674	房地产业	59.79	北京辖区	房地产开发	656.15	0.0217	5.0268	0.8403	0.1053	A	49000000000	24.6068	6.48639	2.19722	0.470038	24.6068	0	0.505468	0.505468	-0.493546	-0.477541	0.264278	-0.464127	-0.2405	0.0443986	0.355116	0.33858	0.511899	-0.669629	0.227504	0.0517582	0.0517582	0	12	2.48491
620	4	0.0211476	2018	0.0006876	3	1	0.333333	240000	12.3884	新华联	8	0.375	K70	0.665075	房地产业	61.17	北京辖区	房地产开发	624.26	-0.0118	6.65494	0.8138	0.1252	A	54000000000	24.7049	6.43657	2.07944	0.432926	24.7049	0	0.0443986	0.0443986	0.271321	0.377918	-0.146183	-0.493546	-0.243191	-0.296911	0.297493	0.27948	0.387887	-0.947041	-0.182957	0.0334731	0.0334731	0	6	1.79176
620	4	-0.0528062	2019	-0.0038003	3	1	0.333333	240000	12.3884	新华联	8	0.375	K70	-0.088048	房地产业	61.17	北京辖区	房地产开发		0.0334	8.20906	0.8168	0.0909	A	54000000000	24.7049		2.07944	-0.974329	24.7049	0	-0.296911	-0.296911	1.07445	1.073	0.413772	0.271321	-0.245853	-0.131949	0.243642	0.224733	0.289879	-1.23829	0.376999	0.142128	0.142128	0	7	1.94591
620	4	0.0388469	2020	-0.0042597	3	1	0.333333	240000	12.3884	新华联	9	0.333333	K70	-0.409108	房地产业	61.17	北京辖区	房地产开发	216.84	-0.0365	13.4147	0.8345	-0.1471	A	53000000000	24.6947	5.37916	2.19722	0.769721	24.6947	0	-0.131949	-0.131949	-0.826953	-0.914884	-0.452176	1.07445	0	0	0.380591	0.365483	0.576002	-0.551644	-0.48895	0.239072	0.239072	0	8	2.07944
623	4	-0.011605	2014	-0.0015966	3	2	0.666667	26000	10.1659	吉林敖东	7	0.428571	C27	0.345544	医药制造业	24.09	吉林辖区	化学制剂	703.31	0.1013	43.1606	0.0806	0.112	A	13000000000	23.2631	6.5558	1.94591	-0.190319	23.2631	0	-1.04069	-1.04069	-1.27781	-0.637524	1.0298	0	-0.482411	-0.289168	0.363242	0.3494	0.537043	-0.621678	0.993027	0.986103	0.986103	0	10	2.30259
623	4	0.0100997	2015	0.0023736	3	2	0.666667	72600	11.1927	吉林敖东	7	0.428571	C27	0.042258	医药制造业	25.92	吉林辖区	化学制剂	721.88	0.1739	84.2248	0.1135	0.148	A	20000000000	23.7107	6.58186	1.94591	0.222697	23.7107	0	-0.289168	-0.289168	-0.309282	-0.203039	1.94641	-1.27781	-0.421159	-1.73729	0.65717	0.649552	1.85349	0.61707	1.90964	3.64673	2.75196	0	12	2.48491
623	4	0.0002192	2016	-0.0013573	3	2	0.666667	72600	11.1927	吉林敖东	7	0.428571	C27	0.068753	医药制造业	26.66	吉林辖区	化学制剂	673.61	0.078	43.3326	0.0721	0.0877	A	20000000000	23.6997	6.51265	1.94591	0.0346815	23.6997	0	-1.73729	-1.73729	-3.59611	-3.6849	0.873032	-0.309282	-0.452795	-0.117448	0.142524	0.116539	0.131912	-2.02562	0.836259	0.699328	0.699328	0	12	2.48491
623	4	0.0164578	2017	-0.0054986	3	2	0.666667	57500	10.9595	吉林敖东	7	0.428571	C27	0.07132	医药制造业	26.66	吉林辖区	化学制剂	716.58	0.0905	24.8561	0.0603	0.0898	A	21000000000	23.7673	6.57449	1.94591	0.343683	23.7673	0	-0.117448	-0.117448	-0.191325	0.04681	0.991838	-3.59611	-0.452795	-0.89473	0.369808	0.353649	0.547147	-0.603037	0.955065	0.912149	0.912149	0.693147	9	2.19722
623	4	0.0137261	2018	0.0006876	3	2	0.666667	132600	11.7951	吉林敖东	7	0.428571	C27	0.206021	医药制造业	26.66	吉林辖区	化学制剂	638.51	0.039	11.4156	0.1385	0.0435	A	22000000000	23.8066	6.45914	1.94591	0.291702	23.8066	0	-0.89473	-0.89473	-0.734496	-0.876453	0.460009	-0.191325	-0.457861	0.894851	0.724596	0.717534	2.54025	0.932264	0.423235	0.179128	0.179128	0.693147	18	2.89037
623	4	-0.0196955	2019	-0.0038003	3	2	0.666667	132600	11.7951	吉林敖东	6	0.5	C27	0.161715	医药制造业	26.65	吉林辖区	化学制剂	696.3	0.0493	15.7178	0.1301	0.0621	A	26000000000	23.9737	6.54578	1.79176	-0.344272	23.9737	0	0.894851	0.894851	-0.527688	-0.828704	0.581498	-0.734496	-0.462873	0.247263	0.729844	0.72309	2.61128	0.95984	0.544724	0.296725	0.296725	0.693147	14	2.63906
623	4	0.0299961	2020	-0.0042597	3	1	0.333333	72500	11.1913	吉林敖东	9	0.333333	C27	-0.270928	医药制造业	26.65	吉林辖区	化学制剂	717.21	0.058	24.7416	0.1398	0.0719	A	27000000000	24.0232	6.57537	2.19722	0.601302	24.0232	0	0.247263	0.247263	0.173149	0.126363	0.649098	-0.527688	0	0	0.624298	0.615134	1.59831	0.468946	0.612324	0.374941	0.374941	0	9	2.19722
625	4	-0.0552388	2014	-0.0015966	5	1	0.2	60000	11.0021	长安汽车	13	0.384615	C36	0.37502	汽车制造业	39.11	重庆辖区	乘用车	749.31	0.087	20.028	0.6347	0.2953	A	58000000000	24.7784	6.61915	2.56495	-1.02062	24.7784	1	-0.114251	-0.114251	-0.260206	-0.130775	0.957183	0	-0.199497	-0.640162	0.175297	0.157369	0.186759	-1.67794	0.920409	0.847153	0.847153	0	11	2.3979
625	4	-0.0361643	2015	0.0023736	5	1	0.2	60000	11.0021	长安汽车	13	0.384615	C36	0.309006	汽车制造业	39.11	重庆辖区	乘用车	777.15	0.097	33.7538	0.6178	0.2904	A	80000000000	25.104	6.65563	2.56495	-0.657654	25.104	1	-0.640162	-0.640162	-0.10675	-0.427861	1.0672	-0.260206	0	0	0.135221	0.109786	0.123326	-2.09293	1.03043	1.06179	1.06179	0	4	1.38629
626	4	0.0284357	2014	-0.0015966	4	2	0.5	100000	11.5129	远大控股	11	0.363636	F51	0.073269	批发业	37.08	江苏辖区	贸易	783.01	0.1584	38.8706	0.8191	0.3975	A	8400000000	22.8491	6.66315	2.3979	0.571609	22.8491	0	-0.770048	-0.770048	-0.875472	-0.646958	1.82365	0	0	0	0.063694	0.0433396	0.045303	-3.09438	1.78687	3.19292	2.75196	0	16	2.77259
626	4	-0.0535407	2016	-0.0013573	5	2	0.4	100000	11.5129	远大控股	12	0.416667	F51	0.368201	批发业	35	江苏辖区	贸易	749.05	0.0635	68.2198	0.7408	0.1731	A	15000000000	23.4144	6.61881	2.48491	-0.988305	23.4144	0	-0.791234	-0.791234	-0.719992	-0.7278	0.731071	0	-0.0185563	-0.0083466	0.326442	0.306031	0.440987	-0.818739	0.694297	0.482048	0.482048	0	32	3.46574
626	4	-0.0530354	2017	-0.0054986	5	2	0.4	100000	11.5129	远大控股	13	0.384615	F51	0.962392	批发业	35	江苏辖区	贸易		-0.0243	21.3209	0.7045	-0.1399	A	13000000000	23.2508		2.56495	-0.97869	23.2508	0	-0.0083466	-0.0083466	0.451972	0.443794	-0.279764	-0.719992	-0.0185563	-0.708946	0.321386	0.303986	0.436752	-0.828389	-0.316538	0.100196	0.100196	0	24	3.17805
626	4	0.0415892	2018	0.0006876	5	1	0.2	25000	10.1266	远大控股	13	0.384615	F51	-0.386333	批发业	38.09	江苏辖区	贸易	308.96	0.2709	20.3479	0.6125	0.0346	A	7000000000	22.6629	5.73321	2.56495	0.821904	22.6629	0	-0.708946	-0.708946	-0.821885	-0.75648	2.7433	0.451972	-0.0187639	-0.370468	0.321264	0.303861	0.436494	-0.828981	2.70653	7.32531	2.75196	0	7	1.94591
626	4	0.0327219	2019	-0.0038003	5	1	0.2	100000	11.5129	远大控股	13	0.384615	F51	0.053368	批发业	38.59	江苏辖区	贸易	623.44	-0.0403	18.9988	0.5823	0.0686	A	7000000000	22.6629	6.43525	2.56495	0.65317	22.6629	0	-0.370468	-0.370468	-0.93703	-1.14223	-0.463971	-0.821885	-0.0189693	-0.623677	0.517454	0.505391	1.0218	0.0215638	-0.500745	0.250745	0.250745	0	13	2.56495
626	4	-0.0025171	2020	-0.0042597	5	1	0.2	100000	11.5129	远大控股	13	0.384615	F51	-0.285451	批发业	38.59	江苏辖区	贸易	670.67	0.0447	21.2954	0.574	0.0193	A	7800000000	22.7808	6.50828	2.56495	-0.0173857	22.7808	0	-0.623677	-0.623677	-0.85951	-0.911615	0.514628	-0.93703	0	0	0.162339	0.141908	0.165377	-1.79953	0.477854	0.228345	0.228345	0	12	2.48491
627	4	-0.0262708	2014	-0.0015966	3	1	0.333333	0	0	天茂集团	9	0.333333	C26	0.10547	化学原料及化学制品制造业	23.78	湖北辖区	保险	665.94	0.1326	28.5699	0.2935	0.0565	A	2400000000	21.5929	6.5012	2.19722	-0.469392	21.5929	0	-1.30536	-1.30536	-1.25751	-0.952891	0	0	-0.502209	-0.846312	0.236633	0.20836	0.2632	-1.33484	-0.0367736	0.0013523	0.0034039	0	10	2.30259
627	4	0.0289695	2015	0.0023736	3	1	0.333333	60000	11.0021	天茂集团	9	0.333333	C26	-0.32902	化学原料及化学制品制造业	24.23	湖北辖区	保险	692.92	0.2091	100.398	0.2596	0.1405	A	2100000000	21.4826	6.54092	2.19722	0.581766	21.4826	0	-0.846312	-0.846312	-2.07314	-1.25932	2.30054	-1.25751	0	0	0.66525	0.657642	1.92092	0.652806	2.26376	5.12463	2.75196	0	11	2.3979
627	4	-0.0271104	2017	-0.0054986	3	1	0.333333	60000	11.0021	天茂集团	9	0.333333	J68	3.88109	保险业	37	湖北辖区	保险	787.29	0.0259	46.4584	0.8098	0.1003	A	130000000000	25.5901	6.6686	2.19722	-0.485368	25.5901	0	-1.35808	-1.35808	-0.906967	-0.832013	0.284954	0	-0.476127	-0.87772	0.00925045	-0.0161534	-0.0158966	0	0.248181	0.0615937	0.0615937	0	6	1.79176
627	4	0.0414579	2018	0.0006876	3	1	0.333333	40000	10.5966	天茂集团	9	0.333333	J68	-0.531783	保险业	37.7	湖北辖区	保险	740.74	-0.0895	15.9694	0.8541	0.0914	A	140000000000	25.6679	6.60765	2.19722	0.819406	25.6679	0	-0.87772	-0.87772	-0.867382	-0.620522	-0.948399	-0.906967	0	0	0.526743	0.514609	1.06019	0.0584509	-0.985173	0.970565	0.970565	0	4	1.38629
629	4	-0.0291255	2014	-0.0015966	4	1	0.25	90000	11.4076	攀钢钒钛	11	0.363636	B08	0.075467	黑色金属矿采选业	30.63	四川辖区	其他采掘	359.71	-0.2141	45.837	0.7676	-0.4908	A	36000000000	24.2998	5.8853	2.3979	-0.523712	24.2998	1	-0.385688	-0.385688	-0.00414	-0.051992	-2.44236	0	-0.301988	-1.15812	0.176522	0.158621	0.188525	-1.66853	-2.47913	6.1461	2.75196	0	7	1.94591
629	4	0.0155491	2015	0.0023736	4	1	0.25	90000	11.4076	攀钢钒钛	11	0.363636	B08	-0.30487	黑色金属矿采选业	35.49	四川辖区	其他采掘		-0.0058	81.7131	0.8259	-0.2483	A	56000000000	24.7488		2.3979	0.326392	24.7488	1	-1.15812	-1.15812	-0.854361	-0.676926	-0.0661639	-0.00414	-0.208256	-0.129049	0.640538	0.631078	1.7106	0.536846	-0.102938	0.0105961	0.0105961	0	8	2.07944
629	4	0.0037347	2016	-0.0013573	3	1	0.333333	90000	11.4076	攀钢钒钛	9	0.333333	B08	0.036317	黑色金属矿采选业	35.49	四川辖区	其他采掘		-0.0745	45.1096	0.625	-1.8213	A	56000000000	24.7488		2.19722	0.101579	24.7488	1	-0.129049	-0.129049	0.164763	-0.096682	-0.849864	-0.854361	0	0	0.145362	0.0883856	0.0969551	-2.33351	-0.886637	0.786126	0.786126	0	15	2.70805
630	4	0.002144	2014	-0.0015966	4	1	0.25	60000	11.0021	铜陵有色	10	0.4	C32	0.186181	有色金属冶炼及压延加工业	39.55	安徽辖区	铜	766.37	-0.028	25.6257	0.6661	0.0215	A	45000000000	24.5221	6.64166	2.30259	0.0713095	24.5221	1	-1.59333	-1.59333	-2.40278	-1.11104	-0.308059	0	0	0	0.275804	0.260061	0.351463	-1.04565	-0.344832	0.118909	0.118909	0	5	1.60944
630	4	-0.0115784	2016	-0.0013573	4	1	0.25	75000	11.2252	铜陵有色	12	0.333333	C32	-0.002561	有色金属冶炼及压延加工业	39.55	安徽辖区	铜	737.85	-0.07	34.598	0.6069	0.0185	A	43000000000	24.4931	6.60374	2.48491	-0.189812	24.4931	1	-1.72423	-1.72423	-2.508	-2.59094	-0.785767	0	-0.659411	-0.198392	0.16618	0.140913	0.164027	-1.80773	-0.822541	0.676573	0.676573	0	10	2.30259
630	4	-0.006801	2017	-0.0054986	4	1	0.25	75000	11.2252	铜陵有色	12	0.333333	C32	-0.048963	有色金属冶炼及压延加工业	36.53	安徽辖区	铜	735.23	0.1437	25.7139	0.6113	0.0399	A	44000000000	24.5067	6.60018	2.48491	-0.0989031	24.5067	1	-0.198392	-0.198392	-0.583924	-0.748757	1.61307	-2.508	-0.659411	-0.590415	0.291895	0.273738	0.376914	-0.975739	1.57629	2.4847	2.4847	0	7	1.94591
630	4	0.0011008	2018	0.0006876	4	1	0.25	75000	11.2252	铜陵有色	12	0.333333	C32	0.011597	有色金属冶炼及压延加工业	36.53	安徽辖区	铜	674.36	-0.0161	9.31433	0.5853	0.0503	A	47000000000	24.5731	6.51376	2.48491	0.051458	24.5731	1	-0.590415	-0.590415	-0.243458	-0.004857	-0.180726	-0.583924	-0.666789	0.0469161	0.657964	0.649194	1.85058	0.615498	-0.2175	0.0473063	0.0473063	0	5	1.60944
630	4	0.0006269	2019	-0.0038003	4	1	0.25	75000	11.2252	铜陵有色	12	0.333333	C32	0.150727	有色金属冶炼及压延加工业	36.53	安徽辖区	铜	750.83	-0.116	15.178	0.5824	0.0508	A	49000000000	24.6164	6.62118	2.48491	0.0424393	24.6164	1	0.0469161	0.0469161	-1.13171	-1.46296	-1.30213	-0.243458	-0.674088	-0.624704	0.316171	0.299076	0.426688	-0.851703	-1.3389	1.79266	1.79266	0	8	2.07944
630	4	-0.0311732	2020	-0.0042597	4	1	0.25	100000	11.5129	铜陵有色	12	0.333333	C32	0.028435	有色金属冶炼及压延加工业	36.53	安徽辖区	铜	725.96	-0.1327	18.5101	0.6041	0.0465	A	49000000000	24.6224	6.58749	2.48491	-0.562679	24.6224	1	-0.624704	-0.624704	-1.00501	-0.985791	-1.52777	-1.1317	0	0	0.546972	0.535922	1.15481	0.143937	-1.56454	2.44778	2.44778	0	8	2.07944
631	4	-0.0653662	2014	-0.0015966	3	1	0.333333	72000	11.1844	顺发恒业	9	0.333333	K70	1.67949	房地产业	68.87	吉林辖区	房地产开发	667.86	0.0787	19.1488	0.7048	0.1656	A	14000000000	23.3344	6.50408	2.19722	-1.21333	23.3344	0	-1.18064	-1.18064	-2.01615	-1.59875	0.880214	0	-0.958712	-1.68179	0.129201	0.110271	0.123937	-2.08798	0.84344	0.711392	0.711392	0	5	1.60944
631	4	0.0289452	2015	0.0023736	3	1	0.333333	48000	10.779	顺发恒业	9	0.333333	K70	1.00614	房地产业	68.87	吉林辖区	房地产开发	642.81	-0.2144	38.8217	0.6836	0.0869	A	12000000000	23.2045	6.46585	2.19722	0.581303	23.2045	0	-1.68179	-1.68179	-1.40334	-1.05044	-2.31101	-2.01615	-0.836985	-1.38918	0.510501	0.499623	0.998494	-0.0015071	-2.34778	5.51208	2.75196	0	7	1.94591
631	4	-0.0287159	2016	-0.0013573	3	1	0.333333	72000	11.1844	顺发恒业	9	0.333333	K70	0.046401	房地产业	61.33	吉林辖区	房地产开发	703.99	-0.2508	15.0531	0.6628	0.0644	A	13000000000	23.2663	6.55676	2.19722	-0.515919	23.2663	0	-1.38918	-1.38918	-0.544983	-0.588806	-2.80505	-1.40334	-0.899856	-0.504137	0.396294	0.378	0.607717	-0.498046	-2.84183	8.07598	2.75196	0	7	1.94591
631	4	-0.0059816	2017	-0.0054986	3	1	0.333333	72000	11.1844	顺发恒业	9	0.333333	K70	1.04845	房地产业	61.33	吉林辖区	房地产开发	709.14	-0.1076	7.81031	0.5536	0.124	A	14000000000	23.3585	6.56405	2.19722	-0.0833116	23.3585	0	-0.504137	-0.504137	-0.776508	-0.610228	-1.20344	-0.544983	-0.899856	-0.454813	0.326162	0.308884	0.446935	-0.805342	-1.24022	1.53814	1.53814	0	4	1.38629
631	4	0.0048746	2018	0.0006876	3	1	0.333333	100000	11.5129	顺发恒业	9	0.333333	K70	-0.471652	房地产业	61.33	吉林辖区	房地产开发	668.63	-0.0328	7.97207	0.4871	0.1706	A	13000000000	23.2594	6.50523	2.19722	0.123269	23.2594	0	-0.454813	-0.454813	0.529721	0.57545	-0.377624	-0.776508	-0.909924	0.576847	0.54275	0.531026	1.13231	0.124263	-0.414398	0.171725	0.171725	0	7	1.94591
631	4	0.0123495	2019	-0.0038003	3	1	0.333333	120000	11.6952	顺发恒业	9	0.333333	K70	-0.706616	房地产业	61.33	吉林辖区	房地产开发	610.68	0.0352	4.74804	0.2159	0.0986	A	8400000000	22.8456	6.41457	2.19722	0.265507	22.8456	0	0.576847	0.576847	-1.44353	-1.46368	0.411673	0.529721	-0.919884	-0.446108	0.530241	0.518497	1.07683	0.0740206	0.374899	0.140549	0.140549	0	4	1.38629
631	4	0.0631472	2020	-0.0042597	3	1	0.333333	120000	11.6952	顺发恒业	9	0.333333	K70	0.126065	房地产业	61.33	吉林辖区	房地产开发	647.42	0.2695	4.97025	0.148	0.0398	A	7400000000	22.7312	6.473	2.19722	1.23213	22.7312	0	-0.446108	-0.446108	-0.557598	-0.546461	3.15187	-1.44353	0	0	0.165351	0.144994	0.169582	-1.77442	3.1151	9.70382	2.75196	0	8	2.07944
632	4	-0.0051282	2014	-0.0015966	3	2	0.666667	192000	12.1653	三木集团	7	0.428571	F51	-0.16624	批发业	18.06	福建辖区	综合		0.066	52.2847	0.7581	0.0021	A	5700000000	22.4607		1.94591	-0.0670735	22.4607	1	-0.545459	-0.545459	0.211324	0.256058	0.802907	0	-0.222607	-0.413951	0.160874	0.142633	0.166361	-1.7936	0.766133	0.58696	0.58696	0	22	3.09104
632	4	0.0357553	2015	0.0023736	3	2	0.666667	192000	12.1653	三木集团	7	0.428571	F51	-0.0998	批发业	18.06	福建辖区	综合	605.77	-0.0439	82.2041	0.8097	0.0263	A	6900000000	22.6543	6.4065	1.94591	0.710892	22.6543	1	-0.413951	-0.413951	-0.123821	0.509618	-0.534054	0.211324	-0.194343	0.0668662	0.700568	0.693913	2.26705	0.81848	-0.570828	0.325845	0.325845	0	30	3.4012
632	4	0.0204281	2016	-0.0013573	3	1	0.333333	96000	11.4721	三木集团	7	0.428571	F51	0.064024	批发业	18.06	福建辖区	综合	633.29	-0.0436	34.2126	0.7919	0.0284	A	7200000000	22.6908	6.45093	1.94591	0.419234	22.6908	1	0.0668662	0.0668662	-0.481146	-0.474673	-0.500184	-0.123821	-0.208941	2.00567	0.30616	0.285134	0.398864	-0.919135	-0.536957	0.288323	0.288323	0	11	2.3979
632	4	-0.0518779	2017	-0.0054986	3	1	0.333333	96000	11.4721	三木集团	6	0.5	F51	0.354187	批发业	18.06	福建辖区	综合	638.6	-0.02	25.0573	0.792	0.0419	A	7400000000	22.7285	6.45928	1.79176	-0.956665	22.7285	1	2.00567	1.62583	-0.342823	0.110188	-0.229442	-0.481146	-0.208941	-0.675351	0.486407	0.473238	0.898389	-0.107152	-0.266216	0.0708708	0.0708708	0	9	2.19722
632	4	0.0495569	2018	0.0006876	3	2	0.666667	144000	11.8776	三木集团	7	0.428571	F51	0.052725	批发业	18.06	福建辖区	综合	686.55	-0.0777	20.2781	0.7972	0.0199	A	7200000000	22.6914	6.53168	1.94591	0.973521	22.6914	1	-0.675351	-0.675351	-0.540829	-0.308487	-0.922887	-0.342823	-0.211279	-0.100365	0.281854	0.26344	0.357662	-1.02817	-0.959661	0.920949	0.920949	0	19	2.94444
632	4	0.0299848	2019	-0.0038003	3	1	0.333333	96000	11.4721	三木集团	7	0.428571	F51	-0.264073	批发业	18.06	福建辖区	综合	650.59	-0.1818	26.7101	0.7994	0.0475	A	8100000000	22.8092	6.47788	1.94591	0.601087	22.8092	1	-0.100365	-0.100365	-0.472071	-0.476204	-2.08563	-0.540829	-0.213592	-0.203571	0.404382	0.389492	0.63798	-0.449449	-2.1224	4.50459	2.75196	0	14	2.63906
632	4	-0.0072215	2020	-0.0042597	3	1	0.333333	96000	11.4721	三木集团	7	0.428571	F51	0.028214	批发业	18.06	福建辖区	综合	730.87	0.2457	20.5533	0.7943	0.0759	A	9200000000	22.9405	6.59424	1.94591	-0.106906	22.9405	1	-0.203571	-0.203571	-0.032832	-0.03317	2.8187	-0.472071	0	0	0.396514	0.381795	0.617586	-0.481938	2.78192	7.73909	2.75196	0	18	2.89037
633	4	0.0223467	2014	-0.0015966	3	1	0.333333	8300	9.02401	合金投资	9	0.333333	C38	-0.244498	电气机械及器材制造业	36.72	新疆辖区	金属新材料	560.9	0.1238	17.2193	0.2323	-0.146	A	290000000	19.4855	6.32954	2.19722	0.455743	20.0107	0	0.114856	0.114856	-0.054877	-0.053908	1.11717	0	0	0	0.0147306	-0.0300544	-0.0291774	0	1.0804	1.16726	1.16726	0	2	0.693147
633	4	-0.0103554	2017	-0.0054986	3	1	0.333333	60000	11.0021	合金投资	9	0.333333	C38	0.618535	电气机械及器材制造业	20	新疆辖区	金属新材料		0.4985	17.9048	0.8375	-0.1554	A	970000000	20.6883		2.19722	-0.16654	20.6883	0	0.138515	0.138515	0.152052	0.605614	5.48455	0	0.192119	0.0930699	0.241231	0.213129	0.270856	-1.30617	5.44777	29.6782	2.75196	0	8	2.07944
633	4	-0.0936217	2018	0.0006876	3	2	0.666667	75000	11.2252	合金投资	9	0.333333	C38	0.671464	电气机械及器材制造业	20	新疆辖区	金属新材料	187.52	0.1273	38.7198	0.845	0.008	A	1000000000	20.7285	5.23389	2.19722	-1.751	20.7285	0	0.0930699	0.0930699	0.244178	-0.041202	1.42897	0.152052	0.208862	0.144831	0.287186	0.265585	0.361628	-1.01714	1.3922	1.93822	1.93822	0	11	2.3979
633	4	-0.0333049	2019	-0.0038003	3	2	0.666667	120000	11.6952	合金投资	9	0.333333	C38	0.080271	电气机械及器材制造业	20	新疆辖区	金属新材料	609.84	0.064	49.1059	0.8401	-0.0642	A	1100000000	20.7766	6.4132	2.19722	-0.603243	20.7766	0	0.144831	0.144831	0.179068	-0.083161	0.748496	0.244178	0.211148	-0.79688	0.521076	0.509103	1.03709	0.0364166	0.711722	0.506548	0.506548	0	20	2.99573
633	4	0.0173182	2020	-0.0042597	3	2	0.666667	120000	11.6952	合金投资	9	0.333333	C38	0.407443	电气机械及器材制造业	20	新疆辖区	金属新材料	654.61	-0.0816	57.1729	0.2997	0.0435	A	230000000	19.2745	6.48404	2.19722	0.360056	20.0107	0	-0.79688	-0.79688	-0.621611	-0.566708	-0.954332	0.179068	0	0	0.136656	0.115599	0.130709	-2.03478	-0.991106	0.982291	0.982291	0	14	2.63906
636	4	-0.0122375	2014	-0.0015966	4	1	0.25	71400	11.1761	风华高科	9	0.444444	C39	0.044033	计算机、通信和其他电子设备制造业	22.21	广东辖区	被动元件	656.98	0.0422	28.2242	0.2589	0.0252	A	3900000000	22.0762	6.48765	2.19722	-0.202354	22.0762	1	-0.121691	-0.121691	-0.485305	0.475618	0.471629	0	-0.201137	-1.15407	0.244885	0.225014	0.290346	-1.23668	0.434856	0.1891	0.1891	0	6	1.79176
636	4	0.0755949	2015	0.0023736	4	1	0.25	35700	10.4829	风华高科	9	0.444444	C39	-0.153248	计算机、通信和其他电子设备制造业	20.03	广东辖区	被动元件	631.2	0.049	73.7264	0.2738	0.0135	A	6600000000	22.6085	6.44762	2.19722	1.46899	22.6085	1	-1.15407	-1.15407	-1.1083	-0.489083	0.513662	-0.485305	-0.156199	0.956495	0.803992	0.795825	3.89776	1.3604	0.476889	0.227423	0.227423	0	7	1.94591
636	4	0.010439	2016	-0.0013573	4	1	0.25	0	0	风华高科	9	0.444444	C39	0.472731	计算机、通信和其他电子设备制造业	20.03	广东辖区	被动元件	588.58	0.0157	45.6141	0.3196	0.0207	A	6500000000	22.5962	6.37771	2.19722	0.229152	22.5962	1	0.956495	0.956495	-0.013628	0.134561	0	-1.1083	-0.246894	-0.776903	0.2219	0.157058	0.186322	-1.68028	-0.0367736	0.0013523	0.0034039	0	9	2.19722
636	4	0.0471001	2017	-0.0054986	4	1	0.25	0	0	风华高科	9	0.444444	C39	0.204043	计算机、通信和其他电子设备制造业	20.03	广东辖区	被动元件		0.0078	65.558	0.2762	0.0572	A	6600000000	22.6117		2.19722	0.92677	22.6117	1	-0.776903	-0.776903	-0.693362	-0.830855	0	-0.013628	-0.246894	-0.817105	0.225226	0.20536	0.258431	-1.35313	-0.0367736	0.0013523	0.0034039	0	5	1.60944
636	4	0.0674905	2018	0.0006876	4	1	0.25	77900	11.2632	风华高科	9	0.444444	C39	0.413782	计算机、通信和其他电子设备制造业	20.03	广东辖区	被动元件	322.43	-0.024	121.518	0.2151	0.1861	A	6900000000	22.6582	5.77589	2.19722	1.31478	22.6582	1	-0.817105	-0.817105	-0.433981	-0.586972	-0.270316	-0.693362	-0.249656	0.161457	0.268688	0.249937	0.333221	-1.09895	-0.30709	0.0943043	0.0943043	0	10	2.30259
636	4	-0.0498161	2019	-0.0038003	4	1	0.25	73700	11.2078	风华高科	8	0.5	C39	0.011945	计算机、通信和其他电子设备制造业	20.03	广东辖区	被动元件	528.76	-0.0189	115.174	0.1946	0.0618	A	7100000000	22.6801	6.27053	2.07944	-0.917431	22.6801	1	0.161457	0.161457	0.50974	0.62393	-0.211827	-0.433981	-0.252389	0.303153	0.365478	0.349615	0.537551	-0.620731	-0.2486	0.0618021	0.0618021	0	10	2.30259
636	4	-0.0960314	2020	-0.0042597	3	1	0.333333	0	0	风华高科	8	0.375	C39	0.222996	计算机、通信和其他电子设备制造业	20.03	广东辖区	被动元件	562.5	0.009	119.497	0.3094	0.0614	A	7100000000	22.6825	6.33239	2.07944	-1.79685	22.6825	1	0.303153	0.303153	0.191327	0.159074	0	0.50974	0	0	0.358337	0.342687	0.521344	-0.651344	-0.0367736	0.0013523	0.0034039	0	3	1.09861
639	4	-0.0461421	2014	-0.0015966	3	3	1	144000	11.8776	西王食品	9	0.333333	C13	-0.241386	农副食品加工业	41.96	山东辖区	食品综合	467.68	0.0281	38.6746	0.3443	0.0964	A	1900000000	21.3436	6.14778	2.19722	-0.847519	21.3436	0	0.410828	0.410828	-0.413443	-0.32371	0.33376	0	-0.143483	-0.25221	0.186862	0.166534	0.199808	-1.6104	0.296986	0.0882007	0.0882007	0	21	3.04452
639	4	0.0926412	2015	0.0023736	3	3	1	144000	11.8776	西王食品	9	0.333333	C13	0.324114	农副食品加工业	42.13	山东辖区	食品综合	696.94	0.0882	54.517	0.2196	0.1076	A	1700000000	21.2697	6.5467	2.19722	1.79336	21.2697	0	-0.25221	-0.25221	-0.419995	0.308151	1.0476	-0.413443	-0.0918234	0.237701	0.534862	0.524526	1.10316	0.0981814	1.01083	1.02177	1.02177	0	42	3.73767
639	4	-0.0060111	2016	-0.0013573	3	3	1	144000	11.8776	西王食品	9	0.333333	C13	0.504257	农副食品加工业	35	山东辖区	食品综合	693.94	0.222	45.8023	0.6954	0.0507	A	2200000000	21.5211	6.54239	2.19722	-0.0838741	21.5211	0	0.237701	0.237701	-2.06495	-1.9922	2.63682	-0.419995	-0.134674	0.600155	0.222907	0.171101	0.206419	-1.57784	2.60005	6.76024	2.75196	0	57	4.04305
639	4	-0.0324725	2017	-0.0054986	3	2	0.666667	96000	11.4721	西王食品	9	0.333333	C13	1.45661	农副食品加工业	35.98	山东辖区	食品综合	625.02	-0.0159	17.074	0.6406	0.143	A	6500000000	22.5955	6.43778	2.19722	-0.587402	22.5955	0	0.600155	0.600155	0.73032	0.680601	-0.182406	-2.06495	-0.134674	-0.436161	0.178668	0.157608	0.187096	-1.67613	-0.21918	0.0480399	0.0480399	0	21	3.04452
639	4	0.0891201	2018	0.0006876	3	2	0.666667	96000	11.4721	西王食品	9	0.333333	C13	-0.087681	农副食品加工业	29.7	山东辖区	食品综合	695.68	-0.0721	18.673	0.511	0.1059	A	8800000000	22.8926	6.54489	2.19722	1.72636	22.8926	0	-0.436161	-0.436161	-0.687374	-0.599748	-0.827139	0.73032	-0.136181	0.454734	0.282327	0.263925	0.358557	-1.02567	-0.863912	0.746344	0.746344	0	24	3.17805
639	4	0.0177602	2019	-0.0038003	3	2	0.666667	96000	11.4721	西王食品	9	0.333333	C13	0.015213	农副食品加工业	29.7	山东辖区	食品综合	569.98	-0.1169	20.1169	0.4962	-0.2348	A	10000000000	23.0495	6.3456	2.19722	0.368466	23.0495	0	0.454734	0.454734	-0.262343	-0.147814	-1.34109	-0.687374	-0.137672	-0.717096	0.400472	0.385484	0.627296	-0.466337	-1.37786	1.89851	1.89851	0	10	2.30259
639	4	-0.0332873	2020	-0.0042597	3	1	0.333333	48000	10.779	西王食品	9	0.333333	C13	-0.045831	农副食品加工业	29.7	山东辖区	粮油加工	665.79	-0.0347	47.3691	0.4442	0.0791	A	8100000000	22.8201	6.50097	2.19722	-0.602907	22.8201	0	-0.717096	-0.717096	-0.432387	-0.419997	-0.37403	-0.262343	0	0	0.107005	0.0852245	0.0931644	-2.37339	-0.410803	0.168759	0.168759	0	7	1.94591
651	4	-0.0404786	2014	-0.0015966	3	1	0.333333	72273	11.1882	格力电器	9	0.333333	C38	0.099436	电气机械及器材制造业	18.22	广东辖区	空调	816	-0.0132	14.8188	0.7111	0.3158	A	160000000000	25.7746	6.70441	2.19722	-0.739749	25.7746	1	-0.469725	-0.469725	-0.608223	-0.231059	-0.147684	0	-0.0797373	-0.67727	0.303085	0.287935	0.404366	-0.905434	-0.184458	0.0340247	0.0340247	0	3	1.09861
651	4	-0.152722	2015	0.0023736	3	1	0.333333	0	0	格力电器	9	0.333333	C38	-0.000687	电气机械及器材制造业	18.22	广东辖区	空调	786.3	-0.1592	39.7086	0.6996	0.2599	A	160000000000	25.7746	6.66734	2.19722	-2.87561	25.7746	1	-0.67727	-0.67727	-0.484255	-0.554006	0	-0.608223	0	0	0.274406	0.258282	0.34822	-1.05492	-0.0367736	0.0013523	0.0034039	0	4	1.38629
651	4	0.0176851	2017	-0.0054986	3	1	0.333333	120000	11.6952	格力电器	7	0.428571	C38	0.338284	电气机械及器材制造业	18.22	广东辖区	空调	770.7	0.0292	23.6326	0.6891	0.3368	A	220000000000	26.1202	6.6473	1.94591	0.367038	26.1202	1	-0.653596	-0.653596	0.320213	0.137401	0.341501	0	-0.0748422	0.101088	0.0743014	0.0505655	0.0532586	-2.9326	0.304728	0.0928589	0.0928589	0	5	1.60944
651	4	0.002226	2018	0.0006876	2	1	0.5	120000	11.6952	格力电器	6	0.333333	C38	0.33974	电气机械及器材制造业	18.22	广东辖区	空调	732.63	-0.0523	19.4706	0.631	0.2845	A	210000000000	26.0938	6.59664	1.79176	0.0728695	26.0938	1	0.101088	0.101088	-0.33881	-0.366974	-0.611661	0.320213	-0.0705106	0.328577	0.435489	0.421014	0.727158	-0.318612	-0.648435	0.420468	0.420468	0	7	1.94591
651	4	-0.0404971	2019	-0.0038003	3	1	0.333333	132500	11.7943	格力电器	9	0.333333	C38	0.002421	电气机械及器材制造业	18.22	广东辖区	空调	671.02	0.0232	15.3772	0.604	0.2216	A	260000000000	26.2969	6.5088	2.19722	-0.740101	26.2969	1	0.328577	0.328577	-0.880666	-0.967237	0.273629	-0.33881	-0.0765079	0.808056	0.409028	0.391647	0.643781	-0.440396	0.236855	0.0561003	0.0561003	0	8	2.07944
651	4	0.0110971	2020	-0.0042597	3	1	0.333333	150000	11.9184	格力电器	8	0.375	C38	-0.149674	电气机械及器材制造业	18.7	广东辖区	空调	801.4	0.0418	18.3512	0.5814	0.1906	A	280000000000	26.3407	6.68636	2.07944	0.241676	26.2969	0	0.808056	0.808056	-0.416932	-0.538547	0.498189	-0.880666	0	0	0.417797	0.403597	0.676718	-0.390501	0.461415	0.212904	0.212904	0	10	2.30259
652	4	0.0943192	2014	-0.0015966	3	1	0.333333	80000	11.2898	泰达股份	9	0.333333	F51	0.04452	批发业	33.79	天津辖区	综合		0.1044	29.3116	0.8529	0.1746	A	21000000000	23.7625		2.19722	1.82529	23.7625	1	-0.937352	-0.937352	-1.00683	-0.728687	1.17865	0	-0.708475	-0.268658	0.279283	0.263616	0.357986	-1.02726	1.14188	1.30389	1.30389	0	16	2.77259
652	4	-0.0266148	2015	0.0023736	3	1	0.333333	80000	11.2898	泰达股份	9	0.333333	F51	0.498448	批发业	32.9	天津辖区	综合	585.96	0.0446	66.9988	0.8635	0.0814	A	23000000000	23.8794	6.37325	2.19722	-0.475938	23.8794	1	-0.268658	-0.268658	-0.465027	0.138318	0.503524	-1.00683	-0.61852	-1.28118	0.786835	0.782098	3.58922	1.27794	0.466751	0.217856	0.217856	0	14	2.63906
652	4	-0.0232453	2016	-0.0013573	3	1	0.333333	80000	11.2898	泰达股份	9	0.333333	F51	3.28997	批发业	32.98	天津辖区	综合	671.59	0.0511	36.9453	0.8649	0.0987	A	29000000000	24.0757	6.50965	2.19722	-0.41182	24.0757	1	-1.28118	-1.28118	-2.16483	-2.17401	0.576908	-0.465027	-0.664981	-0.00687	0.324653	0.304188	0.43717	-0.827434	0.540134	0.291745	0.291745	0	7	1.94591
652	4	0.0078948	2017	-0.0054986	3	1	0.333333	80000	11.2898	泰达股份	8	0.375	F51	0.228088	批发业	32.98	天津辖区	综合	634.35	-0.004	32.5273	0.8525	0.1128	A	34000000000	24.2433	6.4526	2.07944	0.18074	24.2433	1	-0.00687	-0.00687	-0.403284	-0.073175	-0.0451591	-2.16483	-0.664981	-0.81306	0.267974	0.249204	0.331919	-1.10286	-0.0819327	0.006713	0.006713	0	7	1.94591
652	4	0.0610078	2018	0.0006876	3	1	0.333333	60000	11.0021	泰达股份	9	0.333333	F51	-0.112631	批发业	32.98	天津辖区	综合	678.54	-0.0185	13.6609	0.851	0.0871	A	35000000000	24.267	6.51994	2.19722	1.19142	24.267	1	-0.81306	-0.81306	-0.698369	-0.991108	-0.203539	-0.403284	-0.672421	-0.759343	0.349729	0.333055	0.499374	-0.694399	-0.240313	0.0577501	0.0577501	0	18	2.89037
652	4	-0.0357255	2019	-0.0038003	3	1	0.333333	80000	11.2898	泰达股份	5	0.6	F51	0.001444	批发业	32.98	天津辖区	综合	630.84	-0.0215	25.2263	0.8255	0.0555	A	35000000000	24.2676	6.44705	1.60944	-0.649303	24.2676	1	-0.759343	-0.759343	-1.1692	-0.755216	-0.24273	-0.698369	-0.679781	-1.6221	0.546668	0.535334	1.15209	0.141573	-0.279504	0.0781224	0.0781224	0	21	3.04452
652	4	-0.0409186	2020	-0.0042597	3	1	0.333333	80000	11.2898	泰达股份	7	0.428571	F51	-0.14856	批发业	32.98	天津辖区	综合	567.4	0.0008	118.825	0.8203	0.0143	A	34000000000	24.2565	6.34106	1.94591	-0.748122	24.2565	1	-1.6221	-1.6221	-2.11642	-2.0221	0.0090318	-1.16921	0	0	0.102126	0.0802271	0.0872249	-2.43927	-0.0277418	0.0007696	0.0034039	0	16	2.77259
656	4	0.0099514	2014	-0.0015966	3	1	0.333333	120000	11.6952	金科股份	8	0.375	K70	0.145321	房地产业	18.34	重庆辖区	房地产开发	619.24	0.1425	48.8388	0.8396	0.0656	A	81000000000	25.1195	6.42849	2.07944	0.219874	25.1195	0	-1.08694	-1.08694	-0.741762	-0.557599	1.66657	0	-0.264946	-1.33577	0.180842	0.163034	0.194792	-1.63582	1.6298	2.65625	2.65625	0	19	2.94444
656	4	0.108716	2015	0.0023736	3	1	0.333333	114500	11.6483	金科股份	8	0.375	K70	-0.137033	房地产业	17.53	重庆辖区	房地产开发	593.38	0.0078	77.8965	0.8395	0.0804	A	89000000000	25.2079	6.38584	2.07944	2.09924	25.2079	0	-1.33577	-1.33577	-0.736106	-0.207522	0.090857	-0.741762	-0.249254	-1.13359	0.511135	0.49827	0.993103	-0.006921	0.0540834	0.002925	0.0034039	0	9	2.19722
656	4	-0.0282208	2016	-0.0013573	3	1	0.333333	180000	12.1007	金科股份	9	0.333333	K70	0.917717	房地产业	16.97	重庆辖区	房地产开发	699.56	-0.0592	39.1823	0.7938	0.0795	A	96000000000	25.2913	6.55045	2.19722	-0.506497	25.2913	0	-1.13359	-1.13359	-1.53879	-1.67115	-0.716362	-0.736106	-0.225536	-0.563269	0.407427	0.38947	0.637922	-0.44954	-0.753136	0.567213	0.567213	0	15	2.70805
656	4	-0.0140462	2017	-0.0054986	3	2	0.666667	302900	12.6212	金科股份	9	0.333333	K70	-0.151075	房地产业	16.99	重庆辖区	房地产开发	710	0.105	16.9404	0.8579	0.1022	A	110000000000	25.4169	6.56527	2.19722	-0.236772	25.4169	0	-0.563269	-0.563269	-0.528189	-0.406639	1.32522	-1.53879	-0.267977	-0.64124	0.127814	0.0942682	0.10408	-2.2626	1.28845	1.6601	1.6601	0	26	3.2581
656	4	-0.0300815	2018	0.0006876	3	2	0.666667	481600	13.0849	金科股份	9	0.333333	K70	0.487916	房地产业	16.99	重庆辖区	房地产开发	689.07	0.0309	8.03966	0.8363	0.1065	A	160000000000	25.7818	6.53534	2.19722	-0.541905	25.7818	0	-0.64124	-0.64124	-0.243602	-0.40459	0.404322	-0.528189	-0.270975	-0.2032	0.246485	0.227164	0.293935	-1.2244	0.367549	0.135092	0.135092	0	32	3.46574
656	4	0.0325382	2019	-0.0038003	3	2	0.666667	636800	13.3642	金科股份	9	0.333333	K70	0.679195	房地产业	16.99	重庆辖区	房地产开发	724.13	0.0379	9.28282	0.8378	0.1219	A	290000000000	26.3974	6.58497	2.19722	0.649674	26.2969	0	-0.2032	-0.2032	-0.422577	-0.37702	0.506504	-0.243602	-0.273942	0.173867	0.291396	0.273681	0.376806	-0.976024	0.46973	0.220646	0.220646	0	30	3.4012
656	4	0.0079256	2020	-0.0042597	3	2	0.666667	720400	13.4876	金科股份	8	0.375	K70	0.189601	房地产业	14.2	重庆辖区	房地产开发	742.36	-0.0091	16.5857	0.8072	0.132	A	330000000000	26.514	6.60983	2.07944	0.181326	26.2969	0	0.173867	0.173867	-0.011874	-0.00524	-0.122737	-0.422577	0	0	0.178397	0.158358	0.188153	-1.6705	-0.15951	0.0254436	0.0254436	0	34	3.52636
657	4	0.0967976	2014	-0.0015966	3	1	0.333333	50000	10.8198	中钨高新	9	0.333333	C32	3.6459	有色金属冶炼及压延加工业	60.94	海南辖区	钨	606.21	-0.1074	38.9405	0.4985	0.0119	A	10000000000	23.0473	6.40723	2.19722	1.87246	23.0473	1	-0.507152	-0.507152	-0.561425	-0.486462	-1.16204	0	-0.216356	-0.0164638	0.220938	0.204002	0.256285	-1.36147	-1.19882	1.43716	1.43716	0	8	2.07944
657	4	-0.030045	2015	0.0023736	3	1	0.333333	50000	10.8198	中钨高新	9	0.333333	C32	-0.149485	有色金属冶炼及压延加工业	60.94	海南辖区	钨	625.82	-0.1217	81.2693	0.4934	-0.1526	A	7800000000	22.7797	6.43906	2.19722	-0.541209	22.7797	1	-0.0164638	-0.0164638	0.940739	0.663634	-1.31677	-0.561425	-0.243794	-0.47031	0.654357	0.639955	1.77743	0.575171	-1.35354	1.83207	1.83207	0	6	1.79176
657	4	0.0084595	2016	-0.0013573	3	1	0.333333	50000	10.8198	中钨高新	9	0.333333	C32	-0.119069	有色金属冶炼及压延加工业	60.94	海南辖区	钨	619.3	-0.0333	108.708	0.4783	0.0158	A	6800000000	22.6446	6.42859	2.19722	0.191485	22.6446	1	-0.47031	-0.47031	-0.242768	-0.377237	-0.360299	0.940739	-0.265574	-0.592448	0.194407	0.169233	0.203706	-1.59108	-0.397072	0.157666	0.157666	0	8	2.07944
657	4	-0.0135283	2017	-0.0054986	3	1	0.333333	29200	10.2819	中钨高新	9	0.333333	C32	0.222108	有色金属冶炼及压延加工业	60.94	海南辖区	钨	680.47	0.0323	70.3496	0.4943	0.0505	A	7300000000	22.7108	6.52278	2.19722	-0.226916	22.7108	1	-0.592448	-0.592448	-1.20675	-1.11106	0.332106	-0.242768	-0.265574	-0.471905	0.141421	0.119406	0.135597	-1.99807	0.295332	0.0872213	0.0872213	0	5	1.60944
657	4	0.0576912	2018	0.0006876	3	1	0.333333	52000	10.859	中钨高新	7	0.428571	C32	0.245245	有色金属冶炼及压延加工业	60.94	海南辖区	钨	651.07	0.0477	29.6279	0.4924	0.0538	A	7600000000	22.7478	6.47862	1.94591	1.12831	22.7478	1	-0.471905	-0.471905	-0.706847	-0.68254	0.517974	-1.20675	-0.268546	-0.387818	0.602617	0.592428	1.45355	0.374012	0.481201	0.231554	0.231554	0	7	1.94591
657	4	-0.0345146	2019	-0.0038003	3	1	0.333333	100000	11.5129	中钨高新	7	0.428571	C32	0.071218	有色金属冶炼及压延加工业	60.94	海南辖区	钨	526.7	-0.0729	32.246	0.4711	0.0515	A	7900000000	22.7846	6.26663	1.94591	-0.62626	22.7846	1	-0.387818	-0.387818	-0.625583	-0.691522	-0.839292	-0.706847	-0.271485	0.087425	0.243453	0.224539	0.289555	-1.23941	-0.876066	0.767491	0.767491	0	12	2.48491
657	4	0.0010737	2020	-0.0042597	3	2	0.666667	200000	12.2061	中钨高新	7	0.428571	C32	0.016563	有色金属冶炼及压延加工业	50.87	海南辖区	钨	688.1	-0.0624	21.8171	0.463	0.06	A	8200000000	22.8309	6.53393	1.94591	0.050942	22.8309	1	0.087425	0.087425	0.087045	0.084032	-0.761659	-0.625583	0	0	0.371447	0.356117	0.553077	-0.592258	-0.798432	0.637494	0.637494	0	14	2.63906
659	4	-0.0124523	2014	-0.0015966	3	1	0.333333	100000	11.5129	珠海中富	9	0.333333	C29	-0.108564	橡胶和塑料制品业	24.06	广东辖区	包装印刷		-0.0828	36.8341	0.6967	0.0333	A	4200000000	22.161		2.19722	-0.206442	22.161	0	-0.341262	-0.341262	0.145575	0.060964	-0.95327	0	-0.0893503	-2.39419	0.130443	0.111539	0.125542	-2.07512	-0.990044	0.980187	0.980187	0	9	2.19722
659	4	-0.0447598	2015	0.0023736	3	1	0.333333	79200	11.2797	珠海中富	9	0.333333	C29	-0.206774	橡胶和塑料制品业	11.39	广东辖区	包装印刷	502.91	-0.006	64.627	0.6689	-0.0682	A	3500000000	21.9619	6.22041	2.19722	-0.821215	21.9619	0	-2.39419	-1.81049	0.296023	1.04784	-0.0676784	0.145575	-0.0985842	-0.864308	0.531048	0.503462	1.01395	0.013849	-0.104452	0.0109102	0.0109102	0	12	2.48491
659	4	-0.0005414	2016	-0.0013573	3	1	0.333333	100000	11.5129	珠海中富	9	0.333333	C29	-0.182007	橡胶和塑料制品业	11.39	广东辖区	包装印刷		-0.1249	43.8768	0.8206	-1.253	A	3200000000	21.8834		2.19722	0.0202087	21.8834	0	-0.864308	-0.864308	0.178015	0.057372	-1.43796	0.296023	-0.125286	0.802569	0.138773	0.0996266	0.11065	-2.20138	-1.47474	2.17485	2.17485	0	18	2.89037
659	4	0.0208478	2017	-0.0054986	3	1	0.333333	100000	11.5129	珠海中富	9	0.333333	C29	-0.022965	橡胶和塑料制品业	11.39	广东辖区	包装印刷		-0.0115	31.5993	0.7781	0.1548	A	2600000000	21.6967		2.19722	0.42722	21.6967	0	0.802569	0.802569	0.821494	0.869516	-0.132399	0.178015	-0.125286	-0.621948	0.169683	0.148392	0.17425	-1.74727	-0.169172	0.0286193	0.0286193	0	10	2.30259
659	4	-0.0012412	2018	0.0006876	3	1	0.333333	100000	11.5129	珠海中富	9	0.333333	C29	0.023727	橡胶和塑料制品业	11.39	广东辖区	包装印刷		-0.1407	30.349	0.7558	0.0333	A	2700000000	21.7083		2.19722	0.0068915	21.7083	0	-0.621948	-0.621948	0.092102	0.078426	-1.61987	0.821494	-0.126688	-0.762144	0.164939	0.143527	0.167579	-1.7863	-1.65664	2.74446	2.74446	0	9	2.19722
659	4	-0.0634251	2019	-0.0038003	3	1	0.333333	100000	11.5129	珠海中富	8	0.375	C29	-0.037481	橡胶和塑料制品业	15.71	广东辖区	包装印刷	240.3	-0.0005	18.8816	0.7235	0.0244	A	2500000000	21.6345	5.48189	2.07944	-1.17639	21.6345	0	-0.762144	-0.762144	-1.56482	-1.52823	-0.0057565	0.092102	-0.128075	-0.657927	0.0607896	0.0373093	0.0387553	-3.25049	-0.0425301	0.0018088	0.0034039	0	11	2.3979
659	4	-0.0038206	2020	-0.0042597	3	2	0.666667	100000	11.5129	珠海中富	9	0.333333	C29	-0.229452	橡胶和塑料制品业	15.71	广东辖区	包装印刷	628.19	-0.0043	20.8591	0.78	-0.3731	A	2400000000	21.5888	6.44284	2.19722	-0.0421913	21.5888	0	-0.657927	-0.657927	-1.3278	-1.26021	-0.0495056	-1.56482	0	0	0.465281	0.452239	0.825615	-0.191627	-0.0862792	0.0074441	0.0074441	0	20	2.99573
661	4	-0.0263082	2014	-0.0015966	3	1	0.333333	0	0	长春高新	9	0.333333	C27	-0.089338	医药制造业	22.28	吉林辖区	生物制品	685.47	0.1046	20.6244	0.3506	0.2173	A	2900000000	21.7846	6.5301	2.19722	-0.470102	21.7846	1	0.241484	0.241484	0.611174	0.926707	0	0	0.042741	-0.473615	0.103118	0.083621	0.0912515	-2.39414	-0.0367736	0.0013523	0.0034039	0	1	0
661	4	0.14303	2015	0.0023736	3	2	0.666667	216000	12.283	长春高新	9	0.333333	C27	0.226239	医药制造业	22.28	吉林辖区	生物制品	669.3	-0.0364	45.5084	0.3618	0.2211	A	3600000000	22.0035	6.50623	2.19722	2.75221	22.0035	1	-0.473615	-0.473615	0.167636	0.399648	-0.447102	0.611174	0.0373142	0.162214	0.507901	0.496965	0.987933	-0.01214	-0.483876	0.234136	0.234136	0	20	2.99573
661	4	-0.0313304	2016	-0.0013573	3	2	0.666667	108000	11.5899	长春高新	9	0.333333	C27	0.206216	医药制造业	22.36	吉林辖区	生物制品	698.31	0.1483	27.967	0.2826	0.1521	A	5900000000	22.5021	6.54866	2.19722	-0.565669	22.5021	1	0.162214	0.162214	-0.227333	-0.143742	1.71878	0.167636	0.0401171	-0.634953	0.259314	0.236869	0.310391	-1.16992	1.68201	2.82915	2.75196	0	14	2.63906
661	4	-0.0307751	2017	-0.0054986	3	2	0.666667	216000	12.283	长春高新	9	0.333333	C27	0.254406	医药制造业	22.36	吉林辖区	生物制品	624.7	0.119	21.0568	0.2926	0.1784	A	6600000000	22.6178	6.43727	2.19722	-0.555102	22.6178	1	-0.634953	-0.634953	-0.195149	-0.134043	1.46168	-0.227333	0.0401171	0.0514753	0.26878	0.250031	0.333388	-1.09845	1.42491	2.03036	2.03036	0	22	3.09104
661	4	0.0059205	2018	0.0006876	3	2	0.666667	252000	12.4372	长春高新	8	0.375	C27	0.39268	医药制造业	22.36	吉林辖区	生物制品	708.81	0.1304	29.2115	0.328	0.2312	A	9400000000	22.9654	6.56359	2.07944	0.14317	22.9654	1	0.0514753	0.0514753	0.417658	0.505513	1.62181	-0.195149	0.0392044	-0.333936	0.223962	0.204063	0.256382	-1.36109	1.58503	2.51234	2.51234	0	18	2.89037
661	4	0.0470032	2019	-0.0038003	3	2	0.666667	288000	12.5707	长春高新	8	0.375	C27	0.371853	医药制造业	18.8	吉林辖区	生物制品	699.69	0.038	22.3747	0.3077	0.2667	A	10000000000	23.0216	6.55064	2.07944	0.924926	23.0216	1	-0.333936	-0.333936	-0.368175	-0.460723	0.477687	0.417658	0.04101	0.476471	0.0770117	0.0520661	0.0549259	-2.90177	0.440914	0.194405	0.194405	0	30	3.4012
661	4	0.0371911	2020	-0.0042597	3	2	0.666667	288000	12.5707	长春高新	9	0.333333	C27	0.175455	医药制造业	18.8	吉林辖区	生物制品	733.9	0.2258	32.0729	0.2684	0.2684	A	14000000000	23.3566	6.59837	2.19722	0.738214	23.3566	1	0.476471	0.476471	0.243146	0.228113	2.83847	-0.368175	0	0	0.160022	0.139535	0.162162	-1.81916	2.80169	7.84949	2.75196	0	24	3.17805
662	4	-0.0772022	2015	0.0023736	3	1	0.333333	60000	11.0021	天夏退	8	0.375	C26	-0.005245	化学原料及化学制品制造业	17.96	广西辖区	IT服务	506.85	0.0596	78.5238	0.1595	-0.0051	A	690000000	20.3458	6.22821	2.07944	-1.43856	20.3458	0	-0.677875	-0.677875	-0.956419	-0.889905	0.655725	0	0.0577222	0.632259	0.544302	0.533188	1.14219	0.132947	0.618952	0.383101	0.383101	0	9	2.19722
662	4	0.0273284	2016	-0.0013573	3	1	0.333333	65200	11.0852	天夏退	9	0.333333	C26	-0.203692	化学原料及化学制品制造业	16.41	广西辖区	IT服务	612.01	-0.386	29.9715	0.1325	0.0656	A	5800000000	22.4766	6.41675	2.19722	0.550538	22.4766	0	0.632259	0.632259	0.285664	0.295765	-4.27889	-0.956419	0.0539671	1.01567	0.455448	0.434504	0.768359	-0.263498	-4.31567	18.625	2.75196	0	18	2.89037
662	4	-0.0831527	2017	-0.0054986	3	1	0.333333	80000	11.2898	天夏退	8	0.375	C26	1.02003	化学原料及化学制品制造业	16.41	广西辖区	IT服务	495.23	0.0075	19.0174	0.2171	0.1031	A	7100000000	22.6854	6.20502	2.07944	-1.55179	22.6854	0	1.01567	1.01567	0.13484	0.299398	0.0846734	0.285664	0.0629597	0.640583	0.17435	0.13682	0.158507	-1.84196	0.0478997	0.0022944	0.0034039	0	15	2.70805
662	4	-0.0418686	2018	0.0006876	3	1	0.333333	80000	11.2898	天夏退	7	0.428571	I65	-0.344856	软件和信息技术服务业	16.41	广西辖区	IT服务		0.1503	56.3049	0.2035	0.0267	A	7300000000	22.7166		1.94591	-0.7662	22.7166	0	0.640583	0.640583	0.009766	0.055168	1.69685	0.13484	0.0693518	-0.50382	0.411994	0.393619	0.649127	-0.432127	1.66008	2.75587	2.75196	0	14	2.63906
662	4	-0.0772246	2019	-0.0038003	3	1	0.333333	34000	10.4341	天夏退	7	0.428571	I65	-0.348669	软件和信息技术服务业	16.41	广西辖区	IT服务		-0.5989	66.4101	0.7915	-7.5562	A	7400000000	22.7187		1.94591	-1.43898	22.7187	0	-0.50382	-0.50382	-0.966077	-0.824017	-6.24899	0.009766	0	0	0.279674	0.261666	0.3544	-1.03733	-6.28577	39.5108	2.75196	0	3	1.09861
663	4	0.070435	2014	-0.0015966	3	1	0.333333	48000	10.779	永安林业	7	0.428571	A02	0.002341	林业	32	福建辖区	家具	554.71	-0.0355	80.8446	0.7417	-0.0509	A	1300000000	21.0008	6.31845	1.94591	1.37081	21.0008	1	-0.697656	-0.697656	-0.009978	-0.043339	-0.382653	0	-0.252044	-0.492493	0.213733	0.185652	0.227976	-1.47852	-0.419427	0.175919	0.175919	0	9	2.19722
663	4	-0.004845	2015	0.0023736	3	1	0.333333	48000	10.779	永安林业	7	0.428571	A02	-0.044823	林业	19.03	福建辖区	家具	654.02	0.0472	93.8286	0.4869	0.0232	A	1400000000	21.0387	6.48314	1.94591	-0.0616843	21.0387	1	-0.492493	-0.492493	-0.994026	-0.742686	0.508767	-0.009978	0	0	0.591302	0.574273	1.34892	0.299307	0.471993	0.222777	0.222777	0	21	3.04452
663	4	0.181219	2020	-0.0042597	3	1	0.333333	24000	10.0858	永安林业	7	0.428571	C21	-0.35275	家具制造业	19.27	福建辖区	家具		-0.004	36.6339	0.5879	0.0587	A	2500000000	21.647		1.94591	3.4789	21.647	1	-0.597918	-0.597918	-0.868387	-0.909967	-0.0403432	0	0	0	0.0364014	0.012899	0.0130676	-4.33762	-0.0771169	0.005947	0.005947	0	5	1.60944
666	4	-0.0327436	2014	-0.0015966	3	1	0.333333	66000	11.0974	经纬纺机	8	0.375	C35	-0.045523	专用设备制造业	31.13	北京辖区	多元金融	761.92	0.0275	51.1256	0.4361	0.1666	A	19000000000	23.6924	6.63584	2.07944	-0.592562	23.6924	1	-0.292852	-0.292852	-0.217691	-0.509335	0.305179	0	-0.165416	-1.0737	0.0698097	0.0432328	0.0451864	-3.09696	0.268405	0.0720413	0.0720413	0	13	2.56495
666	4	-0.0075956	2015	0.0023736	3	2	0.666667	173800	12.0657	经纬纺机	8	0.375	C35	-0.069494	专用设备制造业	31.13	北京辖区	多元金融	617.7	0.004	111.542	0.5099	0.1444	A	28000000000	24.0578	6.426	2.07944	-0.114023	24.0578	1	-1.0737	-1.0737	-0.589499	-0.16492	0.0482626	-0.217691	-0.153858	0.794498	0.455957	0.442007	0.792136	-0.233022	0.011489	0.000132	0.0034039	0	29	3.3673
666	4	-0.0589368	2016	-0.0013573	3	3	1	218900	12.2964	经纬纺机	8	0.375	C35	0.024383	专用设备制造业	31.13	北京辖区	多元金融	739.45	0.0838	52.9054	0.5508	0.1387	A	27000000000	24.0309	6.60591	2.07944	-1.09099	24.0309	1	0.794498	0.794498	0.112964	0.205164	1.03044	-0.589499	-0.165416	-0.033433	0.319614	0.298996	0.426526	-0.852082	0.993662	0.987365	0.987365	0	36	3.58352
666	4	0.0189024	2017	-0.0054986	3	3	1	285600	12.5624	经纬纺机	8	0.375	C35	0.104033	专用设备制造业	31.13	北京辖区	多元金融	687.98	0.162	46.9593	0.4615	0.1487	A	36000000000	24.3076	6.53376	2.07944	0.390201	24.3076	1	-0.033433	-0.033433	-0.233896	0.123214	2.0351	0.112964	0	0	0.431327	0.416746	0.714519	-0.336146	1.99833	3.99331	2.75196	0	57	4.04305
666	4	0.0281405	2019	-0.0038003	3	3	1	218900	12.2964	经纬纺机	8	0.375	J67	-0.084396	资本市场服务	31.13	北京辖区	多元金融	538.01	0.1891	59.2638	0.3818	0.0728	A	35000000000	24.2742	6.28788	2.07944	0.565992	24.2742	1	1.27086	1.27086	-0.746932	-0.789433	2.32524	0	-0.169097	-0.226363	0.496694	0.484112	0.938404	-0.0635746	2.28847	5.2371	2.75196	0	39	3.66356
666	4	-0.0059013	2020	-0.0042597	3	3	1	285600	12.5624	经纬纺机	6	0.5	J67	-0.259942	资本市场服务	31.13	北京辖区	多元金融	641.18	0.0183	43.4718	0.3847	0.056	A	36000000000	24.2989	6.46331	1.79176	-0.0817834	24.2989	1	-0.226363	-0.226363	-0.472884	-0.674302	0.229891	-0.746932	0	0	0.346906	0.330977	0.494717	-0.70377	0.193117	0.0372943	0.0372943	0	42	3.73767
667	4	-0.0341361	2014	-0.0015966	3	1	0.333333	120000	11.6952	美好置业	7	0.428571	K70	0.427784	房地产业	15.58	云南辖区	房地产开发	642	-0.0407	38.8639	0.6452	0.0133	A	16000000000	23.4907	6.46459	1.94591	-0.619058	23.4907	0	-1.37486	-1.37486	-1.71629	-1.51835	-0.475996	0	1.23116	-1.12579	0.191902	0.174334	0.211144	-1.55522	-0.51277	0.262933	0.262933	0	15	2.70805
667	4	-0.0148454	2015	0.0023736	3	1	0.333333	120000	11.6952	美好置业	7	0.428571	K70	-0.037344	房地产业	15.58	云南辖区	房地产开发	647.72	-0.0098	127.014	0.6521	0.07	A	18000000000	23.5931	6.47346	1.94591	-0.251979	23.5931	0	-1.12579	-1.12579	-1.13131	-0.903775	-0.114613	-1.71629	1.0608	-0.773972	0.563193	0.553486	1.23957	0.214766	-0.151387	0.022918	0.022918	0	10	2.30259
667	4	-0.0127048	2016	-0.0013573	3	1	0.333333	30000	10.3089	美好置业	7	0.428571	K70	0.232581	房地产业	15.58	云南辖区	房地产开发	674.59	-0.1632	43.0424	0.6243	0.098	A	18000000000	23.6385	6.5141	1.94591	-0.211246	23.6385	0	-0.773972	-0.773972	-0.811445	-0.755669	-1.68242	-1.13131	1.15558	0.161774	0.497643	0.481944	0.930293	-0.0722558	-1.7192	2.95563	2.75196	0	21	3.04452
667	4	0.0068794	2017	-0.0054986	3	1	0.333333	60000	11.0021	美好置业	7	0.428571	K70	-0.434408	房地产业	15.58	云南辖区	房地产开发	602.07	0.1132	14.7253	0.5649	0.0862	A	18000000000	23.603	6.40037	1.94591	0.161417	23.603	0	0.161774	0.161774	-0.659185	-1.15434	1.24544	-0.811445	1.15558	-0.565185	0.123266	0.100786	0.112082	-2.18852	1.20866	1.46087	1.46087	0	10	2.30259
667	4	-0.0216373	2018	0.0006876	3	1	0.333333	120000	11.6952	美好置业	7	0.428571	K70	-0.748672	房地产业	15.58	云南辖区	房地产开发	589.47	-0.0186	12.4364	0.6626	0.0191	A	23000000000	23.863	6.37922	1.94591	-0.381221	23.863	0	-0.565185	-0.565185	-0.329647	-0.356415	-0.217532	-0.659185	1.1685	-0.165466	0.595998	0.585639	1.41336	0.345967	-0.254305	0.0646711	0.0646711	0	14	2.63906
667	4	0.0462322	2019	-0.0038003	3	1	0.333333	120000	11.6952	美好置业	7	0.428571	K70	-0.422901	房地产业	16.17	云南辖区	房地产开发	633.72	0.0127	14.3452	0.7368	-0.0287	A	26000000000	23.9877	6.45161	1.94591	0.910256	23.9877	0	-0.165466	-0.165466	-0.457905	-0.350172	0.14853	-0.329647	1.18129	-0.271956	0.225743	0.206387	0.26006	-1.34684	0.111756	0.0124894	0.0124894	0	9	2.19722
667	4	-0.0308856	2020	-0.0042597	3	1	0.333333	120000	11.6952	美好置业	9	0.333333	K70	0.193772	房地产业	16.17	云南辖区	房地产开发	667.06	0.0084	22.0368	0.7583	-0.0654	A	28000000000	24.0701	6.50288	2.19722	-0.557205	24.0701	0	-0.271956	-0.271956	-0.098358	-0.061994	0.0982401	-0.457905	0	0	0.116884	0.0953448	0.105394	-2.25005	0.0614665	0.0037781	0.0037781	0	9	2.19722
668	4	-0.0002448	2014	-0.0015966	3	2	0.666667	184000	12.1227	荣丰控股	7	0.428571	K70	-0.950867	房地产业	39.28	上海辖区	房地产开发		-0.1277	20.0196	0.5857	-0.0669	A	1600000000	21.2218		1.94591	0.0258535	21.2218	0	0.476885	0.476885	0.582974	0.1687	-1.54807	0	0	0	0.15253	0.117219	0.132784	-2.01903	-1.58484	2.51172	2.51172	0	14	2.63906
668	4	0.0017852	2016	-0.0013573	3	2	0.666667	240000	12.3884	荣丰控股	7	0.428571	K70	-0.878054	房地产业	39.28	上海辖区	房地产开发	556.82	-0.095	35.135	0.663	-0.0619	A	2000000000	21.4012	6.32224	1.94591	0.0644805	21.4012	0	0.390952	0.390952	0.253924	0.016578	-1.1769	0	-0.281219	0.949292	0.411694	0.393867	0.649802	-0.431088	-1.21367	1.473	1.473	0	12	2.48491
668	4	-0.0137259	2017	-0.0054986	3	2	0.666667	120000	11.6952	荣丰控股	7	0.428571	K70	19.7651	房地产业	39.28	上海辖区	房地产开发	674.02	-0.1395	13.8323	0.6918	0.0199	A	2000000000	21.4295	6.51326	1.94591	-0.230676	21.4295	0	0.949292	0.949292	0.372883	0.284523	-1.63149	0.253924	-0.281219	-1.70937	0.41168	0.396595	0.657261	-0.419673	-1.66826	2.78309	2.75196	0	7	1.94591
668	4	-0.0197543	2018	0.0006876	3	2	0.666667	240000	12.3884	荣丰控股	7	0.428571	K70	-0.079708	房地产业	39.28	上海辖区	房地产开发	568.38	-0.0099	12.7549	0.66	0.0115	A	2600000000	21.6598	6.34279	1.94591	-0.34539	21.6598	0	-1.70937	-1.70937	-1.63994	-1.73792	-0.122645	0.372883	-0.284366	-0.652353	0.476134	0.462701	0.861162	-0.149472	-0.159419	0.0254143	0.0254143	0	10	2.30259
668	4	0.0068724	2019	-0.0038003	3	2	0.666667	240000	12.3884	荣丰控股	7	0.428571	K70	1.62307	房地产业	40.53	上海辖区	房地产开发	674.66	0.1148	26.0202	0.5946	0.0383	A	2800000000	21.7493	6.51421	1.94591	0.161284	21.7493	0	-0.652353	-0.652353	-0.485373	-0.483101	1.42219	-1.63994	-0.264944	0.750404	0.197003	0.176928	0.214961	-1.5373	1.38541	1.91937	1.91937	0	12	2.48491
668	4	-0.0390319	2020	-0.0042597	3	1	0.333333	120000	11.6952	荣丰控股	7	0.428571	K70	-0.92598	房地产业	40.81	上海辖区	房地产开发	525.99	0.0417	41.7942	0.6022	-0.0223	A	2700000000	21.7217	6.26528	1.94591	-0.712219	21.7217	0	0.750404	0.750404	-2.72549	-2.65318	0.487692	-0.485373	0	0	0.629643	0.61875	1.62295	0.484245	0.450918	0.203327	0.203327	0	13	2.56495
671	4	0.125336	2017	-0.0054986	3	1	0.333333	150000	11.9184	阳光城	9	0.333333	K70	0.038641	房地产业	18.04	福建辖区	房地产开发	666.18	-0.0632	16.9575	0.8566	0.0729	A	120000000000	25.5143	6.50156	2.19722	2.41551	25.5143	0	0.261782	0.261782	-0.212434	-0.129829	-0.753242	0	0.0225312	-0.127622	0.0058883	-0.0217259	-0.0212639	0	-0.790016	0.624125	0.624125	0	25	3.21888
671	4	0.0228876	2018	0.0006876	4	1	0.25	200000	12.2061	阳光城	11	0.363636	K70	1.02099	房地产业	18.04	福建辖区	房地产开发	781.9	-0.0605	21.1023	0.8442	0.0952	A	230000000000	26.1469	6.66173	2.3979	0.466036	26.1469	0	-0.127622	-0.127622	-0.186493	-0.267514	-0.738467	-0.212434	0.0227833	-0.0228647	0.49101	0.477959	0.915558	-0.088222	-0.775241	0.600999	0.600999	0	30	3.4012
671	4	-0.0133372	2019	-0.0038003	4	1	0.25	200000	12.2061	阳光城	10	0.4	K70	0.480286	房地产业	18.31	福建辖区	房地产开发	711.4	-0.0272	14.8589	0.8345	0.0849	A	310000000000	26.4609	6.56724	2.30259	-0.22328	26.2969	0	-0.0228647	-0.0228647	-0.149268	-0.049628	-0.332005	-0.186493	0.0230326	-0.325918	0.366378	0.350538	0.539735	-0.616677	-0.368779	0.135998	0.135998	0	24	3.17805
671	4	-0.0171523	2020	-0.0042597	4	2	0.5	147200	11.8995	阳光城	12	0.333333	K70	0.34598	房地产业	18.58	福建辖区	房地产开发	728.41	-0.042	17.0657	0.8318	0.0927	A	360000000000	26.599	6.59086	2.48491	-0.295878	26.2969	0	-0.325918	-0.325918	-0.609066	-0.634301	-0.499781	-0.149268	0	0	0.0484532	0.0252447	0.0258985	-3.65357	-0.536555	0.287891	0.287891	0	16	2.77259
672	4	0.0190434	2014	-0.0015966	3	2	0.666667	120000	11.6952	上峰水泥	9	0.333333	C30	0.249218	非金属矿物制品业	31.19	甘肃辖区	水泥制造	639.64	-0.0966	46.4184	0.5388	0.208	A	3200000000	21.881	6.46091	2.19722	0.392884	21.881	0	-0.730481	-0.730481	-0.371294	0.165399	-1.12976	0	-0.309291	2.28233	0.360013	0.346101	0.529288	-0.636224	-1.16653	1.3608	1.3608	0	18	2.89037
672	4	-0.0152451	2015	0.0023736	3	2	0.666667	100000	11.5129	上峰水泥	9	0.333333	C30	-0.237992	非金属矿物制品业	31.19	甘肃辖区	水泥制造	568.98	0.0805	93.27	0.6014	0.0322	A	3800000000	22.052	6.34384	2.19722	-0.259585	22.052	0	2.28233	1.62583	1.95596	1.6246	0.92679	-0.371294	-0.394936	-1.51763	0.544431	0.519121	1.07953	0.0765217	0.890017	0.79213	0.79213	0	30	3.4012
672	4	0.0567746	2016	-0.0013573	3	2	0.666667	100000	11.5129	上峰水泥	9	0.333333	C30	-0.303849	非金属矿物制品业	32.27	甘肃辖区	水泥制造	690.28	-0.0713	72.043	0.7242	0.0867	A	5900000000	22.4997	6.5371	2.19722	1.11086	22.4997	0	-1.51763	-1.51763	-0.996954	-0.797516	-0.820872	1.95596	-0.394936	-0.856711	0.23596	0.212807	0.270337	-1.30809	-0.857645	0.735555	0.735555	0	30	3.4012
672	4	-0.129096	2017	-0.0054986	3	2	0.666667	100000	11.5129	上峰水泥	9	0.333333	C30	0.379254	非金属矿物制品业	32.27	甘肃辖区	水泥制造	707.41	-0.0338	87.383	0.6073	0.3266	A	5900000000	22.4939	6.56161	2.19722	-2.42603	22.4939	0	-0.856711	-0.856711	-1.27973	-1.356	-0.389137	-0.996954	-0.424603	-0.379862	0.132194	0.105897	0.118439	-2.13336	-0.425911	0.1814	0.1814	0	26	3.2581
672	4	-0.067559	2018	0.0006876	3	1	0.333333	60000	11.0021	上峰水泥	9	0.333333	C30	0.095196	非金属矿物制品业	32.27	甘肃辖区	水泥制造	667.53	0.024	65.4939	0.4906	0.4169	A	6600000000	22.6109	6.50358	2.19722	-1.25506	22.6109	0	-0.379862	-0.379862	-1.01735	-1.02123	0.26405	-1.27974	-0.429353	-0.989339	0.305377	0.287566	0.40364	-0.907233	0.227277	0.0516547	0.0516547	0	12	2.48491
672	4	-0.0190306	2019	-0.0038003	3	1	0.333333	60000	11.0021	上峰水泥	9	0.333333	C30	0.387356	非金属矿物制品业	32.27	甘肃辖区	水泥制造	692.21	-0.0632	51.164	0.4162	0.4115	A	7000000000	22.6695	6.53989	2.19722	-0.331619	22.6695	0	-0.989339	-0.989339	-0.954902	-0.943625	-0.695333	-1.01735	-0.434053	-0.0674251	0.451	0.437275	0.777066	-0.252231	-0.732106	0.53598	0.53598	0	14	2.63906
672	4	-0.0437161	2020	-0.0042597	3	1	0.333333	60000	11.0021	上峰水泥	9	0.333333	C30	-0.132186	非金属矿物制品业	30.87	甘肃辖区	水泥制造	649.37	0.1037	41.9964	0.3662	0.2857	A	9400000000	22.9628	6.476	2.19722	-0.801356	22.9628	0	-0.0674251	-0.0674251	-0.096107	-0.055931	1.14092	-0.954902	0	0	0.26785	0.249993	0.333321	-1.09865	1.10414	1.21913	1.21913	0	13	2.56495
676	4	0.0603501	2014	-0.0015966	2	1	0.5	49200	10.8036	智度股份	5	0.4	C38	-0.291177	电气机械及器材制造业	20.03	河南辖区	移动互联网服务	588.13	-0.1672	28.2898	0.7615	-0.5477	A	700000000	20.3647	6.37695	1.60944	1.1789	20.3647	0	0.199034	0.199034	0.995775	0.889316	-1.80637	0	0	0	0.0457844	0.0206735	0.0211099	-3.85801	-1.84314	3.39718	2.75196	0	6	1.79176
676	4	-0.0535778	2016	-0.0013573	2	2	1	98400	11.4968	智度股份	5	0.4	C38	2.94265	电气机械及器材制造业	45.78	河南辖区	移动互联网服务		0.1621	64.4564	0.2899	0.0686	A	6500000000	22.5937		1.60944	-0.989012	22.5937	0	1.20244	1.20244	-0.855009	-0.644084	1.86363	0	-0.659319	0.600126	0.671699	0.65346	1.88567	0.634281	1.82686	3.33741	2.75196	0	24	3.17805
676	4	0.0098861	2017	-0.0054986	2	2	1	200000	12.2061	智度股份	5	0.4	C38	19.7289	电气机械及器材制造业	39.25	河南辖区	移动互联网服务	657.92	0.0624	23.69	0.2806	0.1045	A	6900000000	22.6581	6.48908	1.60944	0.218631	22.6581	0	0.600126	0.600126	0.213037	0.322857	0.761659	-0.855009	-0.682752	-0.257435	0.208341	0.186351	0.22903	-1.4739	0.724885	0.525459	0.525459	0	30	3.4012
676	4	0.004175	2018	0.0006876	2	2	1	200000	12.2061	智度股份	5	0.4	I64	0.203658	互联网和相关服务	39.25	河南辖区	移动互联网服务	491.26	0.0505	34.5465	0.2566	0.1217	A	7800000000	22.779	6.19697	1.60944	0.109956	22.779	0	-0.257435	-0.257435	-0.005153	0.008452	0.616407	0.213037	-0.69039	-1.44114	0.327572	0.31033	0.449968	-0.798578	0.579633	0.335975	0.335975	0	24	3.17805
676	4	-0.006516	2019	-0.0038003	2	2	1	200000	12.2061	智度股份	5	0.4	I64	0.411449	互联网和相关服务	35.85	河南辖区	移动互联网服务	673.5	-0.0152	82.2185	0.2812	0.0912	A	8300000000	22.8402	6.51249	1.60944	-0.0934817	22.8402	0	-1.44114	-1.44114	-1.4826	-1.52988	-0.185532	-0.005153	-0.697948	-0.41543	0.267401	0.249086	0.331711	-1.10349	-0.222306	0.0494199	0.0494199	0	26	3.2581
676	4	0.0381907	2020	-0.0042597	2	2	1	200000	12.2061	智度股份	5	0.4	I64	0.227119	互联网和相关服务	32.1	广东辖区	移动互联网服务	461.58	-0.2788	73.0632	0.3897	-0.8107	A	9300000000	22.9488	6.13466	1.60944	0.757236	22.9488	0	-0.41543	-0.41543	-1.77302	-1.68675	-3.40305	-1.4826	0	0	0.51311	0.501234	1.00495	0.004938	-3.43983	11.8324	2.75196	0	36	3.58352
678	4	-0.0170288	2014	-0.0015966	3	1	0.333333	0	0	襄阳轴承	9	0.333333	C34	0.819731	通用设备制造业	29.83	湖北辖区	汽车零部件	727.93	0.0195	30.8712	0.5097	0.007	A	2200000000	21.5307	6.59021	2.19722	-0.293528	21.5307	1	-1.78509	-1.78509	-0.889247	-0.565396	0	0	-0.306769	-1.10292	0.256394	0.232406	0.302773	-1.19477	-0.0367736	0.0013523	0.0034039	0	7	1.94591
678	4	0.0893915	2015	0.0023736	3	2	0.666667	30000	10.3089	襄阳轴承	9	0.333333	C34	-0.036032	通用设备制造业	30.13	湖北辖区	汽车零部件	307.3	0.0401	97.3232	0.5544	-0.0707	A	2300000000	21.5697	5.72782	2.19722	1.73153	21.5697	1	-1.10292	-1.10292	-0.412605	-0.019723	0.413389	-0.889247	-0.267819	-0.895642	0.670482	0.663159	1.96876	0.677403	0.376615	0.141839	0.141839	0	8	2.07944
678	4	-0.0269623	2016	-0.0013573	3	2	0.666667	60000	11.0021	襄阳轴承	9	0.333333	C34	0.031594	通用设备制造业	27.94	湖北辖区	汽车零部件	295.99	-3.0001	79.3249	0.4999	0.0129	A	2400000000	21.5778	5.69033	2.19722	-0.482549	21.5778	1	-0.895642	-0.895642	-0.696885	-0.487794	-33.0074	-0.412605	-0.274683	0.995781	0.479709	0.463942	0.865471	-0.144481	-33.0442	1091.92	2.75196	0	14	2.63906
678	4	-0.032667	2017	-0.0054986	3	2	0.666667	60000	11.0021	襄阳轴承	9	0.333333	C34	0.219322	通用设备制造业	27.94	湖北辖区	汽车零部件	599.39	0.0493	30.0787	0.5279	0.0108	A	2600000000	21.6704	6.39591	2.19722	-0.591104	21.6704	1	0.995781	0.995781	-0.458021	-0.03225	0.542404	-0.696885	-0.281386	-1.14648	0.537431	0.524215	1.10179	0.0969363	0.50563	0.255662	0.255662	0	14	2.63906
678	4	0.0492016	2018	0.0006876	3	2	0.666667	60000	11.0021	襄阳轴承	9	0.333333	C34	0.035844	通用设备制造业	27.94	湖北辖区	汽车零部件	506.23	-0.0203	17.804	0.5436	-0.0445	A	2800000000	21.7535	6.22699	2.19722	0.96676	21.7535	0	-1.14648	-1.14648	-0.70463	-0.515027	-0.223343	-0.458021	-0.291158	-0.725184	0.200576	0.17897	0.217983	-1.52334	-0.260116	0.0676605	0.0676605	0	10	2.30259
678	4	-0.0950898	2019	-0.0038003	3	2	0.666667	48000	10.779	襄阳轴承	9	0.333333	C34	-0.16734	通用设备制造业	27.94	湖北辖区	汽车零部件	655.13	0.0388	20.375	0.5299	0.0105	A	2700000000	21.7186	6.48483	2.19722	-1.77893	21.7186	0	-0.725184	-0.725184	-0.528616	-0.499645	0.418224	-0.70463	-0.274683	0.776925	0.505601	0.493241	0.973325	-0.0270375	0.38145	0.145504	0.145504	0	12	2.48491
678	4	0.0154761	2020	-0.0042597	3	2	0.666667	60000	11.0021	襄阳轴承	9	0.333333	C34	-0.368186	通用设备制造业	27.94	湖北辖区	汽车零部件	611.18	0.0211	24.5903	0.5565	-0.0812	A	2700000000	21.7103	6.41539	2.19722	0.325004	21.7103	0	0.776925	0.776925	1.00548	1.10306	0.232144	-0.528616	0	0	0.387216	0.369707	0.586565	-0.533472	0.195371	0.0381697	0.0381697	0	10	2.30259
680	4	0.0863482	2014	-0.0015966	3	1	0.333333	42000	10.6454	山推股份	9	0.333333	C35	0.010331	专用设备制造业	27.62	山东辖区	工程机械	617.74	0.0076	58.3134	0.5978	-0.0062	A	11000000000	23.1401	6.42607	2.19722	1.67362	23.1401	1	-1.29532	-1.29532	-1.21071	-0.412847	0.0809052	0	-0.336953	-0.76179	0.211545	0.194404	0.241317	-1.42164	0.0441316	0.0019476	0.0034039	0	3	1.09861
680	4	0.0497678	2015	0.0023736	3	1	0.333333	72000	11.1844	山推股份	9	0.333333	C35	-0.48129	专用设备制造业	27.62	山东辖区	工程机械	600.08	-0.0089	147.863	0.6284	-0.2772	A	10000000000	23.0312	6.39706	2.19722	0.977534	23.0312	1	-0.76179	-0.76179	-0.720408	-0.574222	-0.0995414	-1.21071	-0.29417	-0.827794	0.678536	0.671392	2.04314	0.714488	-0.136315	0.0185818	0.0185818	0	5	1.60944
680	4	-0.0501725	2016	-0.0013573	3	1	0.333333	72000	11.1844	山推股份	9	0.333333	C35	0.022179	专用设备制造业	27.62	山东辖区	工程机械	606.67	-0.0251	60.9917	0.6208	0.005	A	9300000000	22.9492	6.40799	2.19722	-0.924212	22.9492	1	-0.827794	-0.827794	-1.0006	-1.00065	-0.280729	-0.720408	-0.316267	-0.694061	0.483348	0.467691	0.87861	-0.129414	-0.317503	0.100808	0.100808	0	7	1.94591
680	4	0.0100733	2017	-0.0054986	3	1	0.333333	72000	11.1844	山推股份	9	0.333333	C35	0.461737	专用设备制造业	27.62	山东辖区	工程机械	703.09	-0.0542	64.6283	0.6219	0.0172	A	9300000000	22.9525	6.55549	2.19722	0.222195	22.9525	1	-0.694061	-0.694061	-0.718902	-0.309043	-0.606196	-1.0006	-0.316267	-1.01535	0.301461	0.28355	0.39577	-0.926922	-0.642969	0.413409	0.413409	0	8	2.07944
680	4	-0.022446	2018	0.0006876	3	1	0.333333	72000	11.1844	山推股份	9	0.333333	C35	0.321902	专用设备制造业	29.37	山东辖区	工程机械	616.59	0.0098	19.3896	0.6081	0.0232	A	9900000000	23.0153	6.4242	2.19722	-0.396609	23.0153	1	-1.01535	-1.01535	-1.59628	-1.0368	0.109607	-0.718902	-0.319806	-1.03782	0.669898	0.661434	1.95364	0.669692	0.0728337	0.0053047	0.0053047	0	10	2.30259
680	4	0.0103554	2019	-0.0038003	3	2	0.666667	138000	11.835	山推股份	9	0.333333	C35	-0.243673	专用设备制造业	29.37	山东辖区	工程机械	633.68	-0.0296	35.8209	0.584	0.0167	A	9100000000	22.9286	6.45154	2.19722	0.227562	22.9286	1	-1.03782	-1.03782	-1.21384	-1.16591	-0.350316	-1.59628	-0.323306	-1.20097	0.541106	0.529633	1.126	0.118673	-0.38709	0.149839	0.149839	0.693147	15	2.70805
680	4	-0.0214596	2020	-0.0042597	3	2	0.666667	114000	11.644	山推股份	9	0.333333	C35	0.108548	专用设备制造业	29.37	山东辖区	工程机械	550.52	-0.0459	43.2454	0.606	0.0275	A	9500000000	22.9781	6.31086	2.19722	-0.377839	22.9781	1	-1.20097	-1.20097	-2.14055	-2.08224	-0.534457	-1.21384	0	0	0.284723	0.267277	0.364772	-1.00848	-0.571231	0.326305	0.326305	0	14	2.63906
681	4	0.0687895	2014	-0.0015966	3	1	0.333333	48300	10.7852	视觉中国	9	0.333333	I65	1.99203	软件和信息技术服务业	14.61	江苏辖区	互联网信息服务	664.43	0.0917	72.1332	0.0926	0.1034	A	310000000	19.5451	6.49893	2.19722	1.33949	20.0107	0	-0.272781	-0.272781	-0.733272	-0.615515	0.989002	0	-0.127679	-1.19117	0.0739591	0.0502145	0.0528692	-2.93993	0.952228	0.906738	0.906738	0	6	1.79176
681	4	0.125565	2015	0.0023736	3	1	0.333333	100000	11.5129	视觉中国	8	0.375	R87	0.081326	文化艺术业	13.98	江苏辖区	互联网信息服务	689.99	0.0238	86.823	0.2376	0.081	A	1600000000	21.1625	6.53668	2.07944	2.41986	21.1625	0	-1.19117	-1.19117	-0.107317	-0.060769	0.274008	-0.733272	-0.111468	0.994411	0.581145	0.571837	1.33556	0.289352	0.237234	0.05628	0.05628	0	15	2.70805
681	4	-0.0240485	2016	-0.0013573	3	1	0.333333	100000	11.5129	视觉中国	8	0.375	R87	0.061035	文化艺术业	13.98	江苏辖区	互联网信息服务	641.69	-0.0158	61.6076	0.3379	0.0988	A	3500000000	21.9827	6.4641	2.07944	-0.427104	21.9827	0	0.994411	0.994411	0.123655	0.718896	-0.181904	-0.107317	-0.119841	0.308477	0.646679	0.635972	1.74704	0.557923	-0.218678	0.04782	0.04782	0	13	2.56495
681	4	0.0097463	2017	-0.0054986	3	1	0.333333	100000	11.5129	视觉中国	8	0.375	R87	0.215182	文化艺术业	13.98	江苏辖区	互联网信息服务	675.73	0.0258	32.9786	0.3649	0.1201	A	4100000000	22.1341	6.51579	2.07944	0.215972	22.1341	0	0.308477	0.308477	-0.071965	0.184864	0.297034	0.123655	0	0	0.27261	0.253959	0.340409	-1.07761	0.26026	0.0677352	0.0677352	0	10	2.30259
681	4	-0.102744	2019	-0.0038003	3	1	0.333333	100000	11.5129	视觉中国	8	0.375	R87	-0.164917	文化艺术业	13.41	江苏辖区	互联网信息服务	523.66	0.0586	51.6007	0.2534	0.0707	A	4200000000	22.1607	6.26084	2.07944	-1.92458	22.1607	0	1.04478	1.04478	1.88291	1.96309	0.674657	0	-0.122508	-0.276388	0.0896601	0.0669016	0.0716983	-2.63529	0.637884	0.406896	0.406896	0	5	1.60944
681	4	-0.0033243	2020	-0.0042597	3	1	0.333333	100200	11.5149	视觉中国	8	0.375	R87	-0.210018	文化艺术业	12.91	江苏辖区	互联网信息服务	622.79	0.0188	41.1512	0.2153	0.0449	A	4000000000	22.1191	6.43421	2.07944	-0.0327464	22.1191	0	-0.276388	-0.276388	-0.819542	-0.810584	0.216481	1.88291	0	0	0.206316	0.186958	0.229949	-1.4699	0.179707	0.0322946	0.0322946	0	6	1.79176
682	4	-0.0503463	2014	-0.0015966	3	1	0.333333	41700	10.6383	东方电子	9	0.333333	C38	0.082137	电气机械及器材制造业	19.74	山东辖区	电网自动化	658.12	0.0067	41.2545	0.4354	0.0621	A	3100000000	21.8566	6.48939	2.19722	-0.927519	21.8566	1	-1.3542	-1.3542	-1.38925	-1.05298	0.0712763	0	-0.5308	-0.0934292	0.134636	0.115823	0.130996	-2.03259	0.0345027	0.0011904	0.0034039	0	5	1.60944
682	4	-0.019847	2015	0.0023736	3	1	0.333333	35700	10.4829	东方电子	9	0.333333	C38	0.170376	电气机械及器材制造业	19.74	山东辖区	电网自动化	706.66	-0.0157	101.807	0.4199	0.0598	A	3100000000	21.8647	6.56055	2.19722	-0.347153	21.8647	1	-0.0934292	-0.0934292	-0.462204	0.084628	-0.164582	-1.38925	-0.419308	-0.703302	0.834871	0.831201	4.92422	1.59417	-0.201355	0.0405439	0.0405439	0	6	1.79176
682	4	-0.010074	2016	-0.0013573	3	1	0.333333	53500	10.8874	东方电子	9	0.333333	C38	0.129136	电气机械及器材制造业	19.74	山东辖区	电网自动化	654.08	-0.0247	33.4529	0.4054	0.0732	A	3400000000	21.9441	6.48323	2.19722	-0.161185	21.9441	1	-0.703302	-0.703302	-1.61026	-2.42974	-0.26892	-0.462204	0	0	0.495072	0.475652	0.907129	-0.0974702	-0.305693	0.0934484	0.0934484	0	10	2.30259
682	4	0.0007787	2018	0.0006876	3	1	0.333333	53600	10.8893	东方电子	8	0.375	C38	0.079572	电气机械及器材制造业	27.58	山东辖区	电网自动化	692.51	-0.0208	6.67879	0.3635	0.068	A	4800000000	22.2861	6.54032	2.07944	0.0453282	22.2861	1	-0.401043	-0.401043	-0.572054	-0.53575	-0.226497	0	-0.503788	-0.740459	0.548826	0.537258	1.16103	0.149308	-0.263271	0.0693117	0.0693117	0	12	2.48491
682	4	0.291612	2019	-0.0038003	3	1	0.333333	53600	10.8893	东方电子	8	0.375	C38	0.27315	电气机械及器材制造业	27.58	山东辖区	电网自动化	718.07	-0.069	48.4081	0.4319	0.0795	A	5100000000	22.3529	6.57657	2.07944	5.57953	22.3529	1	-0.740459	-0.740459	-1.45846	-1.39444	-0.751362	-0.572054	-0.509302	-0.102466	0.366934	0.351108	0.541088	-0.614174	-0.788136	0.621158	0.621158	0	8	2.07944
682	4	0.0551182	2020	-0.0042597	3	1	0.333333	53600	10.8893	东方电子	9	0.333333	I65	0.031343	软件和信息技术服务业	27.58	山东辖区	电网自动化	656.46	0.0058	38.385	0.4489	0.0835	A	6900000000	22.6546	6.48686	2.19722	1.07934	22.6546	1	-0.102466	-0.102466	0.167484	0.196678	0.063158	-1.45846	0	0	0.251061	0.232794	0.303431	-1.1926	0.0263843	0.0006961	0.0034039	0	7	1.94591
683	4	-0.0310685	2014	-0.0015966	3	1	0.333333	80000	11.2898	远兴能源	9	0.333333	C26	0.437942	化学原料及化学制品制造业	36.49	内蒙古辖区	纯碱	548.34	0.0705	31.2056	0.5622	0.0324	A	18000000000	23.5986	6.3069	2.19722	-0.560685	23.5986	0	-0.675883	-0.675883	-1.09791	-0.817591	0.79593	0	-0.488556	-0.0335941	0.286509	0.270998	0.371739	-0.989564	0.759156	0.576318	0.576318	0	11	2.3979
683	4	-0.0254191	2015	0.0023736	3	1	0.333333	80000	11.2898	远兴能源	9	0.333333	C26	-0.026541	化学原料及化学制品制造业	36.74	内蒙古辖区	纯碱	680.13	0.0561	79.5985	0.5737	0.0127	A	19000000000	23.6808	6.52228	2.19722	-0.453185	23.6808	0	-0.0335941	-0.0335941	0.735574	0.485243	0.633357	-1.09791	-0.501743	-0.699868	0.828104	0.822559	4.63567	1.53378	0.596583	0.355911	0.355911	0	11	2.3979
683	4	-0.0002224	2016	-0.0013573	3	1	0.333333	80000	11.2898	远兴能源	9	0.333333	C26	0.248405	化学原料及化学制品制造业	34.13	内蒙古辖区	纯碱	556.18	0.0517	52.6176	0.5611	-0.0649	A	22000000000	23.8249	6.32109	2.19722	0.0262787	23.8249	0	-0.699868	-0.699868	-0.149082	-0.123531	0.583682	0.735574	-0.539432	-0.40324	0.293434	0.272023	0.373669	-0.984384	0.546908	0.299108	0.299108	0	10	2.30259
683	4	0.0131066	2017	-0.0054986	3	2	0.666667	93400	11.4446	远兴能源	9	0.333333	C26	0.48819	化学原料及化学制品制造业	33.34	内蒙古辖区	纯碱	630.41	0.0807	64.1759	0.5222	0.0892	A	22000000000	23.8022	6.44637	2.19722	0.279914	23.8022	0	-0.40324	-0.40324	-0.885722	-0.739412	0.923583	-0.149082	-0.539432	-1.03512	0.080155	0.0565692	0.0599611	-2.81406	0.886809	0.786431	0.786431	0	22	3.09104
683	4	0.0363206	2018	0.0006876	3	2	0.666667	160000	11.9829	远兴能源	12	0.25	C26	-0.133965	化学原料及化学制品制造业	33.26	内蒙古辖区	纯碱	675.1	0.0721	25.5229	0.5024	0.1394	A	23000000000	23.8383	6.51486	2.48491	0.72165	23.8383	0	-1.03512	-1.03512	-0.157474	0.072331	0.863969	-0.885722	-0.545467	-0.237511	0.541556	0.529801	1.12676	0.119345	0.827196	0.684253	0.684253	0	32	3.46574
683	4	0.0754297	2019	-0.0038003	4	3	0.75	240000	12.3884	远兴能源	12	0.333333	C26	-0.137878	化学原料及化学制品制造业	28.6	内蒙古辖区	纯碱	612.53	0.009	30.5603	0.483	0.0718	A	25000000000	23.9532	6.4176	2.48491	1.46585	23.9532	0	-0.237511	-0.237511	-0.927784	-0.853262	0.111495	-0.157474	-0.551438	-0.799308	0.668795	0.660515	1.94563	0.665588	0.0747219	0.0055834	0.0055834	0	30	3.4012
683	4	-0.0416188	2020	-0.0042597	4	3	0.75	200000	12.2061	远兴能源	12	0.333333	C26	-0.046056	化学原料及化学制品制造业	29.97	内蒙古辖区	纯碱	635.62	-0.0588	32.3096	0.4791	0.0104	A	24000000000	23.8811	6.4546	2.48491	-0.761446	23.8811	0	-0.799308	-0.799308	-2.36526	-2.31116	-0.717717	-0.927784	0	0	0.169177	0.148913	0.174968	-1.74315	-0.754491	0.569256	0.569256	0	32	3.46574
685	4	-0.0515587	2014	-0.0015966	3	1	0.333333	48000	10.779	中山公用	9	0.333333	D46	0.349788	水的生产和供应业	49.26	广东辖区	水务	633.92	0.0763	24.4026	0.233	0.1017	A	8600000000	22.8703	6.45192	2.19722	-0.950591	22.8703	1	-1.55541	-1.55541	-0.221711	0.530012	0.822434	0	-0.267566	-1.0196	0.335206	0.31816	0.46662	-0.762241	0.785661	0.617263	0.617263	0	13	2.56495
685	4	-0.071859	2015	0.0023736	3	1	0.333333	59000	10.9853	中山公用	9	0.333333	D46	0.052751	水的生产和供应业	46.81	广东辖区	水务	698.55	0.1843	52.1638	0.1969	0.1377	A	14000000000	23.3439	6.54901	2.19722	-1.33688	23.3439	1	-1.0196	-1.0196	-0.387318	0.194287	2.02459	-0.221711	-0.233593	-0.87994	0.74275	0.737034	2.80277	1.03061	1.98782	3.95141	2.75196	0	16	2.77259
685	4	-0.0244431	2016	-0.0013573	3	1	0.333333	72000	11.1844	中山公用	8	0.375	D46	0.123848	水的生产和供应业	47.89	广东辖区	水务	587.47	0.0564	20.1687	0.236	0.0869	A	15000000000	23.4174	6.37582	2.07944	-0.434612	23.4174	1	-0.87994	-0.87994	-0.768055	-0.662203	0.630801	-0.387318	-0.25114	0.449242	0.638788	0.627842	1.68703	0.522972	0.594028	0.352869	0.352869	0	19	2.94444
685	4	0.0007141	2017	-0.0054986	3	1	0.333333	102000	11.5327	中山公用	9	0.333333	D46	0.120014	水的生产和供应业	47.98	广东辖区	水务	699	0.048	12.8866	0.2277	0.09	A	15000000000	23.4352	6.54965	2.19722	0.0440988	23.4352	1	0.449242	0.449242	0.030326	0.182664	0.553571	-0.768055	-0.25114	-1.30183	0.540762	0.528986	1.12308	0.116075	0.516797	0.26708	0.26708	0	21	3.04452
685	4	0.0131022	2018	0.0006876	3	2	0.666667	211300	12.261	中山公用	9	0.333333	D46	0.261983	水的生产和供应业	47.98	广东辖区	水务	604.03	0.0201	6.83388	0.2655	0.0575	A	16000000000	23.4966	6.40362	2.19722	0.27983	23.4966	1	-1.30183	-1.30183	-0.882649	-0.844674	0.246447	0.030326	-0.253949	0.423252	0.738086	0.731371	2.7226	1.00159	0.209673	0.0439628	0.0439628	0	33	3.49651
685	4	0.0164374	2019	-0.0038003	3	2	0.666667	240000	12.3884	中山公用	8	0.375	D46	0.097803	水的生产和供应业	47.98	广东辖区	水务	679.48	0.0277	9.1985	0.2957	0.0795	A	18000000000	23.633	6.52133	2.07944	0.343296	23.633	1	0.423252	0.423252	-0.257953	-0.23778	0.343158	-0.882649	-0.256729	0.187323	0.617297	0.607729	1.54926	0.437776	0.306385	0.0938717	0.0938717	0	38	3.63759
685	4	-0.0039382	2020	-0.0042597	3	1	0.333333	120000	11.6952	中山公用	8	0.375	D46	-0.044755	水的生产和供应业	47.98	广东辖区	水务	637.09	0.0545	12.5133	0.3111	0.0938	A	21000000000	23.7625	6.45691	2.07944	-0.044429	23.7625	1	0.187323	0.187323	-0.350293	-0.553098	0.637391	-0.257953	0	0	0.697061	0.689672	2.22239	0.798585	0.600617	0.360741	0.360741	0	15	2.70805
688	4	0.0603001	2016	-0.0013573	3	1	0.333333	25500	10.1464	国城矿业	9	0.333333	B09	0.327386	有色金属矿采选业	40.99	重庆辖区	铅锌	688.72	-0.0636	54.562	0.0947	0.1314	A	1900000000	21.3603	6.53484	2.19722	1.17795	21.3603	0	-1.07702	-1.07702	-1.21275	-1.1619	-0.645313	0	0.135283	-0.911635	0.195084	0.161546	0.192671	-1.64677	-0.682087	0.465242	0.465242	0	5	1.60944
688	4	-0.0358614	2017	-0.0054986	3	1	0.333333	102000	11.5327	国城矿业	9	0.333333	B09	0.38671	有色金属矿采选业	40.99	重庆辖区	铅锌	669.29	-0.0868	25.0214	0.0779	0.1873	A	2400000000	21.5891	6.50622	2.19722	-0.65189	21.5891	0	-0.911635	-0.911635	-0.528517	-0.359286	-1.00104	-1.21275	0.144736	-1.18578	0.421582	0.401637	0.671226	-0.39865	-1.03781	1.07706	1.07706	0	8	2.07944
688	4	-0.0051249	2018	0.0006876	3	1	0.333333	59500	10.9937	国城矿业	7	0.428571	B09	0.078163	有色金属矿采选业	40.99	重庆辖区	铅锌	529.9	0.1196	7.51492	0.1076	0.1722	A	2600000000	21.6879	6.27269	1.94591	-0.0670105	21.6879	0	-1.18578	-1.18578	0.915697	0.970608	1.31485	-0.528517	0.155346	-0.443453	0.0600364	0.0323904	0.0334747	-3.39697	1.27808	1.63348	1.63348	0	13	2.56495
688	4	0.0913227	2019	-0.0038003	3	1	0.333333	102000	11.5327	国城矿业	7	0.428571	B09	0.005233	有色金属矿采选业	40.99	重庆辖区	铅锌	628.29	-0.0553	5.50624	0.2002	0.0802	A	2600000000	21.6879	6.443	1.94591	1.76827	21.6879	0	-0.443453	-0.443453	-0.190143	-0.294016	-0.63776	0.915697	0.157047	1.83923	0.104689	0.0823063	0.0896882	-2.41142	-0.674534	0.454995	0.454995	0	10	2.30259
688	4	-0.0197694	2020	-0.0042597	3	1	0.333333	102000	11.5327	国城矿业	9	0.333333	B09	-0.384878	有色金属矿采选业	40.99	重庆辖区	铅锌	346.6	-0.0734	17.5509	0.3224	0.0609	A	2700000000	21.7051	5.84817	2.19722	-0.345678	21.7051	0	1.83923	1.62583	2.67838	2.67454	-0.846502	-0.190143	0	0	0.0479782	0.0247581	0.0253867	-3.67353	-0.883276	0.780176	0.780176	0	15	2.70805
691	4	0.0294919	2014	-0.0015966	3	2	0.666667	60000	11.0021	亚太实业	8	0.375	K70	-0.653126	房地产业	9.97	甘肃辖区	房地产开发		0.0111	36.8429	0.7695	-0.5065	A	290000000	19.4698		2.07944	0.591707	20.0107	0	1.04685	1.04685	0.793365	0.639606	0.122123	0	0.106842	-0.694713	0.207649	0.186798	0.229707	-1.47095	0.0853497	0.0072846	0.0072846	0	13	2.56495
691	4	-0.0274059	2015	0.0023736	5	3	0.6	60000	11.0021	亚太实业	11	0.454545	K70	2.99251	房地产业	9.97	甘肃辖区	房地产开发		0.204	88.373	0.6719	0.151	A	300000000	19.5268		2.3979	-0.49099	20.0107	0	-0.694713	-0.694713	0.252367	0.361184	2.24443	0.793365	0	0	0.500062	0.481545	0.928809	-0.0738523	2.20765	4.87374	2.75196	0	18	2.89037
691	4	0.0044446	2020	-0.0042597	3	1	0.333333	35000	10.4631	亚太实业	9	0.333333	C26	18.1029	化学原料及化学制品制造业	12	甘肃辖区	房地产开发	496.03	0.3575	50.1425	0.6813	0.1351	A	240000000	19.2978	6.20664	2.19722	0.115087	20.0107	0	-0.0114084	-0.0114084	-0.17355	-0.171507	3.74056	0	0	0	0.0967791	0.0747493	0.0807882	-2.51592	3.70379	13.718	2.75196	0	14	2.63906
695	4	0.0557611	2014	-0.0015966	3	2	0.666667	99000	11.5029	滨海能源	9	0.333333	D44	-0.097384	电力、热力生产和供应业	37.3	天津辖区	包装印刷	673.28	-0.0204	43.1231	0.7129	0.0105	A	1100000000	20.8306	6.51216	2.19722	1.09158	20.8306	1	-0.8051	-0.8051	-1.28804	-1.63426	-0.234659	0	-0.152837	-0.567245	0.141632	0.100757	0.112047	-2.18884	-0.271432	0.0736755	0.0736755	0.693147	11	2.3979
695	4	-0.0461321	2015	0.0023736	3	1	0.333333	62500	11.0429	滨海能源	9	0.333333	D44	-0.07639	电力、热力生产和供应业	25	天津辖区	包装印刷	714.77	0.1093	59.0242	0.7099	0.0106	A	1100000000	20.8334	6.57196	2.19722	-0.847329	20.8334	1	-0.567245	-0.567245	-0.363771	-0.433447	1.20699	-1.28804	-0.143785	-0.0159304	0.469715	0.45576	0.837424	-0.177425	1.17022	1.36941	1.36941	0	9	2.19722
695	4	0.04253	2016	-0.0013573	3	1	0.333333	62500	11.0429	滨海能源	9	0.333333	D44	-0.100844	电力、热力生产和供应业	25	天津辖区	包装印刷	623.9	-0.0854	27.4109	0.7111	0.0118	A	1100000000	20.8529	6.43599	2.19722	0.839808	20.8529	1	-0.0159304	-0.0159304	-0.408286	0.02432	-0.943066	-0.363771	-0.141907	0.511237	0.52479	0.51039	1.04244	0.0415644	-0.979839	0.960085	0.960085	0	12	2.48491
695	4	0.0036401	2017	-0.0054986	3	2	0.666667	125000	11.7361	滨海能源	9	0.333333	D44	0.487307	电力、热力生产和供应业	25	天津辖区	包装印刷	615.22	0.0007	20.5074	0.7179	0.0425	A	1500000000	21.1199	6.42198	2.19722	0.0997785	21.1199	1	0.511237	0.511237	-0.341183	-0.434373	0.0082152	-0.408286	-0.151068	-0.423342	0.698644	0.689227	2.21778	0.796508	-0.0285584	0.0008156	0.0034039	0	25	3.21888
695	4	-0.0218818	2018	0.0006876	3	2	0.666667	125000	11.7361	滨海能源	8	0.375	D44	0.51819	电力、热力生产和供应业	25	天津辖区	包装印刷	640.65	-0.0387	9.77755	0.377	0.1054	A	1700000000	21.276	6.46248	2.07944	-0.385873	21.276	1	-0.423342	-0.423342	0.252525	0.590824	-0.454186	-0.341183	-0.156315	0.44352	0.195031	0.173276	0.209593	-1.56259	-0.490959	0.241041	0.241041	0	28	3.33221
695	4	-0.0195371	2019	-0.0038003	3	2	0.666667	125000	11.7361	滨海能源	7	0.428571	D44	-0.755012	电力、热力生产和供应业	25	天津辖区	包装印刷	646.8	-0.0509	13.6737	0.4034	0.062	A	860000000	20.5684	6.47204	1.94591	-0.341256	20.5684	1	0.44352	0.44352	0.439742	0.221041	-0.597366	0.252525	-0.158026	-0.518676	0.420466	0.405978	0.683439	-0.380618	-0.634139	0.402133	0.402133	0	20	2.99573
695	4	-0.0352545	2020	-0.0042597	3	2	0.666667	93800	11.4489	滨海能源	9	0.333333	C23	-0.07629	印刷和记录媒介复制业	25	天津辖区	包装印刷	646.93	0.0046	22.8657	0.4562	-0.0441	A	1100000000	20.7972	6.47224	2.19722	-0.64034	20.7972	1	-0.518676	-0.518676	-1.67585	-1.65222	0.052665	0.439742	0	0	0.203604	0.18418	0.225761	-1.48828	0.0158914	0.0002525	0.0034039	0	14	2.63906
697	4	0.0055646	2014	-0.0015966	3	2	0.666667	97000	11.4825	炼石航空	7	0.428571	B09	0.020434	有色金属矿采选业	24.76	陕西辖区	航空装备	645.98	-0.1777	68.4653	0.0941	0.0583	A	1600000000	21.1819	6.47077	1.94591	0.136398	21.1819	0	-0.662414	-0.662414	-0.534982	-0.365176	-2.04043	0	-0.312421	-0.90173	0.179348	0.161508	0.192617	-1.64705	-2.07721	4.31479	2.75196	0	20	2.99573
697	4	0.0429139	2015	0.0023736	3	1	0.333333	48500	10.7893	炼石航空	6	0.5	B09	-0.364243	有色金属矿采选业	24.76	陕西辖区	航空装备	593.85	0.034	103.141	0.1025	0.04	A	1600000000	21.1831	6.38663	1.79176	0.847111	21.1831	0	-0.90173	-0.90173	0.466999	1.0073	0.366837	-0.534982	-0.333454	-0.327211	0.265592	0.233661	0.304906	-1.18775	0.330063	0.108942	0.108942	0	8	2.07944
697	4	0.004942	2016	-0.0013573	3	1	0.333333	48500	10.7893	炼石航空	7	0.428571	B09	-0.986612	有色金属矿采选业	25.14	陕西辖区	航空装备	650.84	0.0327	50.8393	0.0945	-0.0286	A	1600000000	21.175	6.47826	1.94591	0.124551	21.175	0	-0.327211	-0.327211	-0.790784	-0.799146	0.352811	0.466999	-0.312421	-1.43481	0.374983	0.351834	0.542815	-0.610987	0.316037	0.0998794	0.0998794	0	8	2.07944
697	4	0.115986	2017	-0.0054986	3	1	0.333333	48500	10.7893	炼石航空	7	0.428571	B09	96.5918	有色金属矿采选业	25.23	陕西辖区	航空装备	558.46	0.0431	34.5245	0.7023	0.0343	A	5000000000	22.3328	6.32518	1.94591	2.23759	22.3328	0	-1.43481	-1.43481	-1.79276	-1.44709	0.46502	-0.790784	-0.390096	-0.214326	0.162237	0.125812	0.143919	-1.9385	0.428246	0.183395	0.183395	0	12	2.48491
697	4	-0.0121056	2018	0.0006876	3	1	0.333333	48500	10.7893	炼石航空	7	0.428571	C37	6.85401	铁路、船舶、航空航天和其它运输设备制造业	21.02	陕西辖区	航空装备	710.88	0.0239	17.5425	0.41	0.0071	A	4900000000	22.31	6.5665	1.94591	-0.199844	22.31	0	-0.214326	-0.214326	0.69575	0.907139	0.257865	-1.79276	-0.394461	-0.203254	0.481151	0.467847	0.879159	-0.12879	0.221091	0.0488813	0.0488813	0	11	2.3979
697	4	0.0292395	2019	-0.0038003	3	1	0.333333	24000	10.0858	炼石航空	7	0.428571	C37	0.590669	铁路、船舶、航空航天和其它运输设备制造业	18.81	陕西辖区	航空装备	558.93	-0.2851	23.2504	0.5833	-1.03	A	5200000000	22.3638	6.32602	1.94591	0.586905	22.3638	0	-0.203254	-0.203254	0.580201	0.686248	-2.87546	0.69575	-0.398779	-1.22365	0.316029	0.298929	0.42639	-0.852401	-2.91224	8.48113	2.75196	0	4	1.38629
697	4	-0.0434604	2020	-0.0042597	3	1	0.333333	72500	11.1913	炼石航空	7	0.428571	C37	-0.182039	铁路、船舶、航空航天和其它运输设备制造业	18.81	陕西辖区	航空装备	644.6	-0.1565	40.9464	0.6979	-0.4733	A	3700000000	22.0343	6.46863	1.94591	-0.796489	22.0343	0	-1.22365	-1.22365	-1.03775	-1.09155	-1.75144	0.580201	0	0	0.123337	0.101955	0.11353	-2.17569	-1.78822	3.19773	2.75196	0	14	2.63906
700	4	-0.0341941	2014	-0.0015966	2	2	1	40000	10.5966	模塑科技	5	0.4	C36	0.170369	汽车制造业	36.29	江苏辖区	汽车零部件	683.31	-0.0001	53.4493	0.6461	0.179	A	3900000000	22.0929	6.52695	1.60944	-0.620163	22.0929	0	-0.601174	-0.601174	-0.311561	-0.141441	-0.0010597	0	-0.0629446	-1.8305	0.26179	0.242862	0.320762	-1.13705	-0.0378333	0.0014314	0.0034039	0	16	2.77259
700	4	-0.0391793	2015	0.0023736	2	2	1	40000	10.5966	模塑科技	5	0.4	C36	-0.027886	汽车制造业	34.04	江苏辖区	汽车零部件	645.31	0.3211	54.5976	0.4707	0.1229	A	4200000000	22.1557	6.46973	1.60944	-0.715025	22.1557	0	-1.8305	-1.81049	1.639	1.16438	3.40258	-0.311561	-0.0684918	-0.294281	0.452152	0.431861	0.760132	-0.274263	3.36581	11.3286	2.75196	0	26	3.2581
700	4	-0.012559	2016	-0.0013573	2	2	1	100000	11.5129	模塑科技	5	0.4	C36	0.01743	汽车制造业	33.07	江苏辖区	汽车零部件	619.83	0.0252	47.7657	0.4771	0.06	A	4600000000	22.2458	6.42945	1.60944	-0.208473	22.2458	0	-0.294281	-0.294281	-1.00832	-0.956385	0.290126	1.63899	-0.063901	0.15909	0.353598	0.33401	0.501525	-0.690102	0.253352	0.0641873	0.0641873	0	24	3.17805
700	4	0.0658398	2017	-0.0054986	2	2	1	100000	11.5129	模塑科技	5	0.4	C36	0.184655	汽车制造业	33.07	江苏辖区	汽车零部件	619.11	0.0788	24.3586	0.643	0.05	A	6300000000	22.5582	6.42828	1.60944	1.28337	22.5582	0	0.15909	0.15909	-0.80826	-0.776907	0.907219	-1.00832	-0.0736367	0.136215	0.322574	0.29838	0.425273	-0.855023	0.870445	0.757674	0.757674	0	21	3.04452
700	4	-0.0799278	2018	0.0006876	2	1	0.5	50000	10.8198	模塑科技	5	0.4	C36	0.321673	汽车制造业	35.78	江苏辖区	汽车零部件	669.11	0.0077	10.3259	0.6853	0.0044	A	7200000000	22.6998	6.50595	1.60944	-1.49042	22.6998	0	0.136215	0.136215	0.335082	-0.043507	0.0833123	-0.80826	-0.0744606	-1.12973	0.663822	0.655202	1.90025	0.641985	0.0465387	0.0021658	0.0034039	0	13	2.56495
700	4	-0.0115319	2019	-0.0038003	2	1	0.5	50000	10.8198	模塑科技	5	0.4	C36	0.119902	汽车制造业	35.78	江苏辖区	汽车零部件	643.04	0.0204	31.0198	0.6967	0.0427	A	7700000000	22.7657	6.46621	1.60944	-0.188928	22.7657	0	-1.12973	-1.12973	-1.67184	-1.37673	0.220723	0.335082	-0.0752756	0.39109	0.358885	0.342857	0.52174	-0.650586	0.18395	0.0338376	0.0338376	0	8	2.07944
700	4	-0.0356955	2020	-0.0042597	2	1	0.5	50000	10.8198	模塑科技	5	0.4	C36	0.115661	汽车制造业	32.27	江苏辖区	汽车零部件	648.26	-0.0224	146.627	0.6691	0.006	A	8000000000	22.8053	6.47429	1.60944	-0.648732	22.8053	0	0.39109	0.39109	-1.62657	-1.55418	-0.242363	-1.67184	0	0	0.519118	0.50739	1.03	0.0295602	-0.279137	0.0779173	0.0779173	0	7	1.94591
701	4	-0.0183694	2014	-0.0015966	3	1	0.333333	45000	10.7144	厦门信达	9	0.333333	F51	0.034849	批发业	21.79	厦门辖区	被动元件	587.39	-0.0261	50.9387	0.7901	0.0914	A	12000000000	23.169	6.37569	2.19722	-0.319037	23.169	1	-0.180909	-0.180909	0.045753	-0.040369	-0.279646	0	-0.504302	-1.19419	0.406709	0.393811	0.649651	-0.431319	-0.31642	0.100122	0.100122	0	10	2.30259
701	4	0.0051703	2015	0.0023736	3	1	0.333333	60000	11.0021	厦门信达	9	0.333333	F51	0.111786	批发业	21.79	厦门辖区	被动元件	681.67	-0.0075	120.035	0.7054	0.0292	A	13000000000	23.2568	6.52455	2.19722	0.128896	23.2568	1	-1.19419	-1.19419	-0.543862	-0.260758	-0.0825157	0.045753	-0.474434	0.138795	0.491302	0.477915	0.915396	-0.0883987	-0.119289	0.01423	0.01423	0	10	2.30259
701	4	-0.0234726	2016	-0.0013573	3	2	0.666667	157600	11.9678	厦门信达	9	0.333333	F51	0.365029	批发业	16.66	厦门辖区	被动元件	682.35	-0.0585	68.33	0.6577	0.0233	A	18000000000	23.6084	6.52554	2.19722	-0.416145	23.6084	1	0.138795	0.138795	-0.330445	0.349191	-0.700117	-0.543862	-0.510072	0.239529	0.642466	0.631631	1.71467	0.539221	-0.736891	0.543008	0.543008	0	22	3.09104
701	4	-0.0051511	2017	-0.0054986	3	2	0.666667	170000	12.0435	厦门信达	9	0.333333	F51	0.28574	批发业	16.66	厦门辖区	被动元件	645.11	-0.0274	32.7265	0.6468	0.0142	A	15000000000	23.4639	6.46942	2.19722	-0.0675088	23.4639	1	0.239529	0.239529	-0.766591	-0.32118	-0.329993	-0.330445	-0.510072	-0.0480125	0.539645	0.527841	1.11793	0.111481	-0.366767	0.134518	0.134518	0	26	3.2581
701	4	0.059138	2018	0.0006876	3	2	0.666667	170000	12.0435	厦门信达	9	0.333333	F51	0.172715	批发业	16.66	厦门辖区	被动元件	661	0.0171	25.1077	0.6911	0.0094	A	22000000000	23.8309	6.49375	2.19722	1.15584	23.8309	1	-0.0480125	-0.0480125	-0.580665	-0.642521	0.205945	-0.766591	-0.515778	-0.0598731	0.546504	0.534876	1.14997	0.139732	0.169171	0.0286189	0.0286189	0	28	3.33221
701	4	0.0102168	2019	-0.0038003	3	2	0.666667	170000	12.0435	厦门信达	9	0.333333	F51	0.920002	批发业	16.66	厦门辖区	被动元件	594.31	-0.0462	27.0107	0.8443	-0.8554	A	29000000000	24.0881	6.3874	2.19722	0.224926	24.0881	1	-0.0598731	-0.0598731	-0.278559	0.057538	-0.556412	-0.580665	-0.521424	-1.18509	0.640259	0.631265	1.71198	0.537648	-0.593186	0.351869	0.351869	0	30	3.4012
701	4	-0.0523409	2020	-0.0042597	3	1	0.333333	56600	10.9438	厦门信达	7	0.428571	F51	-0.244494	批发业	29.18	厦门辖区	其他电子	609.92	0.0021	44.9157	0.8304	0.0186	A	23000000000	23.872	6.41333	1.94591	-0.965475	23.872	1	-1.18509	-1.18509	-0.441636	-0.508096	0.0229819	-0.278559	0	0	0.405456	0.390955	0.641915	-0.443299	-0.0137917	0.0001902	0.0034039	0	13	2.56495
703	4	-0.0009638	2014	-0.0015966	3	1	0.333333	100000	11.5129	恒逸石化	9	0.333333	C28	-0.005182	化学纤维制造业	70.03	广西辖区	涤纶	679.91	0.1673	42.7992	0.7376	-0.0565	A	24000000000	23.8932	6.52196	2.19722	0.0121703	23.8932	0	-0.269897	-0.269897	-0.369055	0.003136	1.92611	0	-0.0356589	-0.257794	0.17383	0.15587	0.184651	-1.68928	1.88934	3.5696	2.75196	0	9	2.19722
703	4	0.0978565	2015	0.0023736	3	1	0.333333	100000	11.5129	恒逸石化	9	0.333333	C28	0.080362	化学纤维制造业	61.85	广西辖区	涤纶	792.63	0.0269	29.9137	0.6696	0.0195	A	27000000000	24.0045	6.67536	2.19722	1.89261	24.0045	0	-0.257794	-0.257794	0.143827	0.019557	0.309698	-0.369055	-0.0311313	-0.239734	0.68529	0.678296	2.10845	0.745952	0.272924	0.0744875	0.0744875	0	16	2.77259
703	4	0.0860066	2016	-0.0013573	3	2	0.666667	200000	12.2061	恒逸石化	9	0.333333	C28	0.06932	化学纤维制造业	50.5	广西辖区	涤纶	806.29	-0.0975	18.1644	0.5201	0.0673	A	29000000000	24.1008	6.69244	2.19722	1.66712	24.1008	0	-0.239734	-0.239734	-0.278038	-0.386658	-1.19009	0.143827	-0.0334697	-0.016116	0.328812	0.308473	0.446075	-0.807269	-1.22687	1.5052	1.5052	0	22	3.09104
703	4	-0.0410512	2017	-0.0054986	3	1	0.333333	35500	10.4773	恒逸石化	9	0.333333	C28	0.982886	化学纤维制造业	41.65	广西辖区	涤纶	831.86	-0.1442	12.6221	0.5235	0.1163	A	28000000000	24.0523	6.72366	2.19722	-0.750645	24.0523	0	-0.016116	-0.016116	-0.320493	-0.350609	-1.51083	-0.278038	-0.0281689	-0.314628	0.0441744	0.019666	0.0200605	-3.909	-1.5476	2.39506	2.39506	0	6	1.79176
703	4	0.122824	2018	0.0006876	3	1	0.333333	100000	11.5129	恒逸石化	9	0.333333	C28	0.77994	化学纤维制造业	44.4	广西辖区	涤纶	893.24	0.0394	17.1991	0.6266	0.1008	A	36000000000	24.3013	6.79486	2.19722	2.3677	24.3013	0	-0.314628	-0.314628	0.050794	0.030793	0.453609	-0.320493	-0.0338442	-0.0201601	0.329818	0.304042	0.436868	-0.828125	0.416836	0.173752	0.173752	0	15	2.70805
703	4	-0.0042039	2019	-0.0038003	3	1	0.333333	100000	11.5129	恒逸石化	7	0.428571	C28	-0.062711	化学纤维制造业	41.06	广西辖区	涤纶	757.4	-0.0039	11.4997	0.659	0.1383	A	71000000000	24.9899	6.62989	1.94591	-0.0494843	24.9899	0	-0.0201601	-0.0201601	0.09202	0.065313	-0.0449004	0.050794	-0.0342147	-0.224096	0.326936	0.310109	0.449504	-0.79961	-0.081674	0.0066706	0.0066706	0	14	2.63906
703	4	-0.0213466	2020	-0.0042597	3	1	0.333333	112500	11.6307	恒逸石化	9	0.333333	C28	-0.014205	化学纤维制造业	40.86	广西辖区	涤纶	819.07	-0.0291	15.7441	0.6717	0.1259	A	98000000000	25.3066	6.70817	2.19722	-0.375689	25.3066	0	-0.224096	-0.224096	-0.209622	-0.283286	-0.338454	0.09202	0	0	0.187018	0.167189	0.200753	-1.60568	-0.375227	0.140795	0.140795	0	10	2.30259
708	4	0.0365897	2014	-0.0015966	3	1	0.333333	70000	11.1562	中信特钢	9	0.333333	C31	0.013322	黑色金属冶炼及压延加工业	29.95	湖北辖区	特钢	694.76	-0.0353	28.0317	0.3401	0.0808	A	4500000000	22.2361	6.54357	2.19722	0.72677	22.2361	1	-0.66508	-0.66508	-0.480406	-0.562524	-0.393816	0	-0.193124	-0.0575298	0.229242	0.212486	0.269819	-1.31001	-0.430589	0.185407	0.185407	0	7	1.94591
708	4	-0.0306789	2015	0.0023736	3	1	0.333333	70000	11.1562	中信特钢	7	0.428571	C31	-0.200248	黑色金属冶炼及压延加工业	29.95	湖北辖区	特钢	666.83	0.1609	44.7932	0.3191	0.0773	A	5000000000	22.3412	6.50253	1.94591	-0.553273	22.3412	1	-0.0575298	-0.0575298	1.39715	0.509672	1.79504	-0.480406	-0.246601	-0.830072	0.506489	0.479072	0.91965	-0.0837622	1.75827	3.0915	2.75196	0	5	1.60944
708	4	0.0274523	2016	-0.0013573	3	1	0.333333	70000	11.1562	中信特钢	9	0.333333	C31	0.154462	黑色金属冶炼及压延加工业	29.95	湖北辖区	特钢	686.06	0.1644	34.3741	0.3632	0.0786	A	5400000000	22.4085	6.53097	2.19722	0.552895	22.4085	1	-0.830072	-0.830072	0.2685	0.203862	1.83409	1.39715	-0.265125	0.464658	0.417041	0.399376	0.664935	-0.408066	1.79731	3.23034	2.75196	0	5	1.60944
708	4	0.0119158	2017	-0.0054986	3	1	0.333333	52500	10.8686	中信特钢	9	0.333333	C31	0.626199	黑色金属冶炼及压延加工业	29.95	湖北辖区	特钢	634.56	0.0008	29.6537	0.3877	0.098	A	6300000000	22.5661	6.45293	2.19722	0.257255	22.5661	1	0.464658	0.464658	0.178839	-0.176117	0.0086949	0.2685	-0.265125	-0.388995	0.430728	0.416131	0.712713	-0.338676	-0.0280788	0.0007884	0.0034039	0	4	1.38629
708	4	0.0300682	2018	0.0006876	3	1	0.333333	77500	11.258	中信特钢	9	0.333333	C31	0.271869	黑色金属冶炼及压延加工业	29.95	湖北辖区	特钢	564.38	-0.0269	13.9995	0.4265	0.1159	A	6800000000	22.6389	6.33573	2.19722	0.602673	22.6389	1	-0.388995	-0.388995	0.554963	0.745466	-0.302841	0.178839	-0.268091	-0.807907	0.528187	0.516089	1.0665	0.0643786	-0.339615	0.115338	0.115338	0	6	1.79176
708	4	0.035691	2019	-0.0038003	3	1	0.333333	80000	11.2898	中信特钢	9	0.333333	C31	4.77583	黑色金属冶炼及压延加工业	75.05	湖北辖区	特钢	720.77	0.0577	23.3432	0.6518	0.2132	A	70000000000	24.9741	6.58032	2.19722	0.709669	24.9741	1	-0.807907	-0.807907	0.195914	0.123724	0.65142	0.554963	-0.271026	-1.05531	0.412706	0.398024	0.661196	-0.413705	0.614647	0.377791	0.377791	0	13	2.56495
708	4	-0.0133708	2020	-0.0042597	3	1	0.333333	120000	11.6952	中信特钢	9	0.333333	C31	4.61648	黑色金属冶炼及压延加工业	75.05	湖北辖区	特钢	752.52	0.0445	16.5989	0.6335	0.2124	A	78000000000	25.0796	6.62343	2.19722	-0.22392	25.0796	1	-1.05531	-1.05531	-0.810299	-0.891394	0.520439	0.195914	0	0	0.163852	0.143458	0.167485	-1.78686	0.483665	0.233932	0.233932	0	8	2.07944
709	4	0.0395155	2014	-0.0015966	3	1	0.333333	0	0	河钢股份	9	0.333333	C31	-0.085642	黑色金属冶炼及压延加工业	42.48	河北辖区	普钢	762.49	-0.0793	39.5147	0.7344	0.0159	A	170000000000	25.8407	6.63659	2.19722	0.782444	25.8407	1	-0.850377	-0.850377	-0.698178	-0.587354	0	0	-0.296474	-0.767695	0.273099	0.257297	0.346434	-1.06006	-0.0367736	0.0013523	0.0034039	0	6	1.79176
709	4	-0.0186111	2015	0.0023736	3	1	0.333333	50000	10.8198	河钢股份	9	0.333333	C31	-0.256001	黑色金属冶炼及压延加工业	37.93	河北辖区	普钢	782.61	0.0262	51.9211	0.745	0.0088	A	170000000000	25.8612	6.66263	2.19722	-0.323637	25.8612	1	-0.767695	-0.767695	-0.327995	-0.180845	0.283478	-0.698178	-0.296474	0.0330235	0.574426	0.56153	1.28066	0.247373	0.246705	0.0608631	0.0608631	0	6	1.79176
709	4	-0.0168627	2016	-0.0013573	3	2	0.666667	100000	11.5129	河钢股份	9	0.333333	C31	-0.106531	黑色金属冶炼及压延加工业	39.69	河北辖区	普钢	632.28	0.268	23.9512	0.7493	0.0307	A	180000000000	25.8946	6.44933	2.19722	-0.290366	25.8946	1	0.0330235	0.0330235	-0.286724	-0.423706	3.08546	-0.327995	-0.318744	-0.737808	0.309585	0.288663	0.405803	-0.901887	3.04869	9.29451	2.75196	0	22	3.09104
709	4	-0.0154664	2017	-0.0054986	3	2	0.666667	100000	11.5129	河钢股份	9	0.333333	C31	0.588352	黑色金属冶炼及压延加工业	39.73	河北辖区	普钢	660.36	-0.0287	43.1516	0.7494	0.0446	A	190000000000	25.949	6.49278	2.19722	-0.263796	25.949	1	-0.737808	-0.737808	-0.338757	-0.136456	-0.330421	-0.286724	-0.318744	0.065544	0.181139	0.160142	0.190678	-1.65717	-0.367195	0.134832	0.134832	0	12	2.48491
709	4	0.0353391	2018	0.0006876	4	2	0.5	100000	11.5129	河钢股份	11	0.363636	C31	0.10987	黑色金属冶炼及压延加工业	39.73	河北辖区	普钢	659.39	0.0391	10.2554	0.7176	0.0743	A	190000000000	25.9711	6.49132	2.3979	0.702973	25.9711	1	0.065544	0.065544	-0.699955	-0.751949	0.450155	-0.338757	-0.32231	-0.0917062	0.523824	0.511615	1.04756	0.0464666	0.413382	0.170884	0.170884	0	16	2.77259
709	4	0.0334689	2019	-0.0038003	4	1	0.25	0	0	河钢股份	11	0.363636	C31	0.040677	黑色金属冶炼及压延加工业	39.73	河北辖区	普钢	670.22	0.0525	7.52014	0.7224	0.0488	A	210000000000	26.0796	6.50761	2.3979	0.667385	26.0796	1	-0.0917062	-0.0917062	-0.87452	-0.972811	0	-0.699955	-0.325838	0.20238	0.655254	0.646636	1.82994	0.604283	-0.0367736	0.0013523	0.0034039	0	3	1.09861
709	4	-0.0171801	2020	-0.0042597	4	1	0.25	120000	11.6952	河钢股份	11	0.363636	C31	-0.19612	黑色金属冶炼及压延加工业	39.73	河北辖区	普钢	676.01	0.0247	8.15221	0.7495	0.0336	A	240000000000	26.209	6.51621	2.3979	-0.296406	26.209	1	0.20238	0.20238	0.48756	0.509593	0.288873	-0.87452	0	0	0.511957	0.500054	1.00022	0.0002156	0.252099	0.0635539	0.0635539	0	11	2.3979
710	4	0.054671	2014	-0.0015966	3	2	0.666667	100000	11.5129	贝瑞基因	7	0.428571	C36	0.043505	汽车制造业	58.86	四川辖区	医疗器械	741.01	0.0445	24.2625	0.7084	0.0522	A	410000000	19.8319	6.60801	1.94591	1.07084	20.0107	0	0.0267626	0.0267626	0.208348	0.413899	0.512325	0	-0.369419	-0.865698	0.483626	0.459037	0.848555	-0.16422	0.475552	0.226149	0.226149	0	30	3.4012
710	4	-0.0058362	2015	0.0023736	3	1	0.333333	0	0	贝瑞基因	7	0.428571	C36	-0.298775	汽车制造业	58.86	四川辖区	医疗器械	650.93	0.7522	67.6394	0.7641	-0.1105	A	450000000	19.9155	6.4784	1.94591	-0.0805451	20.0107	0	-0.865698	-0.865698	-0.29158	-0.105594	0	0.208348	0	0	0.473105	0.461396	0.856652	-0.154723	-0.0367736	0.0013523	0.0034039	0	5	1.60944
711	4	0.0063907	2014	-0.0015966	4	1	0.25	43200	10.6736	京蓝科技	8	0.5	K70	0.087679	房地产业	18.65	黑龙江辖区	环保工程及服务		-0.0467	49.6304	0.7411	-0.2344	A	1100000000	20.8604		2.07944	0.152119	20.8604	0	-0.648952	-0.648952	-1.13594	-1.49532	-0.498457	0	0	0	0.100741	0.0661536	0.07084	-2.64733	-0.535231	0.286472	0.286472	0	6	1.79176
711	4	0.148964	2017	-0.0054986	3	1	0.333333	70000	11.1562	京蓝科技	7	0.428571	A05	29.76	农、林、牧、渔服务业	19.48	黑龙江辖区	环保工程及服务	732.73	0.136	40.5973	0.5004	0.069	A	8700000000	22.888	6.59678	1.94591	2.86513	22.888	0	-0.131073	-0.131073	0.613084	0.207052	1.51725	0	0	0	0.0241026	-0.0165598	-0.01629	0	1.48048	2.19181	2.19181	0	8	2.07944
711	4	-0.0248808	2019	-0.0038003	3	1	0.333333	120000	11.6952	京蓝科技	9	0.333333	E48	-0.215084	土木工程建筑业	16.68	黑龙江辖区	环保工程及服务	547.46	-0.077	71.1727	0.5648	-0.2042	A	12000000000	23.2337	6.30529	2.19722	-0.442942	23.2337	0	-1.30305	-1.30305	-1.26402	-0.94618	-0.900534	0	-0.39867	0.471441	0.172591	0.151906	0.179114	-1.71973	-0.937308	0.878545	0.878545	0	27	3.29584
711	4	0.0546192	2020	-0.0042597	3	1	0.333333	120000	11.6952	京蓝科技	9	0.333333	E48	-0.657717	土木工程建筑业	16.68	黑龙江辖区	环保工程及服务	530.61	-0.2011	29.882	0.7266	-0.9442	A	12000000000	23.2365	6.27403	2.19722	1.06985	23.2365	0	0.471441	0.471441	0.040988	0.113722	-2.35191	-1.26402	0	0	0.331737	0.315437	0.460787	-0.77482	-2.38869	5.70583	2.75196	0	18	2.89037
716	4	-0.0404316	2014	-0.0015966	3	1	0.333333	13500	9.51045	黑芝麻	9	0.333333	C14	0.133072	食品制造业	32.55	广西辖区	食品综合	646.41	0.0235	30.1836	0.2225	0.0341	A	1400000000	21.0831	6.47143	2.19722	-0.738854	21.0831	0	-0.363434	-0.363434	-0.388398	-0.229223	0.223495	0	0.0699091	0.0006914	0.071403	0.0481881	0.0506277	-2.98326	0.186722	0.034865	0.034865	0	5	1.60944
716	4	-0.0028129	2015	0.0023736	3	1	0.333333	54000	10.8967	黑芝麻	9	0.333333	C14	0.197026	食品制造业	32.72	广西辖区	食品综合	558.07	-0.0164	77.6478	0.3848	0.0858	A	2800000000	21.7483	6.32448	2.19722	-0.0230159	21.7483	0	0.0006914	0.0006914	1.06244	0.837213	-0.178706	-0.388398	0.0874675	0.288089	0.744667	0.731229	2.72064	1.00087	-0.21548	0.0464317	0.0464317	0	14	2.63906
716	4	0.0293039	2016	-0.0013573	3	1	0.333333	45400	10.7233	黑芝麻	9	0.333333	C14	0.027747	食品制造业	32.69	广西辖区	食品综合	285.88	0.0367	72.1268	0.4152	0.0138	A	3200000000	21.8798	5.65557	2.19722	0.58813	21.8798	0	0.288089	0.288089	-0.749168	-0.674933	0.393544	1.06244	0	0	0.677326	0.667548	2.00795	0.697114	0.35677	0.127285	0.127285	0	16	2.77259
716	4	0.0450754	2018	0.0006876	3	1	0.333333	54000	10.8967	黑芝麻	8	0.375	C14	0.526145	食品制造业	30.56	广西辖区	食品综合	591.77	-0.0417	19.1112	0.4763	0.0086	A	5400000000	22.4096	6.38312	2.07944	0.888243	22.4096	0	0.104228	0.104228	0.180377	0.015052	-0.454394	0	0.0950899	-0.181574	0.468017	0.454376	0.832766	-0.183003	-0.491168	0.241246	0.241246	0	17	2.83321
716	4	0.0484618	2019	-0.0038003	3	1	0.333333	54000	10.8967	黑芝麻	9	0.333333	C14	0.469416	食品制造业	30.63	广西辖区	食品综合	274.46	-0.0126	69.2056	0.4641	0.0049	A	5300000000	22.3908	5.61481	2.19722	0.952682	22.3908	0	-0.181574	-0.181574	-0.053069	-0.066901	-0.137299	0.180377	0.0961308	0.22033	0.143716	0.122309	0.139353	-1.97075	-0.174072	0.0303012	0.0303012	0	14	2.63906
716	4	-0.0334296	2020	-0.0042597	3	1	0.333333	54000	10.8967	黑芝麻	9	0.333333	C14	-0.198435	食品制造业	30.64	广西辖区	食品综合	474.59	-0.0327	91.1818	0.4681	0.0004	A	5200000000	22.3689	6.16245	2.19722	-0.605616	22.3689	0	0.22033	0.22033	0.44536	0.379175	-0.356323	-0.053069	0	0	0.132664	0.111509	0.125504	-2.07542	-0.393097	0.154525	0.154525	0	12	2.48491
717	4	0.0116677	2014	-0.0015966	4	1	0.25	28000	10.24	韶钢松山	10	0.4	C31	0.121149	黑色金属冶炼及压延加工业	56.02	广东辖区	普钢	594.76	-0.147	40.6011	0.8419	-0.4727	A	20000000000	23.7167	6.38816	2.30259	0.252534	23.7167	1	-0.909515	-0.909515	-0.857307	-0.830568	-1.50527	0	-0.518939	-0.704693	0.246373	0.229989	0.298683	-1.20837	-1.54205	2.37791	2.37791	0	8	2.07944
717	4	-0.0983358	2015	0.0023736	4	2	0.5	42000	10.6454	韶钢松山	11	0.363636	C31	-0.454469	黑色金属冶炼及压延加工业	53.37	广东辖区	普钢		0.0472	101.041	0.9786	-7.3134	A	18000000000	23.5923		2.3979	-1.8407	23.5923	1	-0.704693	-0.704693	-0.525473	-0.211829	0.502464	-0.857307	-0.339804	-2.63476	0.459465	0.447453	0.8098	-0.210968	0.46569	0.216868	0.216868	0	16	2.77259
717	4	0.12823	2016	-0.0013573	4	2	0.5	56000	10.9331	韶钢松山	11	0.363636	C31	0.045905	黑色金属冶炼及压延加工业	53.37	广东辖区	普钢		0.1899	25.146	0.9694	0.2212	A	17000000000	23.5303		2.3979	2.47058	23.5303	1	-2.63476	-1.81049	0.056962	0.003445	2.0762	-0.525473	-0.487081	-1.08078	0.205289	0.155619	0.1843	-1.69119	2.03942	4.15925	2.75196	0	18	2.89037
717	4	0.337122	2017	-0.0054986	4	2	0.5	147600	11.9023	韶钢松山	11	0.363636	C31	1.27614	黑色金属冶炼及压延加工业	53.05	广东辖区	普钢		-0.0509	41.9617	0.7938	0.8466	A	15000000000	23.4297		2.3979	6.44554	23.4297	1	-1.08078	-1.08078	-1.50995	-1.59601	-0.605825	0.056962	-0.487081	-0.394181	0.10611	0.0831893	0.0907377	-2.39978	-0.642599	0.412933	0.412933	0	20	2.99573
717	4	-0.0293876	2018	0.0006876	4	2	0.5	147400	11.9009	韶钢松山	11	0.363636	C31	0.158913	黑色金属冶炼及压延加工业	53.05	广东辖区	普钢	149.35	0.0191	44.4852	0.6239	0.5352	A	16000000000	23.5222	5.00629	2.3979	-0.528701	23.5222	1	-0.394181	-0.394181	-0.227677	-0.242118	0.227307	-1.50995	-0.492531	-1.08449	0.219689	0.199682	0.249503	-1.38829	0.190534	0.0363031	0.0363031	0	20	2.99573
717	4	0.0044323	2019	-0.0038003	3	2	0.666667	117600	11.675	韶钢松山	6	0.5	C31	0.089081	黑色金属冶炼及压延加工业	53.05	广东辖区	普钢	705.81	0.0773	33.0879	0.5342	0.228	A	16000000000	23.4997	6.55935	1.79176	0.114852	23.4997	1	-1.08449	-1.08449	-2.4449	-2.8203	0.902481	-0.227677	-0.497922	-0.0109464	0.372961	0.357285	0.555898	-0.58717	0.865707	0.749449	0.749449	0	22	3.09104
717	4	0.0634302	2020	-0.0042597	3	2	0.666667	190400	12.1569	韶钢松山	6	0.5	C31	0.038722	黑色金属冶炼及压延加工业	53.05	广东辖区	普钢	601.79	-0.0017	36.2714	0.4644	0.1957	A	19000000000	23.666	6.39991	1.79176	1.23751	23.666	1	-0.0109464	-0.0109464	-0.258494	-0.481956	-0.0206667	-2.4449	0	0	0.697643	0.690269	2.22861	0.801376	-0.0574403	0.0032994	0.0034039	0	20	2.99573
718	4	-0.0180995	2014	-0.0015966	3	1	0.333333	20000	9.90349	苏宁环球	7	0.428571	K70	-0.668909	房地产业	26.81	吉林辖区	房地产开发	717.25	0.025	26.5163	0.772	0.1564	A	23000000000	23.8794	6.57543	1.94591	-0.313901	23.8794	0	-0.870577	-0.870577	-0.487354	-0.565032	0.247587	0	-0.599395	-0.895617	0.42074	0.408147	0.689609	-0.371631	0.210814	0.0444424	0.0444424	0	4	1.38629
718	4	0.103337	2015	0.0023736	3	1	0.333333	80000	11.2898	苏宁环球	7	0.428571	K70	0.260566	房地产业	21.75	吉林辖区	房地产开发	694.63	-0.0913	53.9831	0.6141	0.0923	A	21000000000	23.7707	6.54338	1.94591	1.9969	23.7707	0	-0.895617	-0.895617	0.065582	0.145567	-1.03076	-0.487354	0	0	0.65588	0.648233	1.84279	0.611282	-1.06753	1.13962	1.13962	0	7	1.94591
718	4	-0.0370924	2017	-0.0054986	3	1	0.333333	80000	11.2898	苏宁环球	7	0.428571	K70	-0.298747	房地产业	21.75	吉林辖区	房地产开发	618.35	0.0005	11.0637	0.5404	0.1181	A	20000000000	23.7041	6.42705	1.94591	-0.675313	23.7041	0	0.993156	0.993156	0.373682	0.159651	0.0056449	0	-0.562598	-0.11152	0.481489	0.468194	0.880386	-0.127395	-0.0311287	0.000969	0.0034039	0	8	2.07944
718	4	-0.0098929	2018	0.0006876	3	1	0.333333	80000	11.2898	苏宁环球	7	0.428571	K70	0.426915	房地产业	21.75	吉林辖区	房地产开发	590.33	0.0214	12.3112	0.5295	0.1101	A	20000000000	23.6947	6.38068	1.94591	-0.15774	23.6947	0	-0.11152	-0.11152	-0.993093	-0.460681	0.241601	0.373682	-0.568893	-0.258022	0.590064	0.579553	1.37842	0.320937	0.204828	0.0419544	0.0419544	0	10	2.30259
718	4	-0.0208409	2019	-0.0038003	3	1	0.333333	80000	11.2898	苏宁环球	7	0.428571	K70	0.15332	房地产业	23.46	吉林辖区	房地产开发	689.73	0.1416	9.06257	0.5266	0.142	A	19000000000	23.6778	6.5363	1.94591	-0.366066	23.6778	0	-0.258022	-0.258022	-0.451192	-0.593643	1.59863	-0.993093	-0.57512	-0.155882	0.550593	0.539358	1.17088	0.157759	1.56186	2.4394	2.4394	0	13	2.56495
718	4	-0.0269044	2020	-0.0042597	3	1	0.333333	16700	9.72316	苏宁环球	7	0.428571	K70	0.214759	房地产业	23.46	吉林辖区	房地产开发	660.35	0.0863	12.2281	0.4553	0.1164	A	18000000000	23.6048	6.49277	1.94591	-0.481449	23.6048	0	-0.155882	-0.155882	0.452122	0.407906	0.839109	-0.451192	0	0	0.441342	0.427716	0.747383	-0.291177	0.802335	0.643742	0.643742	0	4	1.38629
723	4	-0.0275487	2014	-0.0015966	4	1	0.25	60000	11.0021	美锦能源	10	0.4	C25	0.105726	石油加工、炼焦及核燃料加工业	29.73	山西辖区	焦炭加工	582.41	0.0516	69.1604	0.4014	0.02	A	730000000	20.4108	6.36717	2.30259	-0.493708	20.4108	0	-0.194466	-0.194466	-0.871905	-0.069262	0.567708	0	-0.492364	-0.0516919	0.422164	0.409603	0.693774	-0.365608	0.530935	0.281892	0.281892	0	8	2.07944
723	4	0.0608432	2015	0.0023736	3	1	0.333333	60000	11.0021	美锦能源	9	0.333333	C25	-0.109971	石油加工、炼焦及核燃料加工业	89.99	山西辖区	焦炭加工	446.18	-0.1251	167.376	0.5519	-0.0613	A	15000000000	23.422	6.10072	2.19722	1.18829	23.422	0	-0.0516919	-0.0516919	-1.55637	-0.975114	-1.37636	-0.871905	-0.457964	-0.332484	0.68324	0.675118	2.07804	0.731425	-1.41314	1.99695	1.99695	0	6	1.79176
723	4	0.0256718	2016	-0.0013573	3	2	0.666667	120000	11.6952	美锦能源	9	0.333333	C25	0.246986	石油加工、炼焦及核燃料加工业	77.29	山西辖区	焦炭加工	619.31	0.092	69.4618	0.4126	0.1036	A	13000000000	23.2567	6.42861	2.19722	0.519016	23.2567	0	-0.332484	-0.332484	0.29863	0.405812	1.07596	-1.55637	-0.387427	0.0412797	0.0870875	0.0594234	0.0631777	-2.7618	1.03919	1.07991	1.07991	0	20	2.99573
723	4	0.0256122	2017	-0.0054986	3	2	0.666667	160000	11.9829	美锦能源	9	0.333333	C25	0.721228	石油加工、炼焦及核燃料加工业	77.29	山西辖区	焦炭加工	656.86	-0.0445	41.0354	0.3919	0.1458	A	14000000000	23.3492	6.48747	2.19722	0.517881	23.3492	0	0.0412797	0.0412797	0.476898	0.498747	-0.53324	0.29863	-0.351138	-0.394229	0.184146	0.147062	0.172418	-1.75783	-0.570014	0.324916	0.324916	0	34	3.52636
723	4	-0.101616	2018	0.0006876	3	2	0.666667	160000	11.9829	美锦能源	9	0.333333	C25	0.110408	石油加工、炼焦及核燃料加工业	76.97	山西辖区	焦炭加工	718.87	0.0223	47.9653	0.5666	0.2555	A	14000000000	23.3969	6.57768	2.19722	-1.90312	23.3969	0	-0.394229	-0.394229	1.86341	1.92758	0.267219	0.476898	-0.497873	-1.33553	0.026381	-0.0308908	-0.0299651	0	0.230446	0.0531052	0.0531052	0	32	3.46574
723	4	0.0713256	2019	-0.0038003	3	2	0.666667	100000	11.5129	美锦能源	9	0.333333	C25	0.363067	石油加工、炼焦及核燃料加工业	57.38	山西辖区	焦炭加工	607.43	0.152	194.441	0.5275	0.1166	A	19000000000	23.6475	6.40924	2.19722	1.38775	23.6475	0	-1.33553	-1.33553	-0.619195	-0.791679	1.74996	1.86341	-0.503323	0.480113	0.341395	0.324929	0.481327	-0.731209	1.71319	2.93502	2.75196	0	19	2.94444
723	4	0.034121	2020	-0.0042597	3	3	1	200000	12.2061	美锦能源	9	0.333333	C25	-0.088274	石油加工、炼焦及核燃料加工业	55.35	山西辖区	焦炭加工	591.75	-0.0373	40.2536	0.5553	0.0764	A	25000000000	23.9546	6.38308	2.19722	0.679793	23.9546	0	0.480113	0.480113	0.282941	0.322661	-0.455286	-0.619195	0	0	0.424753	0.410722	0.696992	-0.360981	-0.49206	0.242123	0.242123	0	52	3.95124
725	4	-0.0185751	2014	-0.0015966	4	1	0.25	150000	11.9184	京东方A	12	0.333333	C39	0.004097	计算机、通信和其他电子设备制造业	11.51	北京辖区	显示器件	612.16	-0.0215	34.1305	0.4351	0.0353	A	130000000000	25.5748	6.41699	2.48491	-0.322951	25.5748	1	-0.919161	-0.919161	-1.04311	-0.779352	-0.256245	0	-0.068899	-1.0134	0.189688	0.172072	0.207835	-1.57101	-0.293019	0.0858601	0.0858601	0	16	2.77259
725	4	-0.027177	2015	0.0023736	4	1	0.25	71800	11.1816	京东方A	11	0.363636	C39	0.440222	计算机、通信和其他电子设备制造业	11.56	北京辖区	显示器件	665.94	-0.0386	92.2024	0.4865	0.0209	A	140000000000	25.6407	6.5012	2.3979	-0.486634	25.6407	1	-1.0134	-1.0134	-1.73713	-1.47953	-0.431611	-1.04311	-0.0601509	-0.761852	0.537783	0.527512	1.11645	0.110159	-0.468385	0.219384	0.219384	0	9	2.19722
725	4	-0.0137367	2016	-0.0013573	4	1	0.25	150000	11.9184	京东方A	12	0.333333	C39	0.151386	计算机、通信和其他电子设备制造业	11.56	北京辖区	显示器件	603.25	0.0004	24.7925	0.5514	0.0222	A	150000000000	25.751	6.40233	2.48491	-0.230883	25.751	1	-0.761852	-0.761852	-0.961328	-0.965833	0.0047674	-1.73713	0	0	0.28729	0.265692	0.361827	-1.01659	-0.0320063	0.0010244	0.0034039	0	13	2.56495
725	4	-0.0391906	2019	-0.0038003	4	1	0.25	175000	12.0725	京东方A	12	0.333333	C39	0.226619	计算机、通信和其他电子设备制造业	11.68	北京辖区	显示器件	620.14	-0.0688	47.2521	0.5856	-0.0034	A	340000000000	26.5534	6.42995	2.48491	-0.71524	26.2969	1	0.37163	0.37163	-1.90391	-2.18719	-0.830591	0	-0.0661086	-0.230022	0.346642	0.330308	0.493223	-0.706794	-0.867364	0.752321	0.752321	0	16	2.77259
725	4	-0.0217122	2020	-0.0042597	4	2	0.5	316700	12.6657	京东方A	12	0.333333	C39	0.167957	计算机、通信和其他电子设备制造业	11.68	北京辖区	显示器件	641.38	-0.0589	55.2924	0.5913	0.0261	A	360000000000	26.6181	6.46362	2.48491	-0.382647	26.2969	1	-0.230022	-0.230022	-0.209822	-0.215982	-0.74601	-1.90391	0	0	0.603413	0.59374	1.46148	0.379448	-0.782784	0.612751	0.612751	0	21	3.04452
726	4	-0.0061161	2014	-0.0015966	5	2	0.4	96000	11.4721	鲁泰A	13	0.384615	C17	-0.04763	纺织业	14.69	山东辖区	棉纺	681.59	-0.0053	26.6482	0.1868	0.1396	A	8300000000	22.8343	6.52443	2.56495	-0.0858718	22.8343	0	0.287783	0.287783	-0.593741	0.14352	-0.0608021	0	-0.0142505	-0.518531	0.472019	0.460541	0.853709	-0.158165	-0.0975758	0.009521	0.009521	0	12	2.48491
726	4	-0.0006647	2015	0.0023736	5	2	0.4	96000	11.4721	鲁泰A	13	0.384615	C17	0.000589	纺织业	14.69	山东辖区	棉纺	635.62	0.0055	76.4326	0.1996	0.1011	A	9100000000	22.9306	6.4546	2.56495	0.0178625	22.9306	0	-0.518531	-0.518531	-0.56816	-0.293389	0.0630966	-0.593741	-0.0124411	-0.0528414	0.544447	0.534324	1.14741	0.137511	0.0263229	0.0006929	0.0034039	0	24	3.17805
726	4	-0.0076504	2016	-0.0013573	5	3	0.6	144000	11.8776	鲁泰A	13	0.384615	C17	-0.102027	纺织业	15.21	山东辖区	棉纺	674.85	-0.0027	29.557	0.212	0.1151	A	9100000000	22.9306	6.51449	2.56495	-0.115068	22.9306	0	-0.0528414	-0.0528414	-0.293862	-0.239947	-0.0320694	-0.56816	-0.0133757	0.411361	0.377645	0.358786	0.559541	-0.580638	-0.0688431	0.0047394	0.0047394	0	14	2.63906
726	4	0.0084211	2017	-0.0054986	5	3	0.6	144000	11.8776	鲁泰A	14	0.357143	C17	-0.007599	纺织业	15.21	山东辖区	棉纺	652.66	0.0407	19.0865	0.2355	0.1136	A	9600000000	22.985	6.48106	2.63906	0.190754	22.985	0	0.411361	0.411361	0.010716	-0.073796	0.483417	-0.293862	-0.0133757	-0.91471	0.285089	0.266758	0.363806	-1.01113	0.446643	0.19949	0.19949	0	30	3.4012
726	4	-0.0048005	2018	0.0006876	5	3	0.6	144000	11.8776	鲁泰A	14	0.357143	C17	0.073306	纺织业	15.21	山东辖区	棉纺	682.16	0.0026	11.601	0.2668	0.1111	A	10000000000	23.0667	6.52526	2.63906	-0.0608374	23.0667	0	-0.91471	-0.91471	-0.2986	-0.225848	0.0308817	0.010716	-0.0135253	0.227841	0.34081	0.323907	0.479087	-0.735872	-0.0058919	3.47e-05	0.0034039	0	24	3.17805
726	4	-0.031763	2019	-0.0038003	5	3	0.6	144000	11.8776	鲁泰A	14	0.357143	C17	-0.011292	纺织业	16.36	山东辖区	棉纺	689.67	-0.0046	12.5917	0.3017	0.1192	A	11000000000	23.1082	6.53621	2.63906	-0.573901	23.1082	0	0.227841	0.227841	0.051659	0.114633	-0.0546368	-0.2986	-0.0136734	0.794066	0.456871	0.443293	0.796276	-0.22781	-0.0914104	0.0083559	0.0083559	0	40	3.68888
726	4	-0.0295647	2020	-0.0042597	5	3	0.6	144000	11.8776	鲁泰A	14	0.357143	C17	-0.282128	纺织业	16.36	山东辖区	棉纺	647.77	0.0488	18.7241	0.3329	0.011	A	12000000000	23.2189	6.47354	2.63906	-0.53207	23.2189	0	0.794066	0.794066	0.242751	0.168813	0.579625	0.051659	0	0	0.387305	0.372361	0.593272	-0.522102	0.542852	0.294688	0.294688	0	36	3.58352
[truncated: 13,954 more rows]
[truncated: 1 more columns]
